# Supplementary material for: Comparative analysis of the integument transcriptomes of the black dilute mutant and the wild-type silkworm Bombyx mori
Source: Sci Rep. 2016 May 19;6:26114. doi: 10.1038/srep26114 (PMC4872147; doi:10.1038/srep26114)
Supplement: Supplementary Dataset 2 [file srep26114-s2.xls]

## Sheet: Sheet1
Additional file 4: Table S2. BLAST analysis of novel transcripts.
Gene_id	chromosome	Strand	start	end	length	Best BLAST hits in SilkTransDB	E-value	Identity	Gene sequence
Novel00001	BABH01042971	-	16595	16855	261	CUFF.3388	e-108	1	CCGTCAGAACTAGGAGGTGCTTCAGACTGGAAAAGACTTTCTCTGGTCTGACAACCGGACTCCTTCGTGTCCGGCGCACCAACAGACACGTCTCTTATCTCCCTCTTTTCCTTAACATCTTCGCTTTCTTTTCTCTTACTCCTAATATACTCTTCTTTTCTGCTTAAATCACTACTTCTGGTTCTTCCGTTTCGTTCTAGCCTTACGTTTTCCATTTCAACGGGGACACTATCTACTTCTCTTCTCCAGGGTTCCTCTTCT
Novel00002	BABH01043176	+	7	1298	1292	CUFF.23546	0.0	0.96	GTGATTCGGAAGGTCGTGAGATTTCACTAGTTTTTAAAAAAAATAAAGTCGTCGGTTTTTATCGCGACTTATATTAACAGCATTAGAACAATTCAATAAACATTGAAATTCATTCTCTTTAGATATCAACGTGGAGTTTTTAATGCATTACCGTTATTTTTTAGCAATTTAGGTTAGGTTAGTTGACTGCTTCTTTTTTAATAATTTATAAAAAATTAAAAGTATTGTGACTCTAGACTCCATAGATATATGATAGTATGTTAGAACAAAATTATCTAAGTTTATTATGTTTAGTTGTTCCCGACTCTAACGAACCGATTTAGTGTTTTTATTGGCTTTCATGTGTGTTTGTATTCGCGAAAACTATTAAGCAATGATTTTTTATGAATCTGTAATGAC…
Novel00003	BABH01043649	-	270	12656	3211	CUFF.1212	0.0	0.98	CGTGACTGAACTGCGCTTGGAAGAAACGCAATGTGTGTGCAATACGAGACGTTAGAAAGTGTAATGTATAGTGCTGTGCGATGCTGTCAGTAAGCAAACCGACGTCGTTAGTCGAACAGAAGAAGCAACAGTGGGCGCGGGACAAAGGTGTGTACCTTCTGCGTGTTGCGTGTAGTCCGTGATCGTGTTAGTAGCAGGGTTCTAGGGACGCAAACTGACGGACAATAACTTCGCTTCAAATATTTTGTCCAAAAACCCTTTTTTGTTTCGTCGAGAAATAAATCACACTTCTGCACATCTCGCATACTTCCAAGGACATTGAAAATTTTAAATTAGAAAAACGAGGAAATGTCACATCTTTACCTGCCCTGGGGCTCAGGTGAAAGATATACGAATCGA…
Novel00004	BABH01043650	+	3658	6339	502	CUFF.3538	6e-83	1	AAAAATCGATAATTAATTGAAAATAATTAAGATGTTCATCCAACGTTCGGAAGATAAGATGAAAACACGATAAAGCCCCAGAGCCGAGTCCAACGCACACCGAGCAGACTTTCGCGATTAATTTATTCCTCTCTAACTTTGATTAAAATATGTTAGTGCACAAAGCGTGAACAAATTTTCTTTTTTTCTCCAATGCTCTGTGTGCAGTTGTGTGTATTGTGTAGTGGTTATAGTTAGTCCGCGAGGAGTCTGTAACCGTTGCGGTCGTCTTGCAAACTTAACTGTGTTCTTGCGCCGAAACGCAGTACGAACCGACCGAGTAGCGCGGTGATGGGACAAGCCCGATCATAGTCAACAAAACCGAAAATGCATATTCTGGAAATCGGAGCCGATCAAGAA…
Novel00005	BABH01043657	-	5561	15578	4368	CUFF.21910	0.0	1	TGACGTTGTAGATGTCTATGGGCTCCAGTAACCACTTAACACCAGGTGGGCTGTGAGCTCGTCCCCCCATCTAAGCAATAAAAAAAACCTTTACTTAACCAATACTATGTGGTACAGAACAATGTAAACGTGTACATAACAATGTATGGTGCGCGATATTGTTGTGCTATGAGCTATATACTATATGCTATTATATTATAGCGTAGTCTGAAAGCAGCTATAAGTATTCATAGCCTCTTCACTGAGTTTTGCTAGTTTATTAAGAACTTAAACGTCTAATATCGATCAATGTAGAAATGCTACTGTTGACCATCCCATGCATCAATATATTTTTACAGTAATAACGCACTATGAAAACGCTTAAAACAAGTTGTAGGACCGCGAATAAACCACCAGCCT…
Novel00006	BABH01043917	+	4716	6364	563	CUFF.21632	0.0	1	GTGACACATAACACGCTCCTTATTTTGTACTTGGCAATATTTATGTATCTGTCACTCCACTTCAAACTCCTAAACTTCTGAAGTTTATGTCTTTGCTGATATTGCTGTTTTAAGTCAAATAGTTCTTCGAAAGTGTTAGATCTCGTTATAATCTCACGTGAAATGTGCTATTTAAGAACTTTAAAATGTACAAACTAGTAATCCACAAATACAAATCTACTACGACAGAAACTTTATAGAATGAAATTAATCTATAAATTTGTGTGCACTATGATGATTGTTATCAAATAATCATAAAATAGAGATAAATCATGTGGGCTATCCCTTATATAAACAATAAAAACTGTCTACTCTATCCGAAAGACTATTAAACTTGTGTAAAATAAATATTTCAATCGT…
Novel00007	BABH01044052	+	6251	11136	3566	CUFF.21571	0.0	1	GTTTTTGCTTCACGTATTAATATATAGATTCTTTGAAGGAGACGATTATATTCAAATCAATCTGTATTGACATATCAATAAATTTTTTTTGTCCAAATGCACAGATTGCCACCTTTGATAATAGACGACTCAAACATAGCCCAGCTAGGGCGGTGAGCATGTTGCGCGGACGCAACGCCATTATCGATAAAAACAAACGAGTCATCGAAGGCAGGTAGGTACACGCGGCGACGGGGCGGTATACGAAGTAGTGGGGGTGAGATATTATGTTATGAGTCAAAGTACAAAAATTAGACTTTTTTGCAACATAATACTTTATCATCGACGATAAACGGTCTCATTGCGTTGACTGTACAATCAACATTCGTCGGCAACCCGCATTTCGACAGATGGAGAATT…
Novel00008	BABH01044255	+	192	3278	593	CUFF.15318	7e-98	1	TTCAGGAAAAGCTTTACGAAGAAATTACTAAAATAATCGGTGATAAAGACAGATGTGTTACGAACGAAGATTTCAAACAAATGCCCTACTTGGATATGGTCTTCAAGGAAGTTTTACGTCTTTTTCCAATTGGTAGCATGCTGCAAAGGACTATTAATGAAAATATTCGGATAAGTTCTGGGACACTACCAGCAGGGTGTTCCTTGGTAGCACCGATATATCATTTGCATCGCGACTCTCGTTTCTGGACTAGGCCCGACGATTTCGATCCCGAGAGATTCAATCCAGTTAATACGAAGTTGAGACAACCGAACTGCTATATTCCTTTTAGTTTAGGACCCATGGACTGTTTGGGAAGATACTTCGGTACTAGGTTAGTAAAAATGATTTGCGTTCGAG…
Novel00009	BABH01044255	+	3456	8248	890	CUFF.15319	e-152	1	GACAAAAGTTCACGACTGATTTTGACTTGAGAGATACAGTAAATAATAGGTTATTTTATTACCTACTTCGGAATTTGGCACAATAACCACTTTTAGAAATCTACTTCCACTATTCGAACGAAATCAATGATATAGAATAAAAATTTACTGCAATGGGCTCACTTTCTAGATTTCATAAAATAGCCCTCATCAGCTTAGGTGCTGTAGGTGGTGGTTTAGCGTACTATCAGATAAACAGCGGGAAAAATGAGAAGAAATACGGTGCTTATAATTCATGGACTACAAATTTTACTCCAAGCGTGAAATGGGACAAGAACTGGGACCATAGAGAACCAGAGTCGATAGTTAGACCAAAAAGGTCAGATGAACCAGAAGAAGAGAACAAATACAATGAGAAAT…
Novel00010	BABH01044429	-	9	3360	2064	CUFF.21916	0.0	0.99	CGCGTGGTGCTTTCCGTGTTACTACACTCTTTAATATTCGGAATATGGCAAAGATTAATCTGGTGGCTGGACAAGAGAAACGAGCAAATACTGAAACCCATATGGATCACGGATGCCTACGAACAAAACACGAACTTCGCTGCGATATTAGGATACTGTTTGGGAACGATGCTAATGAAATCCGGAAGAAAACTTGGATTCGCTATCTTAGCAGTTTCCCAGGGGATTATTATGATAATTATTTTATACACATCGACCAAAGAGGTCAGCGTTTACATCAAACATTACTTCGCTTTCAATGAAGCGGCTATGGTTGTACTCACCGCTTGCTTATTAGGAGAATACATTCATCCCAATTGCAGAGCGGGGTGTATTTTCCTACAAATATCGGCGCTGCGT…
Novel00011	BABH01044548	+	87	7886	1987	CUFF.21669	0.0	1	CATGACCCTCCCCCTGGATCCGCCCTTGCTTGGGGTTACCAGATTAGGTGAGGAAAAAAATAAATATTAACAAGGATTTTATTATTAACTCTCCTACGCAGGCGATATACTGCTACACAACCGAAGGTAGAGGCCCGTGCTACGCGCTCGAAGGTGACAAAGTCGCGTTGAACTGTTTCCGCAGCTACCTGGTCATCACGGCCAATGAGCCCGCGGCCAAACCCGGGGCGACGACCAGTACGGCCCCGGCCGCGCGCTCGCACCACATCACGATACTCGACATACAGAACAAGTTCATTGTTTTCTCGAAGACGTTCGACGAAATCGACGCGGTCATAACCGAGTGGGGCTCGTTCTATTTGCTCACGAAGAAGAAGGAGCTGATCTATCTGAACGAGA…
Novel00012	BABH01044634	-	636	7654	365	CUFF.22111	e-122	1	CACACATTCATTGGTACCAACATACATATTCAATTTATGATTTTTGTAAATTTTGTACTATTCAAGACTCAAGTGCAATTTACGTTGCGTGTCTACAACGGCAACAATTGACAATTTTGAACAGTGATTTTCAGGTTGGAGATAAGATGACCAGATTAGATCTGATAATATTCGGCGCGACCGGTTTCACCGGCAGCCGAGCGGTGCTGGAGATGATCAGGCTGTCCAAGAAGTATCCCGCTTTAACTTGGGGCATCGCTGGACGCTCCGAGAAGAAACTCGAAGAATTAAAACAAGAGGCTACTCAGAAAAGTGGTGAGGATCTTTAATCACAAACTAGAAATAAATATAGCATAAAAACTGTA
Novel00013	BABH01044665	+	4933	7179	912	CUFF.1218	0.0	1	GTCAAACGTATCAAGAATGGTGTTCCTATGAAATCTTATTCATTCATAAACATAATTTAATAATAATGCCATAAACATTGTTTGAGTAGCACAATAAAAGTTTTCGTAGTTACCCTACCCTACATTGTCTTAATTTAAGTGCACGGTTTATTCGCTTAATAATTCTGAAAATCTTAAGTTTCCGCACATCAGAATGTCGAAAGAAGACGAAAATGCGGGTCTAGAAGCCCAAGAGTCGCTTCTGTATTCAGCTAGGCACGGTGAATTACTAGTGGTCAAATCGCTCTTGGAAGCCAAATCGGAAGGAAAACTTTCATTAGATATTAACTGCAAAGGTAAAGCTAAAAGCAACTTAGGATGGACACCGCTTCACTTGGCAACCTATTTTGGTCATGTGGA…
Novel00014	BABH01044754	+	467	7102	941	CUFF.21665	4e-65	1	AGGTAATGCGGGCAGCGGAAAGACTGCACTTTGTCAAGAGCTTAGCGAGCCGGGTCAAGGTCCTCAAGCGAGGCAGCAGAGGGCATTGAACCGGAGATTGCTAGCCAGGCATTTCTTGCAGAGCAACACGGAGAGCAGCCTTCGTCCTGGTGAGTTCGTTCGGTCGCTGGCGATGCAGATCCTCAGCCATTCGTCGCGGCGCGCGCTGCCCGGCGCCGGTGGGGACTCGCCCGACGACAGGAACAATTCAGAAGAAGAACGTCTTATCAGCCGTTTCCGGGAGCTGGGCGACGAGAACGAAGAAAGCTCTAAGCCTCTTCTAGCCGACAGCGAAGATCAACGTACGGACGAGGAAGAAACTGGTAGCGCCAGACGAACTCGAACCATTGACCGGATACA…
Novel00015	BABH01045179	-	3653	5527	311	CUFF.22240	6e-63	1	AGGTGTCGTTGCATGGTGGGGGAGAGGAGAAGGCAAGAGGATGGGGGACAGCTTCTTGCACCTGGGGGACATTGTCTCCCTCTACGCGGAAGGGACTGTTGCGGGATTCCTCAGTACTTTAGGGTTGGTAGATGACAGGTGCGTGGTCTGTCCAGAGGCTGGCGACCTGACTGATCCACCCAAAAAGTTCCGAGATTGCCTGTTCAAAATATGTCCCATGAACCGGTACTCGGCTCAAAAGCAGTTCTGGAATACGGCCAAGCAGTCTGCGAACCCTAACGCGGACACCGGACTGCTGAAGAGGTTACACG
Novel00016	BABH01045191	+	12	4829	1135	CUFF.1939	0.0	1	GCGCTATTATGTGAGCTAACAACTGTAGCTTCTTACTGTCTAAACAAACAGCTGTACTTGTGTGCCTACACACTTGTTGCACCTACTTTCAAAGACAGAATTTTACCTAGTACCTGAGAAAGTGAAACTGTTATTATAAACAAATAGTGTTTAATTATAGTGAAATTCGTTTAATTTACAGTTAATATGTGTATTAACGTGAGGAAACCCGACTTTAAATCGTTATCGTAAAAGTTCGTTACGATGCACCTGCAGATCGCTGCATTTAATTGATTGCATCTTATAAATAGAGCACACAATGGTGTGAGCGTAATCCTGTTATTTTTCAACCAAGTGCCATCAACATAGGTGAAACAACACGAGCGAACAAGTCTGAAGGAATCAAGCCAAAAATGAGTC…
Novel00017	BABH01045192	+	236	5865	2604	CUFF.234	0.0	0.98	TAATTTTAAATGCCCAGCGAAGCGGACGGGTACAGTTTTTTTTTTTTTTTGTCAGGAGGAAATCGCCGGACTTCCGCCCTTCACTGGGGATGGAGGGCGGGGCATGTCGGAGTCGAACCGACTAAAACCTCCTGTCTCTCAACAACCAACGTCCAAACCTCGCATGACACAAAACTCATGAAAAGGCAAAAGGGGGAAAGGGAAGAGTTTAGTGCGGAGCACATCTCTCCCATCACCCTCCCCCTCGGGACACCGGACTGGCGGTCGTCGGCGCCACGACCACCAGCCCTCTCGGTCGGCAGGCTATCCGAAGCCCGCCTAGATGGCGCCGGTTAGGGACGGGTACAGCTAGTACATTATAGAAGTGATAAAATACTGAAAAATGATTTCGAGAACATT…
Novel00018	BABH01045295	+	3116	3961	167	CUFF.22287	6e-46	1	TGCTGGACAGGTTCTTGGAGCGGTGCCAGACGAGGTTCAGGCTCGGGGACAACGTGCTGAAGCGTGTGCCGACGAGAGGTCGCAAGCGCTTCGTGTCCGAAGGAGACGGGGGCGCCATCAAGGATCACGCGCTGAAGCTGCGCGAGTGAATGCGAGGACGCCTGCCG
Novel00019	BABH01045311	+	1102	5297	2065	CUFF.1098	0.0	0.97	ATTTTAATTACATACTTTAATACCAAACGTATAAACGGGTAATACGAGTATAATAAGAATAACATAATATTTCAATTCATTCTTGTTATTAAATGTGGCTTAATGCTCGAACCGATTAGTGCATGGATTCCTTCGAGGCTTTGCTCTAAAATATGCAACCTGATTTGTTTGTGGTTAATTGATTTCAACATACAATTCGTTTCCGCACGTAGCCTGCACAGTGCTACGTCAAGTAACCGTGGAGTTTTTGTCGTGAGAGTCAGACGCCGCGCCGGGCTCGACGGAGCCATCGTACCGCGAGCCTTTCTTTTCTAGTCTTCAATCAACTTTACGATACGGTACTCGTTTGTACGTACCAGCGAGAGAATCACATTTAGTGTGACAATTCAACGGGCTCAA…
Novel00020	BABH01045313	+	4313	5460	526	CUFF.22181	2e-98	1	GCCGAGATAACCTTCAAGTGATTTTGTCAATCTTGATGATAACAAGGTCTTTTTTTTATCAATTCTGTATAATTTAGTTCAGCAATTGTTTAGGTTGGCTTCTCTTGTTTAACAGCTATCATGAATTCCCTTAATAAGTTATCAGTTTATAGTAAATTAGTGCCGAAAAATGCCAGGGTGATATCTACAAGTGCACTATTAAACACTGACGATGGATGGTTTTCGAAATTACTAGTTCGAAGAATCGAACCGACAAAAGAGTCACACAGTCGAATGCTTAGTGACAAGGAAGTAATTTATGCTCTTCATACACACAACATAAGACCGGATTCAGTGGACAACTATTTAAAAAATTACAAGCAGCATGTAGATCTAATACATTCACACAAAGCAGAACTT…
Novel00021	BABH01045313	-	2928	3778	633	CUFF.22178	e-173	1	GTTAGATTTAAAAAAAAAACTGGCATTGACAAATGATAGAGATTGTTGACATTAAGGGATTTGTTATTTCAGTTATTTGTATTTTATCAATCAATGGAATAATTATTTTCTTATCCAACTTTCTGCAATCAGCCAAAAGTCAAGCGGTTTCCAGGTGTTGCAAAAACTTCCGTCATGGCTTCCAGCGAGGTGACGAAGCTACAACAACATTTGACGTTGCTAAAGGAAGAGTATGGGAAACTGCAGAGTCATTGTGCTGAGGTAGAGCGAAAGTACACTCTGGCAGCGGCATCCGCCGGCGACCTCAGTGAAACTAGCTTTGTGGCTCGACTTCTAATGACCGTAGCTACACTATATGGTAGAGAAACTTACTCTGACATCAAGATCAAACTGCAAAAC…
Novel00022	BABH01045322	-	4149	5299	231	CUFF.15891	1e-29	0.98	AGGTGTGCGGGCTGCGCGGCAAGGAGCCCATCGTGTGCTGCACCGACTGTGAGCTCGTGGACAACATCGATAACATATACCTGACGAGGAGATACAGCCGACTCGAAAAAACAAATAAAAAATCTTGGGACGCTTGTATCGATTACGTTCTGAACATACCTGAGTATTTTTGTACTAGTACCGTGACGTTTAATATTAACAAAGCTTGGGATTCGGAGAAGAAATGTCACA
Novel00023	BABH01045324	+	1377	3832	400	CUFF.22269	9e-75	1	CTGGAAACAAAAATCAAAACACAACAATACATAAATACATTTTTTTTAAATGTTTCTTTTGATGATTCTATGATTAATTTAATATTTTAAAACAAAAACATGCCCTTTGCACTGTGAAGTGTGAAAGTTTCCAGTCATATTCGAGAACCTGTTAATCATGCACCGTTTTCAAAGACCAGCGTATATAGCTGATGGATTCGAGGACGATTGTGATGACCTCGTTCACAGATGTACCCAAGTTCAAACTCTTAGCTATGAGAAATTCTGCAACATATGGAAAGAAATGGATTTTGTGACTATATTTCACGGTAGAAATGCTACATCAGAGCTCGCTGAGCTTTCCGAGGAAGTGATACTCATAGCCAAGAAGTACATGGTCTCGACTACTAGCAACTTTGAG
Novel00024	BABH01045580	+	628	4491	505	CUFF.21657	e-128	0.98	AGACTTCACGGTGAATCTAACAGTGGCGCCGTCACCTGCCCTCGGACTGAAGTCACGCGTGTTGAGTTCGGTGGACACAGCGACCACGGTGGTCTCGCTGGGCGCCGTGGGAGTGGTCGGGGTGGCCGCGCTAACACCGGTGGCGCCCGTGCTGCTCGCAAGCGCGGCCACCGTCTCCGTCACCGCGGGAATCTACGGGCTGATCAGGTCTTCGTTGCATTTACACGACCGAAGAACGCACGAACAGACCATAAACGTGCGCAATTCTGAAGCTCGTAACAGTTGGTTAAACGTAGCGACCTCGGGCGTGGGTCTCACGGCTGGAGCGGCCAGCAATCTCCTGTCTAAATCAGCAGCGGCCGGCACCAACCTCACTACGTCGGGGAGGTTCTTGACTAA…
Novel00025	BABH01045616	-	700	3263	2172	CUFF.22344	0.0	0.99	CGAAACAAACAAACAAATCTTTCCTCTTTATAATATTAGTATAGATATAGATTTACTTTTACATTTTTTTAATTAACAGTGTACGACGCTGTGAGTTACGCCAAACAAATTCAGTAAAATTTATTTCAAACTATCTACGCCCTTATCGTAAGATGCCAACAACGAATATGACAAGCAAAACCACATATAAATCTTGTAGATCACAAATAGACAAGTACCCTTTTGTTATTAGACTCGCGAAACTATTCTGCGCTTTGGCTGTCGCCAAACAGTATTTGAAACATGTGCATTTGTTTCATTGGAAACTTGTGGTGTTAACTGTGCAAACTTTCAATAAACATCGCTAATTTATATGTTAAAATATCCAATTTAGTTGACAACTTTGCCAGTTCGTTATAA…
Novel00026	BABH01045679	+	531	4183	558	CUFF.8811	e-133	0.9	GTGTTATTCTTTTTAATTTGATATTCTAGTATATGATACTTTAATAAATTCTTGAATCAAATTTGATAATATTTGAATTGGCGATCGACTCGCACACGTAGGTACGATCCGGCCTACTCTTGCTGCAAATTTCTGGTGTGAAAAACCTTTAAACTTTGAGATCATGTGGTCGGTCATTGCATGAGCTTCGGTAATCATGTATTTATCACAGATTTTGAATAGGATTGAACCGAAAAATACTAAAATTATATTTCTTTTCAGAGCCACGATATGAGACAGCGTACGCCTGTGAAGGGAAGACCCTTAAGATAGGCTGCGGCGAGGGATCCGTGATTCATCTAATAAGGGCCAACTACGGTCGTTTCTCGATAACGATATGCAATGACCACGGGAACACCG…
Novel00027	BABH01045690	-	1357	3229	476	CUFF.22364	e-130	1	GGGCCCGCAGCTTACTTCCAGCAGGCGGCGCGGCTGAAGGGCATCGGCGAGTACGTGAACTGCCGCACCGGCATGCCGTGCCACCTGCACCCCACCTCGGCGCTGTTCGGGCTGGGCTGCAGCCCCGACTACGTGGTGTACCACGAGCTCACCATGACGGCGCGCGAGTACATGCACTGCGTCACCGCCGTGGACGCGCGCTGGCTGGCCGAGCTGGGGCCCATGTTCTTCTCCGTCAAGGAGACCGGCAAATCGAATCGAGACAAGCGTAAAGAGGCAGCGGTCCACCTCCAACGCATGGAAGAAGAGATGAAGGAGGCCGAGGCCAAAATGGCAGAAGATCGCAAGAAGAAAGACGAGGACGTTCCCGTGAAGCAGGAGGTGGCCACCCCGGGGCTG…
Novel00028	BABH01045746	-	1	2484	636	CUFF.1950	0.0	1	AAAACATTGAAGACTATTTTATTTTCATTTTATTTTTGAGAAATTATACTTAAATAACCCTTATTCACTGAATCTCGTTTTAATCGTCATCATCTTGCACATTTACTTGGAATTGGCGCATAGTCAACAAGGTTCAACATATTAGGTACACGAAGCTATTTTAATGATAATTAAAATGCAAATGCAAATTGTCATTTTATTTAAATACACCCTGGCTGACATTATCTATCTAAATTCAACTTCTATTATCTGTTTATATTTTCAGATTCACGGCATGGTACGTGTTGTAATGAAACCTCTGATCTCTAAAATACCGTTAGTCGGAGGACTACAGATCTTCTTTTTGAACAACCCCTCAATCGACTTCAATCTCGTTGGCGCAGCTGACATACTAGATAT…
Novel00029	BABH01045770	+	1697	3788	709	CUFF.22393	0.0	1	AGATTATACACTTAATATAGTCAAGTCGGAACAACATTACATTGCCTTGGTTTGTATTATTAATAACAGTTGCAAATGGCAATAGCAATGCTCTGAAAGCGTTGAGACGGTTTCATAACATATTTGAATAACAGTTCTAAAATTGTGTGAAATAATTTGGTATGTGTATTGAAAACCGTGGTCGGCGTTATATTATGTGAAGTAGACCAGTGCTTTTAATATTTTCAACATGAACTACATTAACTTTTTATGGTTATTCGGTTTGTGTACCGTTCATGCAACGACGATTGCCACACACTGGATGGTTACTGAAACAGGACTGATACAACCTCGAGCTGACTCTCCATTCATAATGGAACATCCCAATGATCTATTAGCATTCTTAAATCAAGACACGAG…
Novel00030	BABH01045780	+	1354	3955	1122	/	/	/	CGAGAAGCCCCCAGTGCGAAGGGCTCATAAGATCAGCAATTTCGCTGTCGAATTCTATATTATCGGATAAGAAACTTTATGAATAAAGATCCCGGCCCACGTCCGCGGGCGCGTGCGCGTGCCGCCCATGGTCCGCAGCCACTACCGGCGCCCCGCCCCCCTGCTGCCGGCGCGGAGGGAGCACGTGCGCTGTCGGAACGTGTTAAAGAATCTGGGATTATCGAGTGTACTGGAGAGTGAGGGCGAAGAGTGTCGGAAGCACACCATCTGTATGAACATGGAGTGCCCGTCCTACAGCGGCGCCGCCCCGTGCCCCGCCGCCGCGCCGCACTCCCCCGCGCCCCGCCCCGCGCAGGCGAGTGCGAGCCCGGGCTCGTCGGACTACTCGGACTCGGACCT…
Novel00031	BABH01045809	-	78	1688	386	CUFF.22402	1e-92	0.94	GTTAATCCTTTGTTTGATAGGATGCTGGCCATGTGCTTGCATCCCTTACTGCATGGAAAGCTGTCAAAATGCTACTCATTACTGTCCGAATTGCAACGCCTACATTGGAACCTATACAAATTGATGAGTTTGTGATAAATGCAAATAAAAAAAAAAAACATTATTTCAGTTGGGCGTACATATATCTCTCTTCAACTGTTTATTCTCTTGTGAACTTTATATTAAATATGTCACAATATATCCTTCCCCAATTTGAAAAAAATCATTAGATATTGTGGTCAAGAACATTTTATTTATGTTTTGTTATATTTATAATAAACTATTTTGCGACAAATTTTCCAATATTGGGATGAGTTATTATAGCACAAATATGTATACAAAAAGAC
Novel00032	BABH01045814	-	1571	3777	311	/	/	/	ATAGGACCAAATTACTGGGGCGAGAGATATCGAGAATGCGCAGGCAAGCACCAGAGTCCTATCAATATCAACATTCTGCATGTTAAACATATAATTCTACCAGATATAGAGTTCATCGGCTTTGATGACTCGATCGACGATGTACACGTCACCAACAATGGACACACAGTATTAATTGAAGTGAAGAATGAACCTCATCCGAGGGTTCGCGGTGGGCCTTTAGATGGTGATTACATCTTCAGCCAGATGCATTTCCACTGGGGAGATAACGACACGTTTGGCTCTGAAGATACTATCAATCATAGGAGGTA
Novel00033	BABH01045836	+	1529	3620	794	CUFF.22406	e-126	1	CAGAACACAACATTCACCCTAAGCAACGAACAGGTGAAGGAAGATTGGTGCCTTGATTTGATAAGTAGTAATAAAGGAATAGTTTTAAACACATTAGATAATGGATCTCAGTTAAACTGCGCGGGTACGAATGCAGACCTCATGGGAACAGTTGTGACAACTGCTTTTGTCATGGATCAACAACAAATACAAACAGCGGAGAGCACAACTTCTAGTATTGTTTCAATAGCACAGTCCCCTGAATCGTTTACTAGTCAGGCTATTAAATTTAAGTGTGATATACAAAACTGTAATAAGGGATTCTGGAGTGCAGCTAAATTAATGAAACACAAAAATACCCATAACAAGCAAACAAGATGGTCGGCTCATATCAGCGTTGAGTGTCCAGTTAAGAAGGTC…
Novel00034	BABH01045839	+	1278	2498	266	CUFF.9118	6e-81	0.99	CTGTAATCGTTGGTTCTGTAGATGGATCTCGAGTGTGGGGTAAAGATATAAAAGGACCAGGCTTGGCTGCTGTTCAATGGTCTCCGGATAATTCAAGTCTACTTTTTGCATTAAGTAATGGGGAACTGCATTTATATGACGACCAAGGAAACTTTATGATGCCAGTAGCTGTGAATGGCATTACTGGACCTATGGAAGTAACTACAATGGATTGGTTTCCTGGCACGGCTCCACGCAATAGACCTGTTTTAGCAGTTTGTTACCGT
Novel00035	BABH01045861	-	69	3004	1126	CUFF.8482	e-110	0.96	CGAAGCGAGACAAGCGTGCGTATTCTTAGGTGGCCACGAGGCGTATGATTATACATAAACCTTTCTCTTCGATCACTCATTAAAAAAAAATCGCATCAAAATCCGTTGCGTAGTTTTAAGATTTAAGCATACATATCGATATAGTGACAGAGAAAGCGACTTTGTTTTATACTATGTCCTCCTCCTTGCGTCGTATTCCTCATTGCTGAGGGTCGTGACCACCCTTTTGAATCACCTTCGCACGCACGATCTTTCTCCATTTATTCTTGTCTCTGGCGGTGTGGAGGGCGTTGTGAAACGTGGAATCAAGAGCGGTGTGGACCTGGTCGGACCAACGTATTGGGCTGCGCCCCCGAGGTCTTTTCCCATCTACCTTACCAGTCACGATAAGCCTCTCGA…
Novel00036	BABH01045879	+	1347	3646	460	CUFF.22425	2e-79	1	GTCAGAGGAGGCTTCGAGTGAGCCGCAGCTGGTCGTGTGGGGGACGGACGTGGCCATCGCAGAATGCAGGGAGAAATTCATCAAGTACATCCAGAGATACGTGGAGCCAACTGCTGTCACCAACGAACCTCTTTACGAGCAAAAACTTGAGGAGATTCACACATTGGAAGAGCCATTCTTAGATGTGGACTGTGAACATGTCAGAGTTTTCGATTCCAAACTACACAGACAACTGGTCTCTTATCCCCAAGAGGTTGTGCCGGCATTCGACGCAGCAGTCAACGAGCTGTTCTTCGAGAAGTACCCGGCGGCCGTGCTCGAGCACCAGATCCAGGTCCGGCCGTACAACGCCCCGCCGCGACACATGAGAGACCTCAATCCGGAAGACATAGACCAGCT…
Novel00037	BABH01045966	+	1834	2714	293	CUFF.22456	7e-78	1	CCGCAATCGTGTTAAGTTTTCTGTCGAAATGACAACTTTAATATTAACTATAAATTTATTGGTGTTTACAATTCAGTGCTCTTCATATACCTTAGATCCTGAGGCTTCTTGGAAATTGTTCACATATGATATCGACGGGGTGCAGTATTCAGAAGATTCAGATTACGAATTAAAAGATGGCGCGATCACGTTTGATGAGGATCTGGAGGATCATGAAAAGTTTTTAATTAGAAAAAACTTGGTACCGTACTCGGCGATCGACACAACGCGTTATATAATTTTTAGCATACCGA
Novel00038	BABH01046146	-	1035	2106	189	CUFF.22506	5e-78	1	GTAGATGTACCCGAAGCAGACCGGCAAGACGGACGGATCGGAAACTGAAGTGAATCACGACCAGAAACTCTGCTATCACCGGATAAACACGTCGCAGTCCGAAGACGTTGTCGTTGTGGAGTTTCCTGAGGAACCGCTGTGGAGAATCGTAGCCGACGTGTCTGATTGCGGCCGGTACTTGCTCGTGTACCCGGTGCGCGACAGCCGCGACAACCTGCTGTTCTTCGCCGA
Novel00039	BABH01046149	-	3	2348	1071	CUFF.20716	0.0	0.99	TACAGGCATTTCTGGAGAGTCGTCACCCTGGCGGGAAGTACTGCGTGTACAACGCGTGTCGCGGCGGCCGCCTCACGTTCGGGCGCCACGTGCTCGTGACGGACGCGTGCCGCGCGCTGTGGCCCACGGGCGCGCACCGAGCCCCGCTGTTGGCGCCCTACTACGCGCTGCTGCAGCACATGTACCAGTATCTAGCCAAGGACGACCGTAACGCCATCGTTATTACGTGTCAAGACGGCAAACAGATGTCGTGCATGTTGGTGTGCGGACTGCTGCTGTACTCGAAACTGGTGACCGTGCCGGAGGATGCGCTGCAGATATTCGCGGTCAAGAGATCCCCCATCAACATGCTGCCTAGTCAACTCAGATACTTATATATGCTTAGTAATATCATAAGGT…
Novel00040	BABH01046169	+	1088	3064	1455	CUFF.19117	e-137	0.98	GAGCGAGCGACGTCAGCGGCGGCGGCACTCACCCAGCTGCACGGCGGCGGGCGGGCTGGCGCAGCCCAGGTCGGGCACCCCGATGTCGGCCAGCGTCACGTAGCCGGCGGAGCGCTGCAGCCGGAGCCTCCGCGCCAGCCGCCGCAGCCCCGCGTGCTGAGCCCAAAACACTTGGTTCTCTGCGAGAGATACCTGTGAGAGGGTCATCTTCAGGCGGGAACATGAGGTGCCGCAGTCCAGCCGCGGCCCTGACCCCCATGGCCTGCAGCAGCACGGGGGCGCGGCGCAGGGCCGTGTTGGCGGCGGCGAGCGCGGCGGCCGCGGGCAGGCACGAGGCCACGCCCCCCGAGCTCTCCACCGCGCACTCCGCGCCCCACCACCACACCCCCAGCCGGGAGT…
Novel00041	BABH01046174	+	485	3030	1220	CUFF.16941	0.0	0.96	GATTATGGCAATAGTGACGTAGCATTCAAAGAAGGCAGTATTCATTTTGTTGAAGAAGAACTGACTGAAGAAGAGAAATTTTATATTAAAAATAATAACAGACCATTCGCGATTGATGGCGGTTACATTGGACTTGGATATTTCATTACAATCCCAAGGACAAAACCTGGAATACCATCAACCATTAATGTCATAGGTCGTGATAAAGAAATATTCGTTAGTCCGGATTTTAAACCATTCGATAACAAGCAAGTCGACAAATTAGTTTCAGTTTATAAAACCTTCTACGATTTTTGTCAGAGACTATGGATGGTCGATACCGGATTGATTGATATACCAGGTAAGATTTAACTATTACGATTCTGACTTAGAAGTGAAATCGGGGTTATTTAGTAAAGA…
Novel00042	BABH01046212	+	641	2701	351	CUFF.22533	2e-84	1	GGGACCACTAAAATAAATACTTATGTCATTCTGTTCTTTTGTTCACAGATCTCGACCGGCCATATGTCGTGAAAACTGACGAAGGGTTACAATTATTATTATTGTGGTAGTTTATTTATTTTTATAAATTCTTTCAAAAATAAAAGATGTCGTCGAAAGCTATCTACGAGGCAACGGGAAAGGATCTGATCAACAGACACATAGCCTCCGGTACGGCTCTGGTACCGTGCAGGTTCGCCACATTCGAACAGAGCACAGTGTGGGAGGATGAGCTGGGAAAAAATCCATGGCTCTCGAAGGAGGTATGTTTACGTCGATTTTACAGAAAATATTTGTCAAGAAAGTTATCTA
Novel00043	BABH01046220	+	40	2962	1570	CUFF.12	0.0	0.99	GCAGGTGTTCACGAATCCGGAGGAGCACTCCGAGATGCACGAGTTCCTGGTGCAGCAGGCTCTGCGGGAGAAGGACGCCAACCGCGACGGCAGCGTCGACTTCAGCGAGTTCATCGGCGACAGAGGCTCGCAGCAAGACAAGGCGTGGGTGGTGGCCGAAAAGGACAAGTTCGACCACGAGCTGGACCTCAACGGGGATGGGACGCTGGACGCGGCGGAGGTCCGCGCCTGGGTCATCCCTGACAACGAGGAAATAGCTGACGAGGAAGTGGAGCACTTGTTCGCGTCGGCCGACGACGACCACGACAACGTGCTGTCGTTCGAGGAGGTGCTGCGGCACCACGACGTGTTCGTGGGCAGCGAGGCGTCGGACGCCGCGCGCGACCTGCTCGGGGAACA…
Novel00044	BABH01046240	-	718	2934	1397	CUFF.22547	0.0	0.99	CGTCGTTTATCTGGCGAACAAGTGGAAACAGCGAGCGTAAGCATGTCTGGAGATTCGGAACCTTACAAAAAAAGGGAGCAAGAGGTGGGTTTATTGTTACCAGAGCGTTCAAAGGGACCTGCACCTGTGACATCTAGTACAAGTGTTGCTGTAGCTGATGCCGCTTTAGATACCAAGGATCTTGAGAACATTGATGAGAATCAGGAATTTATCAAATCTGATAAAGATGCTAAAGATGGCAGAGGAGATGCAAACGAAAAATACTCTGAAAACAGTGATGATTACCTTGAAAACAAAGAATTACACAATAAATCTCCAGAAGCCAAGTATGAAAAAGAATCAGGTGATAAAGTCGATAGTGTTTATCTTCGACCATCACGACAAAAAACTCTATCACCA…
Novel00045	BABH01046241	+	1358	2928	590	CUFF.22469	0.0	0.99	TAAATATAAGGATACGCAATTTTCCAAAAATGTTAAAAGACTATAAGGTAAAGGTATTATAGGACATAAGTAGATATGTCAATTTAGATTTCATTTTCACGTCAATCTCCCTCTCGTCTACACTCATAGTTCTTGCAACTATGTATGTACATGTGTATACGTACTGTATAAGTACAAGAACGAGAACTGTGATAGTAGCAGTTTGTTCATTTTACACTCGAACATTTTATTGTTACAAGACGGAAACTTCACACGTCACCGTGATGTAATTCTCAAGACGGTTTTATTGTGGAAATTGGTGATAAGACACCTTTATTCGCATAGTCAGTCGCATTAAAAATATTGTTTTGGCATTTCTGTTACATTTTAATTACAATCAGTGAAATGGCCGAATCCACA…
Novel00046	BABH01046265	+	325	2825	589	CUFF.20731	9e-73	0.93	GAGTCCTCGCACGTACAGCGTGCACCACTCTTCAGCGAAGCACCACACCTACTCAGTGGACCACGACACCGACTGCGAGATATCCGACCTCACGGACCTGCCCACCGAGGGAGATGAAAAGAGTTCTCGTCTCACGCTGTCTCCGGGTGAAGAGCCGCCACAGAGCTGGGCGGGGGGGTCGTGCGCCGCGCCCCGCATCCCCTCCTCCATGAGCGAAGGGGAACTACCCACTTGTGACGTCAGGAGGAAGTTATCGGAAGGCGAGAAACCTATTTATGAGCCGTAAGTAAAGTTGACCTCTGGACCCCGAACACACTTGAAGAAATTGGACGGTATTTCGGATCCTCCCAATCCACTAACGGTGCTTTTATGTACCTCAAGCATTGGACGAAGGGCTCG…
Novel00047	BABH01046304	-	1211	2546	584	CUFF.22560	e-102	1	TGTCTCTTTCTAGTATAGTTGCGTTAAAAGTTTAACGTAACCTTGTTGGAAGTCGCATTAGAAGTTTTACTTCAAAAAATGACCTCAGAAGGTAGTGCAAATATTCGTGTGCATTGAGTTTTTTTTTATGTACAATGGCATGGTTGAGTTAGAATAGAGCGCGCAATGTACTGTCAATAATTGTAACGCACACATTTCAGCGCCCACGTGCACACAATTAAACGAATTGTTTGACAAGAAGAATGAATCTGTAGGCGATGCACAGGACGGCGCCGTGCCCAACGGCAGTGCAGAGAGCGATGAAAGGAGGGACTCAGAGCCCCTCGTCGGGCAGAAGGTCATACATCAAGCAGAATTGGAATCGCAGTTGTTTAAGTACGACGGAACGTTCGCCGAGTA…
Novel00048	BABH01046357	+	1408	2537	394	CUFF.22579	e-131	1	AAAGGACTTGGAACGCCGGCTGAAATCTATTTTTCAGAATTTCTTATCCCAATTAAAACTGTGTAATTTTAGTCAGTAATTTTATAAAAAGTACAGAACTTGATTAGAAGTTATTGACTAAAATGGAAAACGAAATATTGGACTCACTTAGCGACTTGAGCTATGAAGGCCCACTCTCTGAAGAAGCTGTCTTTGCAAAGGCTATTGAGGGAGGTGCCAAGTCCCTTGACTTCACGAAACTTGTGCACATATTGGCCGAAGAGTTGAAGAATCTCTGTCACCTCGAAGAGACTGTAAACATGATTAATGATCCACACGATTCAAGTTCGTTCCTACTGGAACTTAGTTCATTTTTGAAAGAATTAGGATGTCCCTACAAGAAATTGGTAACAGG
Novel00049	BABH01046397	+	1	2051	1954	CUFF.22583	0.0	1	AATTTGGTTCCCAACCATTCAAGCCTTTTGGTGCTGCTTCTCTACCTGGATCCCTACCGGCTAAAGGTCAATTTGGTCAAAACTCACAATCATCCTTCACAAATATTCCAACTTCTCAATTAGCTGGTTTTCAGTTCGGAACTCCACCATTAAAGCCTTGTGGTCAGCAACCAACTGGTGCATTTGGATCTAATCTCAAACCCCAATTTGGTCAGACACAACAGACCAAACCACAATTTGACCAATCTCTGAATGTAAGTCCACAAACTAGTCAATCTTCACAAACCAGGTTTCGGAAGCCCGGTAACTGGAACCCAAGGATTTCCAACACAATTCGGGAATCAAGGCTACAAGCCTTTCGGTGTTGCTCAGACTCCAAACAAGCCTCAATTTGGTTTC…
Novel00050	BABH01046448	+	523	1393	726	CUFF.16382	8e-86	0.92	TCCCTTCGACTAAGCACATGTGACCTACATCCTCAGCCTCGGATGCTCCTTGATCACTCCCATGCGTTAGTCCTTCCCCTCGACTAAGCACATGTGACCTACATCCTCAGCCTCGGATGCTCCTTGATCATTCCCTATGTGTTAGTCCTTCCCCTCGACTAAGCACATGGGCTCTTTTTATGATTAAGCCACTTCCTCATACTAGCCGAGCACTAGCCCCTTCCCCTCGGCTAGTGTCGTCCTCCATGTCACAGATGATGAGCGTAACTGAAACTCACATTGTGGAGCTTAGAATGATGATAACTATAAACTGCTTTAACCGGGTTTAATAATTGCAAAAAGTAGAATAGGGTTATTGGCATATATAAATGGCATAATATCGGGTACATTCTGAAAAGC…
Novel00051	BABH01046468	+	202	1612	501	CUFF.22621	2e-82	1	AGGTATCACGACGCGGGACATAGACAACCTGCCGCCGGCCGTGGCGCTGCTGCTGCTGAGCGTGTTCAGCCGCTGCAAGGCGGAGCCGCCGCTGGACTGGCCGGCGGAGGCCTACAACCTGGTCATGAGGGAGGACTTGGCTATCCAGGCGGAAATAGCCGAAACCATCAAAAACAACAGAGATTATTTGGAAACGCTCGCGCTAGAAGTGGCGGAGAAGGAGACGGCGTACACGCAGGCCGGCGGCGCCGCGGAGGAGCTGCCCCGGGGCGACGACGGCGACGCCAGCACGGGCATGGAGCACCTCAACACGAAGCTCTTGGGTCTGCTGTACCCCGACGACCGCAGGATGGCGGAAGTGTTGAACCTGCTGCAGTCGTCGCAGCCCGTCACCGTCAA…
Novel00052	BABH01046478	+	194	2575	1107	CUFF.22599	0.0	1	GCGGACTATATAGGTACTGTTACGCGCTGGGGTTCGGGATGAATAAATGTTCCACCATAGTACAACTTAAAACTGTATTTATCACCTAGAGCACATATATCACTTCACAAACACTTTAAAATTCTCAATTCGCTTCTTCCGATTACTAACTGGCTCAATAGTTTACAGTCCTAACAAATTCACCCTCACCAAACCATCAGCATGAACTAACCAGCTCCCCAAACTAACCGTTTCAGGATAATAATAACGAGGGTGATGGCGGACATATCGCTGGCGAAGCGCTCGCTGCTCAACAACCCCTCCAAGAGGGCCATCATGGAGCGCTCCAACTCGCGCTCCACCTGCCTGGCCGAGGTGCAGGTAACCGCTCGCGTCACGTTGCAGGATCATCATAACCAG…
Novel00053	BABH01046478	-	242	2573	1417	CUFF.22599	0.0	1	GTGATCTTTAAGTAGACAATGGTGGGCGCTAGTGAGGTCTTGGCCAGTTGCGACGGGTGGTTGATGGTGTCGCAGTCCAGCACCACCAGCTGCAGGGTCCGCGCCAGGTCGAATATCCTCTCGATTTCAGCCTGAATTGCACCTCGGCCAGGCAGGTGGAGCGCGAGTTGGAGCGCTCCATGATGGCCCTCTTGGAGGGGTTGTTGAGCAGCGAGCGCTTCGCCAGCGATATGTCCGCCATCACCCTCGTTATTATTATCCTGAAACGGTTAGTTTGGGGAGCTGGTTAGTTCATGCTGATGGTTTGGTGAGGGTGAATTTGTTAGGACTGTAAACTATTGAGCCAGTTAGTAATCGGAAGAAGCGAATTGAGAATTTTAAAGTGTTTGTGAAGTGATA…
Novel00054	BABH01046553	-	724	2203	127	CUFF.22613	8e-54	1	GTACGCTTACATGAGGCGTTGTCTCGCCTTAGAGATGGAGGTCATACAGAACGCGATGGGCACTCCGTACGTGGCCCAGCCCCACACCGAGAGGAAGTACAGCGAGCTGATCACGGGCCTGCAGACT
Novel00055	BABH01046755	-	226	871	289	CUFF.5711	2e-75	0.94	GTCAATCGGTGCCGGGTCGCTGCCTCGCCTACTTTCCAGTGTTGAGCGAGTGACTCCGGCGCCGGCCTCACGCGCAGTTGCTCTCGTCTACGTTATTTACAAACATTTTATTAACGCGGACGTTGTTAAAAACGTGAAACTCAATGTGTCCAGTGCTATGAGCTGTGTGTTTTGTAATTACAATAAGTACATTGTACCGTGCAGTATCCAGTGATTTCGTGCACGTGTTCATTTCTAACTTATTTCTAGAGCACTTCAGAGCAGTAGAAGATGCAAGCCGCGAGCCCGA
Novel00056	BABH01046791	-	3	1650	1003	CUFF.3931	0.0	0.99	TGAGAGGCTATTTCAGCTTACCCTAGCTTGTGTAGGTGAGCTCGCGGGGCTCAAACCGGAGAATTGCTAACACCGCCCTAGCAAGAGCAGTGCTTCGCAGAATCTACCACCGGATCGGAAGCGCGACCCACTGAGAAGATCCGGCGAGAAACTCAGTGGGCTGTGTCTGTGGGTTAATTCGCTCGTCGAGCCCTTCGTCGCAAGCGACGGGTTCGGCGAGGACGGTGACCGGTGCTTGTATTGCCTAAAAGCACCGTTAGTGGATCAGGAGGATCCGTGATGACGTGCTTTGGGCGACGTCGACGGTTTACCAAACGGTCTACAGGATCGGGTATGTAGTTTCCGGCGGCCACGACAAGAGGGTTCTCATGTCGTGCCGCCTTCTCAAAGTGGCGCAGC…
Novel00057	BABH01046900	+	9	1460	741	CUFF.11875	e-176	0.99	TCTAAGGTCTCAGTATAGTTACAACGGCTGCCCCACCCTTCAAACCGAAACGCATTACTGCTTCACGGCAGAAATAGGCAGGGCGGTGGTACCCACCCGCGCGGACTCACAAGAGGTCCTACCACCAGTAATTACGCAAATTATAATTTTGCGGGTTTCATTTTTATTACACGATGTTATTCCTTCACCGTGGAAGTCAATCGTGAACATTTGTTGAGTACGTATTTCATTAGAAAAATTGGTACCCGCCTGAGATTCGAACATCGGTGCATCGCTCAACACGAATGCACCGGACGTCTTATCCGTTAGGCCATGACGACTTCAAACCGTCGGTACCGGCTTATCGTTGAATTTTGGGACACCCTGTATATCTAGTACAATGGTACGAATTGGGTTTTA…
Novel00058	BABH01046975	+	205	1904	773	CUFF.22679	0.0	0.98	CAGGCGATTTCGCGGTGTTACTGAAGGCGGGCATGTCTGTTAAGCGTGCTGTCTGCTACAACATACTGTCGTCGGCTCTGTGCTTGGCGGGGATGGTCTGCGGGGTCCTGGCCGGGCACGCCCCCTCGGCAACCAGGTGGCTATTCGCAGTGGCAGCTGGCATGTTCCTCTACATAGCCCTCGTTGATATGATGCCTGAACTTAGCACGTCTCACAGCAACGAGGGTACGCTATGCCAATGTGTGCTGCAACTGATGGGTCTAGCCAGCGGCATCGGTATAATGCTGGTCATCGCTCTATACGAAGACGACCTCAAAAACCTGTTCGGCTGAAAGTGAAAGTGCCAATTTTAATAAAAATCGATCGTTGCCATACGAGAAAAAAACGTTCTAAAGATCA…
Novel00059	BABH01047025	+	162	1491	352	CUFF.22680	7e-97	1	GTACTTTTTAGACTATGCGGGAATGGCATCGGCCCCGAATTCAAGCGCTGGTAGAAGCGGGAGTAGACCTCCTCGCACTAGAGACAATTCCATGTCAAGAGGAAGCAGAGACATTGTGTGATCTTCTACGGGAGTTTCCGGGTACAAAGGCTTGGCTTGCATTCAGTTGTAAAGACGATCAAAGTATAGCCCATGGAGAAAGTTTTCAAAAAGTCGCCAAGAAGTGTTGGGAATTGAATCCGGATCAGTTAGTGGCTGTAGGCGTGAATTGTTGTGCTCCGTCTTTCGTCTCTAACTTAATGAAGGGCTTCAATGACGACAGGCCACAAGCCCCAATTCCGCTTATTGTTTA
Novel00060	BABH01047103	+	8	1256	389	CUFF.22689	e-107	1	ACTGCTTCGCGGCACAAATAGGCAGGGTGGTGGTACCCACCCACGCGGACTCACAAGAGGTCCTACCACTAGTAATTATGCCTCAAGAGCGTGTTTTGAAATTGATCAACCTCCAGGGTATCAGCGATGGTGCTGGAGCGCTGGTGCTGGTCAGCGAGGAAGCCGCCAAGAACCTAAAGCCCCTCGCTCGCCTCGTAGGCTGGGCCTATGTGGGAGTGGACCCCAGCATCATGGGCATTGGGCCTGTGCCCGCCATCGAGAACCTTCTTAAAGTCACCAAACTCACCCTCAATGATGTCGACCTTATTGAGATCAACGAGGCCTTCGTGGCTCAGACGCTGTCGTGTGCCAAGGCGCTGAAGCTCGACATGAGCAAGCTGAACGTCAAC
Novel00061	BABH01047112	+	466	1557	308	/	/	/	AGGTGAGCAGCATGGGTGAGGCGCCAGCTGGTGATCTCGATGAAGATACAGAGCATTTACTCAAACAGGATATCATCAAACAAATGAGACTTTTAGATCAGATAAGACGTCGCTCTTCCTGTCAGATATTGCCACTGAGCGACGGTTGCAAGAAAACCCCCGATCTCTACAGGGAGGTCAATCACCCCGCCGTCAACTCGATAAGGGTTGTCAAGGTAATTATTACTGTAACTAACATACCAATATACCGTCTAATTTTTTTTGCGAAGTGATCAAGTCTTTGGAGGGTATGGACCGTTTCATTCGCA
Novel00062	BABH01047114	+	38	1594	469	CUFF.22688	e-115	1	GCAGCATGCACCAGAATTGCAGTATATCGGCCAACACGAATATATTTGGTGATCCGTGTCCTAATACGTTGAAGTATTTAGAAGCGCATTATCAATGTGTGCCGGCTTCAACAACAAGCACGACCAACAGAACGTCTCCTCCCTGGCTAATCACGTCTCCTCAAACGGTGTGGAGATCCACCATTGCTCCGCTACCGAAGAACCCAGTCCAAACGCAGAATGAGAGGAAGAAACCAACTGTGATCACACCGCCCACATTCAGGCCTCACATTACTTTACCTCCAGAAGTCAAGTTGGGCGACATTGGAACCAAGAAGACAACTCTAAGACAACCAGATACATCGTCGGAGAAGGAGCCTTCAGTGAGCCCTAAAGACGTCATTCCTGAAGAGAAAGATG…
Novel00063	BABH01047177	+	11	1903	1317	CUFF.22701	0.0	1	GTACGTCGGAAAGTATACGAAAAGAAGAAAAAAAACAAACACAAAATTGATGGACTTAAATCTATAAATTAAGCTCAAAAAAAAACACTTAATTATAAGTCAAAATGTCACATCATTTGGTGACAGTTTGCATGTTTTGTCTACTGTGCGCCGCCCACACTTGCGGCTCCCACGTGGACATACAGACAGATGGAGTCTCGGCACACGAACCGAGGCTCGAGACCACGGACCACATGCCCCTCGAATTAGAAGAGAAAAGGAGGCTGGATTCGAGGAACCGCTACCATCAGAAGCTTCAGAAGATCAGACAGAAGGATCGCTTGAAGAGGGACGCGAAGAATGTCGACCCTGAGTTGTATGTAGCCCAGATATTCGGCATGTACGGGGACGCCGCTAGTA…
Novel00064	BABH01047241	-	1	1857	1555	CUFF.1997	0.0	0.99	GACGATTTCTTTACGCCCGTAGCGAGTTTTAACTTTTCAGCACTACATTGGCTGACATCTTTGGTAATAAAGAGCCTAATTTTGGAAACTCAGAAGACAAAACATTAAAATATACACCACCTAAACCACAAATTTCTCCAAAACCTGTTGATACTAAACAAACACAGTGTGTATATGCTTGTGCACTAACTGCATATGAATGGACTCAAAATGCATATGTATTAAAAGGGAAAGTTGGCTTTGCTATAATAAAGCAAACAATTGGAGAAATTCACAACATAGTGCTTTATGATTCTAACAAAACTACATTATCAAGTACAATAGTTTCAACAAAATTGCAAATAGTAGTAAATAACAATCATTTGGCTTTCTATGATAGTCTTCAGAAATACTGGTGCT…
Novel00065	BABH01047303	+	92	1807	1565	CUFF.22710	0.0	1	CAGGAACCGTCCACCCAAGATGATCCACAGTATATGTTCCTTCGCGAACGTTTGAAGGCACTGCGCGAGGGATGGGCCGAGCTGCAGCAGATGTGGGAGAACCGACAGCAGCTCCTGGCGCAGAGCCTCGAGTTGCAGCTATTGCAGCGTGATGCCAGACAGGCTGAAGTTTTACTTGCACACCAAGAACACAGGCTCGCCAAAACCGAGCCTCCGACAAACTTGGAACAGGCTGAAAATATTATCAAGGAACACGAGGCCTTCCTCACTACGATGGAGGCTAATGACGATAAGATTAATTCAGTTGTGCAGTTCGCTAATCGCCTCGTCGAGGAGAGGCACTTCGACGCGGACAAGATTCAGCGCAAGGCGGAGAACATCGAGGCACGCCGCAATGCC…
Novel00066	BABH01047396	-	933	1264	261	CUFF.2107	6e-72	1	CAGGATAAAGATGCGTAAGGCCGGTGCGTACGTGTTCCTGGATGTACCGTCTCTAGGAATGAGCCTGCAGTGGGATCGAGGGTTGCGGGTTTACGTCAAGATCGACACTATGTGGCAGGGACGAGTGAAAGGTCTGTGTGGTAACTACAACGGAGACATGCGAGATGACTTCCAGACTCCGTCGGGAGGCGGCATGTCGGAGTCCTCTGCTCTGATATTCGCTGACTCGTGGAAACTGAAGCCGACCTGCCCTAAGCCTCA
Novel00067	BABH01047420	-	38	1461	277	CUFF.15860	7e-10	1	AAAGTTTTTGCTTGACGTATTAATATATAGATTTGTGTAGAGTCGTCGGGCTGGAGCGAGATGCGGGCGGCGTGGGCGGGGTGTCCGTGGACGGAGCCGCGCGCGCTGGCGGGCGAGGGCGCCCTGCACGCCGCCTACGTGTGCACGCTCGCCGCGCCCGCGCCCGCCCCCGCCCGCGCCCTGCACGCGCTGCTCGCCAGGCAACACTCCTTTACAGAGGACGAGACAATACTGGCCGTGTGGATCTGCTGCGCGGGGCGCGTGGGGCGGTGCGGGG
Novel00068	BABH01047517	+	749	1437	168	/	/	/	GGCAGCCCGCGCTCCGACAACTACAGGCTTGAGTTCGCGCGCGGCCGTTCACCCCGCACGCCCCGCGCCCCCCGCCTCGTCGCCGCCGGCCGCACCCCCTCCTCCTCGGGGTCCGAACTCTCGCTCAGACAACCCATCAAAATCAGGTGGTGATTTTGTGGCCGTTTA
Novel00069	BABH01047582	+	56	984	732	/	/	/	CAGGTTTTATGCCTTAATTTAATATACATTATAATGCAGAAATTACAATAAATAATATGTATAATTTTTATTTTATACAGACTGGTGGTGGAAAACCTGACTTCATCCCACCAGATGAATTGTTAGAAAAAGTAACATCTCTTTTGGGGTCGACCTGCACTGGGTTCGATGTCCCTTTTGGTGGTGACGGATTAGGCGTTGGTATGGTGCTGGAATTGGAAGTCGGTGGGCTTGAACTTCAGAACCAGTCGGATCATTGTGAACCCGAAACTGAAGGGAATGTGGTTCTGTGTCCAAGTCCAAAAAGAGACAATAAAACAAAGCACCATGTGAGGTGCAATTAGAAGACCAAAGATCATTTACACCAAAAAAATTTTTCGGAATGCAGAGCATGTCTAA…
Novel00070	BABH01047584	-	355	1603	841	CUFF.12534	5e-81	0.96	TAGGGTTGTTCTGCCGGCGTGCTCTGAGCTGCTGGGGGCGCTGCTGGGCGCTCACGAGGCTCACGGGGAACCTGTCCTGGTGATCGACGGCGCTGAACCGAAGCACCTGAAGGCTCTCCTCGATTATATGTACACCGGCGAAATGAACGTTCATCATTCGCAGCTCGCGAGCCTCCTGAAGACAGCCGAGGAGCTTCGCATCAAGGGCCTCACGGATTTACGGTGGAATAACAAAGACGAACCGCCAGACTCTGAAACTGGTCAGTGCAAAAAACCGGTCAGATTTTTAGAGCATAATGCTCCTACCTACCTAAGCTCATAGTCTATTTCAGCGTAACCTTAACTAGTAGGTGAGCTCACGGGACTCAAACCTGACGTCGTTGCTAACACGAACCCTAG…
Novel00071	BABH01047596	-	262	1571	327	CUFF.13340	1e-30	0.98	GTTGCGCCCAACCCTATTCGGTTCCAGGTTCCAGCTGCAGTTCGAGCGGCTCGTGGTGCTGGACTACATCATCCGGAACACGGACCGCGGCAACGACAACTGGCTCATCAAGTACGAGGCGCCGCCCGGCCCGCGCGCTGACGCCGACCTGCGGGACCCCTCGGAGTGGTCGGTCGGGTGGGAGGTGCGCATCGCGGCCATCGACAACGGACTCGCGTTCCCGTTCAAGCACCCGGACTCGTGGCGCGCCTACCCCTACCACTGGGCCTGGCTGCCGCACGCCAAGCTGCCCTTCAGCGACGAGACCAAGTGCGTACTGCGGGCACC
Novel00072	BABH01047658	-	127	1576	498	CUFF.22742	0.0	1	AAAGCTCCCATAACGAACACAACTTCGAACAGTCTCATGAAGATCTTTAAGCGGGACGAGAAGGGTGATCCCACAACGAAAACTTGCAAGCACAAATACTCGGAATATCCTTATTGTTATGATGAAATCGATACGGATACTCACGACGAGCACCATCTGAGGGACGGCATACCGCCCAGCCCTAAAGCGAAGCACAACTCAGTGAGTGTGGTCTCGTCCAACGCCCTCAACCCTGAGGGCAAAGAGGAACCCACAGCCAAGGACTGGCTGCTGAAAGCCGAGACCACTCCTGCCGTTGTCGAAATGAACAATATCAAACACAAAGAAGACGGGTCCAAGGATCTGAAGGATGGCGGCAGTTACACAGTTATATTGAGGGAACATTCTAGAGCGCACCAC…
Novel00073	BABH01047682	-	1	1561	788	CUFF.13419	e-145	0.96	GGATCCTCCTGATCCATTAACGGTGCTTTTAGGCACCACAAGCACCGGTCACCGTCCTCGTCGAACCCGTCGCTTGCGACGAAGGGCTCGACGAGCGAATTAACCCACAGACACAGCCCACTGAGTTTCTCGCCGGATCTTCTCAGTGGGTCGCGTTTCCGATCCGGTGGTAGATTCTACGAAGCACTGCTCTTGCTAGGGTCAGTGTTAGCAACATTCCGGTTTGAGCCCCGTGATTTCACCTAAACACGTCAGGGTGAAGCTGAAATAGCCTCTCAAGGCTATCAGCATAGGTAGGAAAAAAAAGGTCCCACAAAAATGAAAGCGCGGAGACCCTCATTGAGGCATCTTTGCTGTAGTAATTCTAGTAATTAACTCTATTCCTAACAGCCTACCCAA…
Novel00074	BABH01047690	-	164	1067	535	CUFF.22745	0.0	1	CGTTACTGACGTCTGACGTACAAAAACGCATATATTTACATTCTAATATACCGTACCTATAATATTTTGTCTTTCTCACTAATACTTTGAATAAATTTTAATTTTAGAAACTAATATAAGTCTATCGGTTGAAGCTTGCTTCAACACAGATGAAATGTGGACTACAAAAACCTTTCTTACCAAAACTAAGCGTGGTAACATATTGAAGATTGTAAGAGAACATTACTTGCGTGACGATTTATTGTGCGGATCTGCAGCATGTAACACATGTCCACACAAAGATGATGAATTGGTATTGGAGACCTCTCCCAAATCTCCATGTGCTTTGTTTGATTTCCCACATTATCTAGTATTGGATACTAATGTTGTGTTACATCAAATAGATGTTTTGGAGGAAGA…
Novel00075	BABH01047704	+	2	1574	1250	CUFF.22746	0.0	1	CGCGTACTCGCAGCCGTCCGCCAAGCGCAAGAAGCGCCTCGCCGACAAGATCCTGCCGCAGAAGGTGCGGGACCTCGTGCCCGAGTCGCAGGCCTACATGGACCTGCTCGCGTTCGAACGCAAACTCGACGCCACCATAATGCGCAAACGTCTCGACATTCAAGAAGCCCTCAAACGCCCCATGAAACAGAAACGAAAACTTCGAATATTCATCTCCAACACGTTCTACCCCGGTCAGGGCGACAACGCGGTGCCGTCGTGGGAGCTGCGCGTGGAGGGCCGTCTGCTCGACGACTCCAAGAACGATCCGAACAAAAATGTCCCGTTGCAGGTGAAGCGGAAGTTTTCGTCGTTCTTCAAGTCTCTGGTGATAGAACTCGATAAAGATCTGTACGGGCC…
Novel00076	BABH01047754	-	1	1528	1018	CUFF.22752	0.0	1	GAGACGACGAGACCATTAAAGATGATTAATATATTTTTTACAGACAAGGCCGTTCCGACCCCCTTACGACTCCGCACTCCACGGAAGCCAAGAATCCGTTCGACGTGGCTGGCAAACCTGGCACACCGAAGATCAAGGACTTCGACAAAGACTTTGTGGAACTGGAATGGACCAGACCGCAAACCGATGGAGGGGCTCCCATCACCGGATACGTCATTGAGAAGAAGGATCGATTCGCGCCCGACTGGGAAGAATGCGCAAAGATCGACGGTGACGTTACATCTGGTAAAGTCCCGGACCTCATTGAAGGCAATACATATGAATTCCGTGTTCGTGCCGTCAACAAGGCCGGCAAGGGTGAGCCTAGTGACGGCACCGCTCCACACCTGGCCCGTCCCA…
Novel00077	BABH01048011	-	23	1426	1324	CUFF.22072	e-135	0.99	GGGCTCTTTTCTGACTTAAGTTTCTTTACTTGTCTTAAGACTTCAGACTCGGAAAAGCGTTGTACAGATGAGGTATTAGTATGACTAAAGATATCTTTTTTCCTCAGTGGATTAATGTCTGGTTGACTGTATAATTTAGTGTAAAAGTTGGTAGCTATATTTATAATCTCTGTTCGGGATTTACATTTATTAGTGCCGGCCTGTAGTGATGGGATCCAGATTTTTAATTTATTTAATTCTTGTTGACCTTTTTTTCACTATCAAATAGATATTACTAAAAATGCAACTATTTTTTTACTGGGTACATAGTTCTCAAACAATAAAAAAAAAAATCAAACAAAACTGTAAATGGTACTAAATTTCACTCTTGTTACAAAGACAAAAGAAGCTATTTGATAT…
Novel00078	BABH01048013	+	123	1207	606	CUFF.7650	3e-94	1	GTCATCCGATCTCATTCGTTGCAAAGCCTAACTAGGCTACCCTACTCCTACACCTAGCCTACCTACCTAACACCTAGAAATCCTTGCAACGAAAAAGATCGGACGATACCCCTGGGAGTGGGACTGTTCCCAGAGGATCCCGTTATCCGCCACCTACGGACGCGCCCGGTGGAAGTCCAGCAAAACTCCCCCACAGACGGAGCCCCCGGCCACGCAGAGTGCGCGCCGGGGGGCCCGCCCAGGTCCCTCGGGTACTAAATCCAAACCTAAGACTTGTATTTAAAATTCATTTTTTATTTAAGGTTTTTCGAACGCTCACTACGGACACCCTAGAAATATATTGAAACCAATGAAAAGCAGGTCAATGGCTGATGGGTGGGAGACGGCGAGAAGGGCGGA…
Novel00079	BABH01048026	-	376	1333	594	CUFF.22790	0.0	0.97	ATTAAAATGATAATTCGTCCCTCCGGAATCCGGATGCTCAACAGACGGAATTAACTTACTATTATGATAAAACATTTTTATTGCAGTTAGGAGAAACAGAGAAAAAGCGTCAAACTCCACCCATGTTGAAAAAAATTTTGCAGTATGATGTTCAAATTACGAAGACATTTGTTGACAGAGCACTAAAAATAACTGCTCTAAAGTCTTTACGGAACCATTCTCAATTACTAGAGATATCATGTCATGGCATAGTTTGGCTGGCAGGCTGGCTCACTTTCATATGGCTGTTTAATAGTAAAGATCTTTACCAGTTGCAAGTTAATATGTTGATTGGTACGTAAACAATAATATTTTTTTTTATCTATTTTGCTCATAAGGTTATTTGTTATTTGAAACTCA…
Novel00080	BABH01048099	+	114	1301	778	CUFF.22800	0.0	1	TGGACGAGCTCACAGCCCACCTGGTGTTAAGTGGTTACTGGAGCCCATAGACATCTACAACGTAAATACGCCACCCACCTTGAGATATAAGTTCTAAGGTCTCGGTACAGTTACAGCGGCTGCCCACCCTTCAAACCGAAATGCATTACTGCTTCACGGCAGAAATAGGCGGGGCGGTGGTAGTACCTACCCGTGCGGACTCACAAGAAGTCCTACCACCAGTAAAACCAGTGTGGTGACGTAGACCGATTTGTCCATAGCCGGAGTGACGGGGCAGATAACGGCCCGTCTGAACACGGCCGAGGAGCAGGTGCTGACGTCGCCGCGCGGTCTGCTGCCCCACGAGGTGACCGCCTCGTCTCTGGTTAAGGTGGACATGCAGGGCGTCGTCCAGGACCA…
Novel00081	BABH01048246	+	525	874	224	/	/	/	GGTTGCAAGAAGTAAGCAGGATAATGAGCTCTAATGCATAAAAAACATTTAATTTTCCACGGAATTATAAATATTTTTTTTAAAATGCCTCGGAGATATAATTCTTTTGATAGGTTTGATAGGCCACGACCACCGAAATCGGGTCTAAGAGGCAAAGAAATTGGAATGTATTATAAAGCTTTAAGTATTGAAAAAGGAAAGAAAAATAAGAAAAACAATGTGGT
Novel00082	BABH01048265	+	180	1181	664	CUFF.22827	1E-98	1	GTTAGCCGGCAGCGGCGGGCAAGCGGTGCTCGCTGGGCATCCTGGACGTGTACGGGTTCGAGCGGCTGGCGCGCAACGGGCTGGAGCGCCTGCTCATCAACTACGCGGCCGAGCGCGTGCAGGCCGCCGTCACCGGCGCCACGCTGCGCCGCGAGCAGGACGACTACGCGCGCGAGGGCCTGCCCTGGCGCCCCCTGCGCTACGCCGACCACGAGGCGCACGCCGACCTGCTGGACGCCGGGCCCGACTCGCTGCTGGCCGCGCTCCGGGACGCCAGGACCGACGCCGCCTTCCTGCAGCGCCTGCAGCGGCGGCGACACCCGCGCCTGCTGCCTGACCCACCTGACCGCTTCCAGGTGGTGCACTTCGGTGGCGCCGTGACGTACTGCGCCCGCGGCA…
Novel00083	BABH01048296	-	823	1261	335	CUFF.14976	E-124	0.94	AAAAAAAACTGTTGTGTGCAGTTGTGCACCCACTACTAAAAATTTTGATTTATGGAGATTGTGCTACATACTTTAATCTGTCGAATTACGAGAAATAGCAAAAATGGTCAAACTTACAACGGAGCTCATACAAAACTCTATGCAATATATGAATCCTTGTAGGGACCGAGAACTGGATCTTAGAGGTTATAAGATTCCACAAATCGAAAATCTGGGTGCTACGCTCGATCAATTTGATACGATAGACTTCTCGGACAACGATATCAGAAAGCTTGACGGTTTTCCACTGCTAAAAAGGTTGAAATGTATTCTATTGAATAATAACAGGATCGTGT
Novel00084	BABH01048303	-	10	1319	1129	CUFF.4365	0.0	0.98	GGCTATTTCTAGTCAATATAAAGGAAAGAATTATGCCCAAATACAATCTGTCATTCCTACCAAGCCTTGGTTTTACAATTTTAGATTTAGTAAGATCACGACTACTATCATAATCCGGATGAGACTGGGTCATGCTTGCACTCCATCTCATTTGACTAGATTGGGTATAGTCAATAACAATATGTGTGATTGCGGCGCTGATGTTGGCAATTTAAATCATATTTTTTTCGCGTGCTCCTTAAATGACTGTTCCTCATTTATTGATTTATTAACATCCCTTGGTATTCCACTCCCGACTTCTATTAATACTTTGCTGTGTACTATGAACTATGATATTTATTTATGTATTTCAAATTTTATCCTGAAACATAATATCAAATTGTAATTATGTATATAAAT…
Novel00085	BABH01048321	-	6	1309	1063	/	/	/	TGATTTGTTTTATTTTGTCTATTTAGTGTTTCTTCGGGTTTAAATGTGTAATAATGGTGGTTTATTAACCGTTTAATATCTGTGAAAGTGCACAAATGTGGGAAAATGAAACAAAGCCGCTGGACGTAACTTCTCGGGATCCTCCAAAAAGTCCACTGAAAAAATCTTAGTAAATGACCACCAATTTACTGAGATTAGATTTCATCTCATATCATCTCATTTAATTTCATCCCAGTTGATTAATGTCTCAAATTAATCATTTTCATTTCATTTCACTCCATAATATCATTTTTCATAAAATTAAGAATATACATTAAAATAAGACATGACTTAAAGGTCTCAGTTACCAGGTCATAAAATCTCTTAAAAAAAAATAATTGGAAAGAATACGAAATCAAT…
Novel00086	BABH01048352	+	207	1277	599	CUFF.21940	2e-66	0.93	GCGTAATCATCTTCTGCCTACATGGGCAAAAATAAAAAAATCGTTTTCAAATACACTTGGACAGCTGTTGCCCTGTCATTAACAAAGGCAATATATTGCGAACTGTACGGTGGGGTTCGGGGTAATATTATGTCATTCAATTGAAGTCCTTGCGCAAAAAGCGTAAGTAATAACTGTTAGTTAATAACTTCGATTTCATATGATGTGTTCCAGTTCGATCTAGCCTGCGAGGAGTGGAAGAGGACTTTGGTCGGAACCATCCACAGCGCTGGTGTTTTCATGGCGCTACCTATCACAGCATTCATTTCGGACAAGTAAGTTTATTTTTTAAAAGAACGTAATTTGCCTTGCTCGGTGGCATTTACCCTCAGTGGTAGATAGAGGGTGCACACTAAGCGC…
Novel00087	BABH01048361	-	6	1160	477	CUFF.22844	E-126	1	ATTAGGTTACGTGAGTCTTCGCCGCCGAGACACATGCACTCGCCGTTGAGACAGTCGCCATCATGCTACGACGCCGACTCATTGGCTCAGTCCAATACCGTCTACGTGCCGAACTACCCGCAGGTCGAAGCCGGTGGCACGACGGACCCTGAGGCGGACGTGCTGGTGCGGCTGGGGCGCGGAGCCGCGGGGTTCGGGTTCAGGATCGTGGGCGGCACTGAAGACGGGAGCAGAGTGGCTGTCGGCTACGTCGTGCCGGGTGTGTAAATACCCTCAAAAATAATATTGTAATTACTAGCTGACCCGGCAGACTTCTTAGTGCATCAATCGATAAATAAAAGACCCAAACTATTGTATAAAATAAACTTAAACAAAACGAATCCGTCCAACGGGGGACAC…
Novel00088	BABH01048373	-	113	1011	567	CUFF.22841	8e-96	1	GGCAACACAACGTTTGCCGGGTCAGCTAGTAATATATATACCTGATCCTTTTTCCAAATTCCGTTCCAATTTCAAATCCAAAAAATAAATCCATTAACACACTTCCTAACCTTTTTGCGTGGCTGACGCACAAACCGTGCAGGCCAAGAAATGGGGGAAAAAAAAAAAAAAAAAAAAAAGATACCGTACCTTTATTATTTTGTCTTTCTCACTAATACTTTGAATAAATTTTAATTTTAGAAACTAATATAAGTCTATCGGTTGAAGCTTGCTTCAACACAGATGAAATGTGGACTACAAAAACCTTTCTTACCAAAACTAAGCGTGGTAACATATTGAAGATTGTAAGAGAACATTACTTGCGTGACGATTTATTGTGCGGATCTGCAGCATGTAACA…
Novel00089	BABH01048383	-	48	1087	271	CUFF.22857	0.0	0.98	ATGAAGTACTTGGAATGTTGCATTAAGGATTCTTTAAGACTATATCCACCTGTGCATTTTATTAGCCGTAACTTAAACGAGCCTGTTGTTTTAAGTAACTATGAAATACCCGCCGGTTCGTTCTGCCACATTCACATCTTCGACCTTCATCGACGCGCCGACATATACGAAGATCCACTAGTCTACGATCCAGATCGGTTCTCTCAAGAAAACAGCAAAGGACGACATCCGTACGCATACATACCATTCAGTGCTGGACCGAGAAATTGCA
Novel00090	BABH01048463	+	1	1106	950	CUFF.23531	2e-61	0.85	TTCTAAATCTAGTATTACGTCTATGGCTGCTGTTAGTGGACTTGTAGATGCTGCTGAAGCTAAAAATGAAAGAAATAGTGAAACTGAATCGCAAACTAATGAAGACTCTTCAGACACACAGATTAGTTCAAATCTCAATCTTGGAGGTCTTAACCATACGACAATTCATGGTTCCACTGAAAGCATTGCTTCTAAGCCATCTGGGAAACAAAATACTAATGGAACATTAGATAAAACATTAACTAGTGCTCAAACAAAACAAACAGCTACACAAAAAATAGCTACTGCATCTGGCATGCTCCAGAAGGCATTTAGTAGTGAAAGTAAAATATTATCAGGAATGGGACTTGATAGTCGACCTGGCACACCAAAAGAAAAGGAATCTAATGTAAACATTAT…
Novel00091	BABH01048464	+	66	1269	992	/	/	/	TAAAATTTTAGGAACTATACATACTTTTGGATACAATAATATCAGTTTTTAGTGCAGTCTCGGACTAGTTGTGAGTACATAATTGTATTCATTAAAAACTTGACTATAATTAAAACGACGTTATATTAATAATTCACTCAATTTATCTTAAACTGTATAAGAAATTACATATAACTTAGATAAGATTTTACTCCATATTTGACACAGACCCCCCTTTACAGGGTCTGACAAAACATATTATAAGAGACAACTTTCCCCGACACATTACACACCGCACTCATACTCACACAATAAAAATGTACCGCACACCCACGACTTCGGGCGCCGCTAAAAACCCTACCACTCCCAGCCCTGCTACCACAACTGCAGTGGCACAAGGTGCCGCAAGGACGTTTATAA…
Novel00092	BABH01048469	+	204	1241	499	CUFF.5716	2e-36	0.98	GACAGGTGGTGGCCGAGGGCGCTCTGTCTCTGGAGCGCGCTGAGTTTGCTGGCTGTGATCGCACACACAGACAGTGATGACGTCCCCGAAGTAGTAGTGAGTGCTGTGACGCTGGAGGGAGACGGAGCGGTGCTGGCGGAGGTGGTCCGCGCCGCCCTCAGCCGAGCCGGAGTCCACGCCCGGGTGTCTCCGCCGGCGCCCGTCTGCTCGCGGGCTGACTCCAGCGCCTGCCTATACGCTACGCTGCGAGACCTCGTGCGCGGCTCGGTGACGGCGGCATTGCTGCCCGTGGGCGCGCAGCTCCCGCCCGCGCTGCAGCTGCGAGACGCGGGGCTAGAAGAGCTAGGCGATGCGGGCTCCCCCTCCCGACGCACCTGCCTCTCCTCCCCTCCTGCCCGA…
Novel00093	BABH01048516	-	470	1222	190	CUFF.21211	1E-59	0.96	CCCCGAACACACGACAATCAAAATGAAATTTGATTCGCCCGCCAATGTGACTCTGAGCAACGACATAGGCAAATTAGCAAGAGTGTCTTCGTATGCTGACGGAATGTTCTTCATCAAATACTTTAAAGGCGGACCCTATTTCAGTGCAGATGTGATAGGTTTAAACTTATCCGTAGTACCTTACCCGACT
Novel00094	BABH01048539	+	3	1242	875	CUFF.22866	0.0	0.98	AAGTGGTTAACGTCACTCACAGAAGTTCCCAACGCTAAGAGCAGAGTCAAATACCTGCCTATCGCTTTTATATTCTCTAGAACCCAAAAGCTTTACAATTAACACTAACCATACCACAATGGGTCAAATGACCCATCTTGAGTCATGACTATTTCTTACCAATTAATCTACAGTTATTATACTTTTGTGGTTTTGTTTTGTTTATTTTGAGTGATATATGTCGTATCTACCCGCTGTGATAGAAATAGATACCAGTAAGCGTTGGTATGATTAGTGTTAAGCATCAAATCTAATTGCATTGAGGTACCCCATTTTTTTGAAATCGAATGCAAGGTTGATTGATGCTTAACAAACAAGAAGACAGGTATAATAACGTCTGACGTCACCAGGTTTGAGAGA…
Novel00095	BABH01048673	-	4	1170	811	CUFF.19075	E-130	0.94	CGACTGTTTACGATTCGGTCCGCAGGATCGGGAATGCGATCCTCGATGTCCGTGCACCGACACTCGCAGTTGGTTAACATGGATCAATGGAACGTTCTAGATGTGGCAGTTCGCCCCCAACTCCGTGCACTACCTGCTGTCGCTGTGGCAGCGCATGGTCGCGTCGGTGCCGTACGTGAAGGCGACGGAGCCGCACCTGCTGGAGACGTACGCGCCCGGCGTCACCGCCGCCTACATCGGGTCGCGCCTCGACGCCGTCTCCTGCGTCGTCAGGGACAACGTGGAGGACCCGTTGGACGACGCCGGCACCGTGCAGCAACAGCTCGAGCAGTTGTCCGTCATCGGGCGCTGCGAGTACGGCAAGACGTGCGCGCTGCTCGTGGCGCACTTCGACCGCGC…
Novel00096	BABH01048794	-	24	611	438	CUFF.20375	e-124	0.98	TCTAGGTATGTACTATGGACAGAGCTCAAATAATGAGGCTTTGGAGTCTAAGGAAATTAGGTCGGATACATACGAATCAGTGCGTTTGCGACGCTGTCTTCGGGATCAAGCCTGACCCCTCAATCTATCGGAAAGTTTGTTCAGAACACATTACAGAATTTCGAAACATCAATATTTACAATTGTGCTCTGAATTAAAGCCGTTAATAACCTAGATCATCAAGACGAACAAGAATAGAAAGTAAAATGCAAGGTGTTAACAGCATTGCAAAATTTCATACCAGAAACCTGTGGGAATGAGCTTTTTGCATTTTGAGTTAAACTAGTAAATCCAATGCCATTAGGGAAGTGGCTATGGCATTAAACAATCTTCCAGTTTTATTGAAACATTTAAAGTTTC…
Novel00097	BABH01048801	+	179	1171	809	CUFF.4437	0.0	0.97	GGAGAAGCCGTAGGCCAAGGCGAAATCGTAAGCAGTCCGACCCGGGAGGTCAGTGGTTCTGGACCCCAACCACTCTTGGTGGTGAGCATTAAAATCTCCAAGAACCACCACCTCCGCAGATAGGTACTGCTCAAGCACGCGGTTAGTCCCCTCTTGCACATGCTCAAACAGAGCTGAACCTGCATCACTGCTGTGGGACCTGTACAGGCACGCGTAGATTCGGCTATGGCCCCCGTGGTCCACGCGCAGCCACAAGAGGGACAGGTCCCGTTGTTCGAGGCCCCGAAGACGGCGACAACAGACATCAGCCCGGACGAATACGCACACCCCGGCTTTACGCAGGAAGTTGTGCTCCAATACGTAGCCGGGGTATTCAAGGTATGAGGTATCATCCTCCAT…
Novel00098	BABH01048844	-	443	1159	314	CUFF.22918	5e-51	1	TTAAGACTGTACGATGTATCCAGCGGAGTCTGGATGCCTATCTGTGATACAAACGGACACTCCAAAGGAGCCTCTGATTCGTGGTTTATTGTTTCTATCAGTGAACCCACACAAAAAGTAAGAGCCATCCTATGTAGAGGCACCACATTCCCGCCAACAGTGCCTAAACCTATAATAGCGGAGCTGCCTATACAGATACCATTATGCGAAATAGAATCGGAAAAGAGTCAGTACGAAGAACAGTTAGTACGTTGGGCGCATACAACTGCCGACGTTGACATGAAGACTGCCAGAGAAACCGCACTGAAATTGTT
Novel00099	BABH01049348	+	86	648	274	CUFF.17706	9e-65	0.95	CGAACATTTTGCACTTATTCAAAATAAAATCCACTATGGACTTCCTTAAGTATTTCATTGTTGTACTGGTAGCCCTGTCATTGATGGTTTGCAGTGGACAGGCTGATCCGAAAATTCCTGTCAAAAGTCTGAAGAAGGGTGGAAAAATTATTGCCAAAGGCTTTAAAGTTCTCACCGCAGCGGGAACAGCCCATGAAGTCTATAGCCACGTGCGTAACCGTGGGAATCAAGGTTAATATGAACTACCTTAGAAACAACATAAACTTACAAATCA
Novel00100	BABH01049385	-	389	657	173	CUFF.23378	6e-43	1	CTACTACCAATTCATCGGGAAATGTCGACCAATCCTTGGAAAAACTCCGCAGAGGAAACATGGCATTAGTTGGCCAGTTTCTTTGGGAATTATACAAAATGAATCCAGGACAAAGTTTCGTTACATCACCCGTATCTGTACTCATTCCTTACGGTCAACTAGCGCTATACGCC
Novel00101	BABH01049434	-	79	1061	310	CUFF.22048	3E-86	0.97	CGCGGCACGTGATCACGGCTGCTCATTGTCTCACGGCCCGGGGTCAGCTCATCGAAAGAGACCTCCAATTAATTGTTGCAGGGCGGCACCATTTGCACGTTCAATTAGTTAACGAAAAGCACATATTTGCTGAAATCAAAGATATAAAAATTCACCCGGAGTTCGACTACCAAACATTCAGAAACGACCTGAGCATTGTGGAGGCTGTGGATCGAATAAAATACTCTAGCTGGGTGCAGCCGGCGTGTCTCTGGCCGCAGACTCCGGTACCCGAGAAGCACCGCGCGAAAACTGGAGTGGTAATGCCAAC
Novel00102	BABH01049496	-	97	1001	543	/	/	/	TCCGCAGGTCGCACGGCGCTGGAGGCGGTGATGCGAGCCATCATGAAGTACGAGACGCCGCTGGTGCCCGCGCCCGCCGACTACCACGGAGACTTCTTCCAGGACGTGGCCAGCGCGCTCGTCGGCGTGGGGCTCATCGTCAACAGCGACGCCGCGCCCGGCGTGCTCGCGCTCGACAAGGACTATAACAACATGTCGAAGTTCTTGAACAGGATATTGGGCATGCCGGTGGAACTGCAGAACAGACTCTTCAAATACTTCACGGACACGCTCGCCGCCGTTATGGAACAAGGTAACTTGGGTCAACTAGTCGCTGGCTTCTCATATTCACCAAGATGACTTAAGTATTATGGAGTCATGAAGCTGAAATAGCAATAAAAATAACATTTATTTGCTAAT…
Novel00103	BABH01049637	+	700	1037	262	CUFF.23380	9e-74	1	GAAGTGAACTAAATGCAGCCATCGAAGAAGATTTGGACTTAGAAGAGTTACGAGGAGTCACGAAATCAGGTCGCCCTAGGAACAGTAAAGCACAACCGCGACGAACGGGTAAAACACGAGGTGCTCCTAAAAAGCCAGCAGCGACAATACCACCTAACACCACCGGTCCATCTTCACGGCCAGACTCCAATGCTTACAATAATCCACCATATCCGCCTAATGGACCATATGGACCACCGAATGCCTACCGATCCGATACCTC
Novel00104	BABH01049690	+	120	996	782	CUFF.13070	e-109	0.96	AGTGTGAAAATGGCTCATTTGGAAATAAGTGGTTACTTGGAGATAGTGCTTATCCCTTGAAGCCATATTTATTAACGCCACTAATTAACACACAGACACGGGGCCAACAGCTTTATAATGAAGCCCATATTCGAACAAGAAACTGCATTGAAAGATGTTTTGGAGTTTGGAAACGAAGATTCCCTGTTGTAGCCTTAACATTGCGCCTGAGCCTTCTAAGAGCGAATGCAGTGATTATAGCTACAGCTGTACTCCACAACATTTGTCGACTGAAGAAGCTTGATGATATATCACCAGAAGTAGAAATTCCTGAGGCAGATGTGTTACCTACAGAAAGTAGCACTGAGGAAACTTTTAGTACAGAAAGAGCTAATTTGATTGCAGAATATTTCCATTGTT…
Novel00105	BABH01049735	+	1	1026	957	/	/	/	GGACGCCGCCCGACCCTAACAATAAACGATTTTATATACCGCGACCTGCGTTTTGTTTCTGACGTTCGGCCGTGCGGCGCCGCGCTCCCGCCCCGGACGAACGTAGACCCGCGGGCGGCGAGCCGGCGCCCACTGTCTCCTCCCCGCATCCCTCACCCCCCAGCACCACCGCACTCTCGGGAGCGAGATCTGTAACTTATCACTACTTGTCAACATAACCAACAGTGTCCTTAAACTTGACAATCTTTAAAATATATTAAGTTACATGATCGCTTGCAAACTAATTTTCAAATCATCATAAAAAAAAAAACAAATAGCTCTTTGCCGAACTTAGAAGGCTTAAAAACATTTCATTTAGCTAGTAGCTAGCAGGACAGTTTAAAGAGATATTCACGATTT…
Novel00106	BABH01049781	+	1	994	388	CUFF.23116	e-139	1	GATAGAAACCAAACTTTATTTTTTAAACACCGGCAATGTCAATTGGAAGCATCTATGAAAAGCTTACAAAGGAGACTTTAATCAAGTCAAAGTAAAAATTGATGAGGATGTTTCTTTATTGAATATTTCTGATTCTAACAATCGCTTATTGATTCACTGGGCAGCTTTGGGAGGAAATAAACATTTAGTAGATTTTTTATTGGAATCTGGATCTTGTCTTGACCCAGTAGATGATACAGACTCTACACCATTAATTCTAGCAGCTTCAGCTGGTCGTTTAGATGTAGTTAAATTGTTAATAAGTAAAGGATCTAATGTTAATCACAAAACCAACCGAGGACAAACATCCCTCCATTATGCTTGCTCGAAGGGACACAAAGAGGTAATA
Novel00107	BABH01049808	+	273	996	653	CUFF.53	0.0	0.98	CAGTTAACATTGTTGACGGCGAACCCGGTGGCCAGTACCGTGATGGCGGCGAAAAGTAAAGATATGTAATCTTATAAATGTGAGCGAAATGTTAATTTAATTCTATAATAAATAATAAATCATGTAAACATTTTTTGTTGTTTTATTTATCCTATTCTCACAGTTTTATAATGGTGGATAGAAATTCGTAGAATCCGAGTGAAGTTATCATTTGTTTTTTGAAGTGAAACTTCTTTATCGGCGTTGGAAAAAAAATTACCGTCACATTTTTCGGTTACGCGTCACATTTTTCCGTTACGCGCCATCTTTTTCTTCACCATTCATTGTTGCCGTACACAAGTGAAGGTGCCTCTTTACTCGGTAACAATAATTATAAAATACCGATGATTTTAAGTGGAG…
Novel00108	BABH01049847	-	1	956	762	CUFF.4321	0.0	0.92	CCGAGGTAGGGGTTTAATCGACACCGCAGCCAAGCGAACTGTTGCCGGTTCTTCACTCTACGCCCTACTGCAACAGCATAATCAACCTTTTGTGCGTAGTTCTATGCGTGTTAAGCTCGCCGATGGTTCAATGCAAACACGACAAATGCTGACAACGACACTTGACGTGAAGTTATTACCGTGTAAAGTTATTCCCATGGAATTTGTCGTATTTCCGGACGCCCAGGATAATGACACATTATTGGGTGTAGACTTTTTAGTAGCAGCTGGTTTAGCCATTGACTTCGATACTTCGACATGGCGCTACCAAGGTTCTGAACGAGTTTTTCCATTGGAGTTTGAGTATCCCAGTGACCTCACGCCTTGTTCTGCTGCTGATTTCTTAAGAGAAGACGAGGG…
Novel00109	BABH01049896	-	163	1010	264	CUFF.22745	7e-90	1	TACATCAAATAGATGTTTTGGAGGAAGATGCTTTGACTAATGTTATCATTTTACAAACTGTACTTGAGGAAGTGAAACATCAAAATACTGCAGTTTTCCAGAGATTGCTGGATATAATTTCCAACAAAAAGAGAAAGTTTTATTCATTTGTTAATGAACATCACAAGGATACCTATATAGAGCGCTCACCGGGTGAGAAACAAAATGATAGGAATGACAGATCTATACGTAAAGCAACATCTTGGTACGAATATCACTTGAGCA
Novel00110	BABH01049977	+	1	1000	931	CUFF.23134	e-180	1	GCCTACGTGTCGTGCGCCGGCCACCTGGCGCGCCTGGAGTGCAAGGCGGGGGTGGCCCGCGCGCGCCTGGGGGCCGGGGGGGGCGCGGCGGGGGCGCCCGGCACGCCGCCCTCCCCGCCGCGCCGCGCCGCCGCCCGCTTGCGCCGCGGACAGTTCGCGGCGCCGCTGGAGCACCGGCTGCCCGTGGTGCTGACGTCGTGCGTGCGCGTGATCGCGTCGTACGGGCTGCGGCACCAGGGCGCGTTCCGCGTGTGGGGCTCGCAGGTGGAGATGCAGGCGCTGCGGGCCGCCTTCGAGCGCGGCGAGGACCCGCTGGCGGACGTGCGCGACGCGACCGACATCAACTCGGTGTGCGGGCTGCTCAAGCTGTACCTGCGCGAGCTGCGGCCGCCGCTGCTG…
Novel00111	BABH01050097	+	2	976	639	CUFF.23143	0.0	1	CCCAGTGGTAAGAGACGACCTAAGGAAGAGACTCCACAAGAAGAGGTCGTTCTCAAACCCATACCAAAGCAAAAGGAACCTGAAGAAGAGAAGCCCGATGAAGTCCAACTTAAGCCGGTTAAAAAAGACAAGCAAATTGAAGATGCAACGCCCGAAGAGCGTAAATGGCCAAGTGGTAAGAGACGACCTAAGGAAGAGACTCCACAAGAAGAAGTCGTTCTCAAACCCATACCAAAGCAAAAAGAGCCTGAAGAAGACAAGCCGGAGGAAGTCCAACTCAAACCGGTTAAAAAAGACAAGCAAATTGAAGATGTAACGCCTGAAGAGCGTAAATGGCCCAGTGGTAAGAGACGACCTAAGGAAGAGACTCCACAAGAAGAGGTCGTTCTCAAACCCGTA…
Novel00112	BABH01050097	-	1	976	733	CUFF.23143	0.0	0.98	TTGCTTCTCTTTTTGAACCGGCTTAAGTTGGACTTCATCGGGCTTCTCTTCTTCAGGTTCCTTTTGCTTTGGTATGGGTTTGAGAACGACCTCTTCTTGTGGAGTCTCTTCCTTAGGTCGTCTCTTACCACTGGGCCATTTACGCTCTTCGGGCGTTACATCTTCAATTTGCTTGTCTTTTTTAACCGGTTTGAGTTGGACTTCCTCCGGCTTGTCTTCTTCAGGCTCTTTTTGCTTTGGTATGGGTTTGAGAACGACTTCTTCTTGTGGAGTCTCTTCCTTAGGTCGTCTCTTACCACTTGGCCATTTACGCTCTTCGGGCGTTGCATCTTCAATTTGCTTGTCTTTTTTAACCGGCTTAAGTTGGACTTCATCGGGCTTCTCTTCTTCAGGTTCCTT…
Novel00113	BABH01050120	-	86	393	242	CUFF.529	6e-78	0.98	GTCAAACCGTAAACTGCATTTTTTAATCGGTCAAATCAACGTTACTTTCAAAAATGAATGATAAAAATGATCAATATAAATCATCACCTCCACCTACTCACAGAAAAGTTCGAAATCCTTTTGATAAAGTTTTAATAGAAAGCTTACACAAACCGATATGCAGTCCAGGAATGTGCAAAATATACAAGCAGAAGAGCAACGGGTCTTTCCGATGGGACATCGATCAGGCATGCACATTAGTT
Novel00114	BABH01050183	-	3	978	825	CUFF.7700	0.0	0.92	GTGAAACTTCTTTAGAATCGTAAAGCTTTTAGTTGTTGTTTTCTTTTCAAAATTATCATGGGGGCTATAATATGAAAGATACTAAAAAGAAGCGATTTCGTTTTTTTTTGTTCTTCGCCATGGGGTAATTAATATCAACTTACACAAAAATATTTTGGGGTAATAATTAAAAAAGTTCCCCAACCGCTGGCTTAGATCAATGTGATTAAACATATTTGTGTACGTGCTAGCATGGATTAGTTTCGTCTCCCTGCGTTTAGTATGGGAGGCAAGGCTAAGTACAAATGAATACTTCTTGGTTTCTGTGTAATTATTGGCATATCAGAACTTTCTAGCTCACTATGATCTTACATAAGTTTGCAGCAAAAAAATTATGTAAATGCAATATTAAAGAACCCA…
Novel00115	BABH01050473	+	1	956	586	CUFF.23169	0.0	0.98	CTCAGAAACTCGAATGTACATATCTCGTTTGTTGTCAAAAGGAAAATATGGAAAAACAATATTAATATTATAGAAATAAAACCAACCTGTGTAATTGAATGGAAACAGTTCTTCAGTACCCATATTCCAACATTATCATGCGTGCTTGGATTACAACATGCATTACTAGACCAAGGTTTAGAAGTACTTACTGATATTATTAGTAGAACGAAACCTGGTAATACTATAGAACATAAAACAGGTAAGTCATTACTTTACACTGTACATGTTCAGAAGATGATTAAGAGCCGTTAATTAAATTTAAATGGATTTGAAAATTGAACTTCTTCATGTTATTCTCAATAACAAAGTTTGTAGATTTTATATTGAAGTTTTCTCTATCATCTTCCTATTGATTAA…
Novel00116	BABH01050576	-	1	871	380	/	/	/	TTTTGACCTATAGTTGGATTTAATATGTATAAAAGTTAATAAGTATGTTTATCGATATCTCTGGCATGAGTTCATCGACCCCTTGTTTCAAGGTCGTCTCTCAAAGTGTACACCTCAGTCTGTGGCTACGAGTAACGAAGATGCTTAATTCCAGCCCCAACTGAACGAGCTGCTGTCGTCGCAGGGGGGGGCGGCTGCCGGGCGCGGGCCCCACGCGCGCCCCTACGACCGCCACCGCTCGGTCTCCGAGAGCGAGAGGACCAGGAACGCCACGCGCGGCGCGGCGTGCGGGGGCGGGGCGGCGTGCGGCGCGGCGGCGTGCAGCGCCAGCAAGTCGCGAGGTCGCGCTGGTTCGTGCGGCGCCTCCGCTGGCAGGACGG
Novel00117	BABH01050608	+	8	946	272	CUFF.23185	9e-65	1	TGGCTCTGGCGGGGGAGAAAGCACACACAACTCTGTTATCTCAAGTGATGCCTGTAAATTAAAGAATTTGTTTGATGGTAAATGTGCATCTGGAAGTTCATCTGCTTTGGACCAGTCACAATTATCAGGAATTCATCCTTTCATGAGTGCAGAAAGTATTAGTTTGGATGAGAATGCTCTTCAGGATTCGAGATCAGGATCTCTTAGTTCATATCACACATGCGAGAGCTCTAAAAACAGCAGCAATTCAAAGCACAGTAAATCCACTGATA
Novel00118	BABH01050633	+	66	763	267	CUFF.23190	2E-71	1	GGACATGTTAACATCTATTTATGAACTACAACAGATTGAAAATACTAATCCACATTATCAGAATATTGTAAGGAGAATTCATTGCCAACTCGGAAAATGTATCAGTATTGGAACAATCCCAAACATCCTACAGCATTGCATCAAGAATCACCTATTTTGCAGTCATCCTCCCCTAACTAAATGCAAGTGACTTCTACTTATTGTGATGCTACTACTAGTAGCTCCAGCCACAGTAGGTCTCATGTTAGTCAAGAGATTGGGTTGTTA
Novel00119	BABH01050701	+	31	705	284	CUFF.23192	e-103	1	GGTAAATATTCATTTGAAGATGAAATTTACATGTCGAATTTACTGGTTGTTTGTGCACGTCCAAAGCCCAAGAATTTTTTAAACATTCAACCGTCGAAATGTTGGATTGATCTACACGAACGGAGTGACTCCGAAATATGGCTCGTACCTGTCTTTTGCATAAGAAAATGTATACCTATAGAAATGAATGCGAAACCATGCAAAATATATATTGATGACAATGCCCGGGTGTACCATAGTTGGAATGCTTACTTGACAGAAAACACATTGGACAAATGTGTTCT
Novel00120	BABH01050803	+	5	817	738	CUFF.12494	1e-69	1	GCGGACGATCTCTGCGCGGTCTGTCGTGCGCTTACTTTTGTGTTTCTCTGTCTGGTTTAGTCAAGATATATCTCGATCGCGAAACTATCCACAGAGTGAGCAGGGTGCGGGCGTGGTGTGCGCGGGCAAGCTGTGCGGCGTGGTGGGAGAGGAGGCGGCGGGCCGGGCGGGGTGCGGCGTGGTGGGAGGGGAGGCGGTGGGGTGCGGCGCGGTGAGAGGGGAGGCGGCGGGGTGCGGCGCGGTGCGCGCGGTGGCCGTGCTGTCGCGCCGGCGCCGCTTCCTGCACTGCGCGCACACGCTGCGAGCTTGCGCCCGTGACAAGGAATGTTCAGCGCTATGCTCGGAGACCCTACTTTTTGAAGAGCCCACGGACGTGACAACGGACACCCTCACTTTAGA…
Novel00121	BABH01050855	-	395	636	159	CUFF.23204	2e-48	1	CCTGACGTTATAGACATGTATGGAGCAGAGGAGTATTGTATAATTGCAACAGTAAATACGCTTATAATATCGAATCAACAGGGAATCCAGTGTGACGCTAAAACAGTAAACGTATCCATGACTTATGTTACAATCAATAGCAAAGCTATTGCAGTTGCA
Novel00122	BABH01050858	+	39	818	575	CUFF.23202	0.0	1	ATATAGTGTTCAACATAACATTCAAATAGTTTTTTTTAAAAACGTGAACTCCCGAACCCCGCATAACAAAAAAATGGCGCCTAAAGATCTACAACAAGACACGACCAAGCAACGGCATCTCGTTGAAGGAAAATGGCGGCGTGTTCGTAGACAGGTCGCGAATGAATGTTGCTTACGATCTTGCACTGTCGCTGAGCTCATCAGGTACTGTCCGAAGGACGCTCCGCTCGTGCAGAAACATCCTGAACTCTTCGTATCTCGAGACGTAAAAGTGAATTCAAGTTCAACTATGACAAATCTAAATTAAACATCGTCTATCAATTGCTCTCGGATTTTCGCAAATCATAAATATTTTGGGAAACTAATGAATACAGACATTTTAAAATCTCGTGTAATTTC…
Novel00123	BABH01050877	-	44	800	512	CUFF.23203	e-117	1	AAAAAAACAAACAAAATGAAAACATTCTTGCAGTTTTATTGAGGACTGTGCAATAAACAACGCATTAGAACAAGAAAAACAAAGATAATTTCAATAAAAAGAATAAGAAGTTGTTGCTTTATAGTGAAGAAATTTGAAACATATTATTATGATGTATTTTTGTTGTGTAAAAGGATGTCAAAACAACAATAAGAACACGAGGAAAGAATCAGATTCCATCATAGCTTTTCACAAGTTCCCTACGAATTCAGTTTTGAGAGCGAAATGTCTGAATGCAATAGGTCGACCAAACTGGGACCCTCCAAGTTACACTCGAATTTGTAGTGAGCACTTTGATCATTTTATAAATGAAACTAATGGAACAGATCAGAAAAACGATACTCTTCTTATGAAGGATAT…
Novel00124	BABH01050883	-	382	921	267	/	/	/	CGACCACCATCCGACCCTAAAAGGCCATTCATTACCACCACTGACACATTTAGAATTGACTTTACCGCTGTTTATAGGATCTTTGCCCGCTTACATCCGACCTCACAAAATGTCAGGAGTGACGAGCAGTTTTATTGGAGCCTTGCAACAGGTCTTTGTGAATGGTAATCCACTGACTCTGTATAGTGCTGATACGACTAAGTGCTCTATGATTCAAGACGAAGAACATTTGCCTTGCGCTACGACTGGCGTTACTAAATACACAGG
Novel00125	BABH01050948	-	16	922	486	CUFF.23208	0.0	1	CCGTGCTCAGCGTCGTCACGTTCCGGCCCGTCCACGGACCCACCACCAGACATCGACTGCTGAGTCGGCTCGGCGTGTGCCTCCTGGCGCCGTCGGCGTCAGCGACTCGCGCGTACAAGGCTACGAGTGCCGAGGTGTTCGGTTCGAAGCCGGGCGAGGACGATGGAGGGACCGCTCCTCCCACCCCCGACCAGCTGCCCAAACTCGCGGTCAGATTGTATCCCAAATACGAGAAGTTTTTTGATATAGAACTGGACATGGTGACAAATGTGTCGGTCTGATGTGGACCAGAGATAACTGGCTGATTCTCCGGAGGATCCATCGGGTCTGCAGAGGAGCAGCATTTGTGATGCCCTTGGAATTTCAATCTTAAGGTCGACTTTAGTGGTCCCCTGTATA…
Novel00126	BABH01051038	-	45	788	507	CUFF.19575	E-141	0.98	ACTAACATTTTGTTGTTGACTTAAATCCTACAAGTTCTACTGACATGGAGATTAACTCACCATTTGAACTTAAATTTACTTAAATTTATTTTAATTTTATAAATTTCAGAATGTACGACACAAAGGGATATTATCTCAAGCAGTATCCGATAGTGAACCTCACTTTGAGAACAGGCTTCTTCGATGTGGACAATAACATAGATTATATAACACAAGGAGCTTTCAGACAAGGCAGTGCTAATATTGACCATACAGCTGATCCTGATATCGTTGATATCGGCTTGGGTCCTCACCAAAGAGCATCGGATCTGATGACAAACGACATCTCCAAGAACAGATATTTTGGATTCCAGCCTTACGTTAAATACCACGAATTTTGTTTCGGTAAAACGATCAAAA…
Novel00127	BABH01051170	+	2	462	375	CUFF.23224	1e-73	1	GCGGCGCGCGGGCCCGCGGTCCGTGACGTCACGGTCGGGCGGCCGCCGGCCCGCGCGCCCCGCCGGCGCCGACCCCGCGGACTCGTCCGACTGCTTCGCGTAGAGCCGCGCGCCGGGGTCCGGGGCCGCTTGTGTTGTTGCCGACCGCCCAGCCGCCGGACCCCTACATTGTTTCTGTGTGCTTGCAGCTGGCCTCGTTGAAGTCATTATATATAGTTCGCCCGATGACAAGAAGAAAAATAGAGGATTTTGTTTTTTGGAATACGAGTCTCACAAAGCGGCTTCGCTGGCCAAGCGCAGACTCGGCACCGGGAGGATAAAGCAGGTTTGGGGCTGTGATATTATAGTCGACTGGGCTGACCCTCAAGAAGAACCCG
Novel00128	BABH01051336	+	202	899	299	CUFF.23444	2E-59	0.95	TGCAAATTCACGCGGGCGAAGTCGCGGCGCACGTCTCGTGAATGATACGTCATGTACTTGACCTCAAGGGTATCTGTTGTTTTTCTAAACGTCTTTTATGTTTCTTAAATACAGATCGGACAAATACAGAAGCGTCTGTCGTGCTCTGTTGCTCAAAACGATTCCAAGATGAGGGTGCTGTTAGTTTGCCTGGCAAGCTTACTGGTCTGCCTGAAGACGGCTGAACCTCACTCATTGCCGCAAAAGGATTACGACACCGACTCCAGCAAACATGACATTACCGATCCACTGAATGACAC
Novel00129	BABH01051404	-	2	868	708	CUFF.14213	E-122	0.97	GGAACCGGAAATAGATTGGAATGCTCCTAGCACAAGCAGCCAACCAACAGTGGCTCCACCACCACCAACTGAGGCTCCCCCTCCAGTCATTAACGAGGAAGAGGAGTGGAACCCTCCGCCGCAGAAAAAAAGAAAAAACAATTTAACAAAAATATTTTTAGATATAGACAGAAAGGCAAGGGAGTATGCTTCAGAGCGTGATAGGTATATGAGGAATTAGAAAGAGATCGGTTGAGAGTTAGAGAATTTGAGGTACGTGAAAGAGTAAGACAGAGATGAAGAGCTACGGATGCAGGGTCAATGGCTGGAATTTATGAAAGAGGCAATGGAAGCTTTTGTGAGGTTTATGGAGAGAAAGTCTTAAGTTAAGCTTAATTACTATATTTTTTTACCAACTAC…
Novel00130	BABH01051592	-	39	886	634	CUFF.23269	5e-90	1	AAAGGGCCAGAAATGCAAGAGGAGATACTGTATATCAGTGTACAGTTTGTCCAGCTTCATTTCAACGTGTGAGCGAGTACCGCACTCACGTGGAGTCTCACGGCAGGGCAGCGTCACACGCGTGCTGGACGTGCGGGGCACAGTTCGCGACGCGCACCGCTCTTCACGATCATCTGGCTTCTCACGCCGATACCACTGACAACACTTGCTATGTCTGCGGGACTACATTCCAAGTTAATTTAAATATCGGGAATTGTGACTGTTGGTCACATCCTGTTAACGTATGTAAGGTAGACGTAGGTAGGTCTATGATATGATAGTATTGCCTGTGCTCAAAATTCTACCAAATGTTTGTAAAGAAACTAAATTCTGTGTGTGCTTAGTGCGAGTTTTTTGACT…
Novel00131	BABH01051605	+	52	853	534	CUFF.22257	e-166	0.97	ACAGAAGTTCAATTTGAAACTAGGACGAATAACTGGTTTGGATCCGGCCGCCCCGTACTTCAGCAGGACGGTGACTTTGGTTCGCTTGGACAGATCTGATGCTAAATATGTCGATATCATTCACAGCAACGCGATGCCTCTTTATTTCTCAGGTTTCGGAATATCAGAACCGATAGGCCACGTGGATTTCTATCCAAATGGCGGTTCGACCCAGCCCGGTTGCAAGCAATCTGACTCGCCCAACCAAAGCGCTTCGTACCAACAAGTCGTCAAGTACGTAGGCTGCAACCACGAAAGAAGCCACGAGTACTTCACGGAAAGTATTGCACCCACGTGTCCCTTCATGGCGATACAATGTGAATCTCATGAAGTGAGTAATCGAACTTTACTACGCACTAA…
Novel00132	BABH01051848	+	117	788	152	CUFF.20765	2e-48	0.96	TCGCTGATCACCATGTCGAGGGATCTCCCTTCACCGTCAAGGTGACCGGTGAAGGCAGCAACAGACAGCGCGAGAAGATTCAGAGGCATCGCGACTCTGCCCCCCTCACCGAAGTGGGCACCAACTGCAAGCTGACCTTCAAAATGCCTGGT
Novel00133	BABH01051921	-	18	703	615	CUFF.23308	e-152	1	CGCGTCGGTCGACCGACGGCACGCATGCGGACGCGCTAGACCGACGGTCCTCGTACGCAGTGCGTAGCAATATACGCGTGCGTACGGTCAGTCCAGCACTGTAATGATTTATGAATTTTCATATAAACGACAAGCGCGACTGACGTACGCACAGACGGTCGGTGGAGCACTGTAACCGGCCTTAGGTAGGAAAAAAAAGCGCTTTTTATGTAGTCTATAGTCTATGGATATTTCACTTTACTCTCTGGCTGTGGAAATCAGGAAAATTTCAATTTATTTTTGAGAATAAAAGTAAACAAGAACAATAACAAAATGAGCGCTTGGAGGCAAGCTGGTTTAACTTACATAAACTACTCAAACATCGCAGCCAAGGTGCTTCGCAGGTCACTAAAGCAAGAA…
Novel00134	BABH01052031	+	16	832	734	CUFF.22709	e-174	0.93	AACAGACTTAACGAGCGTTCTTCTCATCCGACATTGGTGCAAATAGAGGCATTGATAGACTTTTGGATTAAAAGCTAGCGAAACAAAGGGTTAATCGTATCTCAACATGTTCAATAAGATAACAAGGATATTAAAAAATATAGGAACTAAATTCTCTTGTCAGATATGATCCATTCCCGGAGAGATATTTAGGACATGTTAACATCTATTTATGTATGATAAATCTATCTACTACGTTTTTATTGATATTCTATTTTAACAGGGAATATCAGTAATTTATCTGTATCTCAAATTCACTGACAAAAAAAAATTATATTGAATTAAATAAATCAAATCATTAACAATTTAGGTATTGCAAGTTGGATTGATGTTGTTGGAATGTTTTTATTGATGCAGAGG…
Novel00135	BABH01052103	-	101	858	368	CUFF.23321	5e-76	1	CAAGTATTTGCGATGGCTTTAAGCACTTTGCAACAGAATGGTGAATTTGTCGATATGACTCTTGCTTCTGATGGCCGTTTTGTAAAAGTTCATCAAGTGTTACTTGCATTAGCTAGTCCATATTTAAAAGACTTAATAGCTTCAGCACCTTGTCCACATCCTATTATATTTCTTAATAATACATATATACAGGAGAAGTAATTGTCGCAGGTGATTATCTACAACAGTTTATTGAAGCTGCTAAATCACTTCACATAAAAGGCTTACAAAATATTGTGAGTATCTAAGATTGTTTTGTTTAACATTGAAATTATTCAAAATTTCTTATAACACAAGTGTCATAGTATAGAGAATATTACAATACGTTT
Novel00136	BABH01052120	+	2	452	380	CUFF.23339	e-144	1	AAAACACACAGCTGTCGATGGTATTTTGGGATAATCATAAAATTTAACATCCTAAAGTTTATTTAAGAAATTCTTACTAAAATGTCTCATCATCATTGTAACCATGACCATGATCACGGTAGTGTTGAAGATATTGGTATACAATACAATCTTCATGAAAAGATTGATTTGGACCACTTGGAATGTTTGAACGAATCCCTTGAGGGTTCGGGTAAAAGTGTTTTTAAACCTTGGGACAAAAGATTGGATAGAAGCAAATTTGTTGAAAGTGATACGGATGAAGAACTGTTGTTTAATATACCATTCACTGGAAATATAAAACTTAAAGGAATAAAGGTTGCATCAGAAGATACAGATTCACATCCATCAAAATTAAGATT
Novel00137	BABH01052264	-	11	850	764	CUFF.23380	0.0	1	TGCAGCCATCGACGAAGATTTGGACTTAGAAGAGTTACGAGGAGTCACGAAATCAGGTCGCCCTAGGAACAGTAAAGCACAACCGCGACGAACGGGTAAAACACGAGGTGCTCCTAAAAAGCCAGCAGCGACAATACCACCTAACACCACCGGTCCATCTTCACGGCCAGACTCCAATGCTTACAATAATCCACCATATCCGCCTAATGGACCATATGGACCACCGAATGCCTACCGATCCGATACATCAAACGGCTCTTACCCACCTTACCCTAATTACCAAAACCCTGGACAAGGTTATTATCCGCCGAACCAGAGTTATAATCAGAATTACGATAGCAATTATTATCAACAACAACAGGCGCCGTATGGAAATAATTATCCTAATCAATATCCACC…
Novel00138	BABH01052317	-	30	816	713	CUFF.23408	0.0	1	CGATAGAATGGCTCAAGAATATACACAACAAAGCCCTTTAACGAAATTATTTCCAACGCCTTCTGCTATACCTCAATTATGGGAAAAACTTCATGAAAATATGTCGAATACATGGAACGAATTTGTTTCTGAATACGACCCCGTCGAAAGCCCTCGTGCTTTGAAAAGCATGCCGGGTGCGTTCCACGTCGCCGGTCTGTTATTGATATCCAGCGTGAGTGCTTTGAGAGAACTCAACAAGAAATCGAATGGCAGAAACAGAGCCACTGATGGTCCGATCACAGCAACTACTCTACTTGCAGCAGTCAGAAGAGAATGTAAGAGGAGAAGCTTAACTATAATTAAAGTTTTCTTGTCACCGCTAGTAACAGCAGACCCGAGAAAATGGCCTAAAAGAAC…
Novel00139	BABH01052475	-	239	833	507	CUFF.23438	e-145	1	ATTTTATATTCTTCAAAGAATTTGGTTCCTATAATAAGCAAGCCAAACTCGTTAAAAGCCGGTCCAATACCCGCGGATCTATTTTAGAAGACTTCTTAATCAACCAAACCTGTTGCAATAGGAACGTTTCCTCTGCACTAAGCCTCTCAATATCTACAGTTTTGGGAACAACATTTGACAACGTATTGACAACATCTCAATTACCTACCTTCACGCAAAGCTTCAATAAGATTCATGAGGTTACTTCGACAACATCTTGTTCTACTTTGAAGATCCATAAAGACATTTCCAAATATAGTTCGTTTGCCTCAGTATATTGTACAATATCCTCAAGAGTGAAGAGTGTAATACCGTTTGTGAAGGTTGCGTATCCCGACATGACAAGGGGACTGAGCATCA…
Novel00140	BABH01052653	-	13	828	586	CUFF.14213	e-118	0.96	AAAAAGTGTGCTAAAATTAATAGAGCTGCTAGTGGCACTGGTGGCGGACCAGCGCTCCATTTATTATTGACTGACCAAGAACAAAGGGTCATGCAGATAATTGGAGTGCAGGCAGCTACTGGCATGGAGATAAAAGAAGCTGGGTTTCCACAAGAAGAAATTTCAACTGAGATGCCCAATACTCAAATTATTTTAAAGGAACCGGAAATAGATTGGAATGCTCCTAGCACAAGCAGCCAACCAACAGTGGCTCCACCACCACCAACTGAGGCTCCCCCTCCAGTCATTAACGAGGAAGAGGAGTGGAACCCTCCGCCGCAGAAAAAAAGAAAAAACAATTTAACAAAAATATTTTTAGATATAGACAGAAAGGCAAGGGAGTATGCTTCAGAGCGTGAT…
Novel00141	BABH01052796	-	4	830	622	CUFF.23462	0.0	0.96	ACGAAATTCACAATTTATCACTTTTAACTTGAGATGACGACTATGTAAAAGTATAAAGTGTATTGATTGTCGAAGGATCATATGAACCAGTTAGGGTGTGAATTACACCCTTTGACGAAGACCACTAAAAGCCATTGAAAAGGACTTTCAACTCTTCTAAAGTTTCAGTTATTGTACACCTTGTTTATTTGGGCAAATGAAGTTACCAAAAAAATCATAAAAGAAAATATAAGAACATATTTGTCCCAGATATCCCAGTGTATATCTGAGGTTGTGGAGGCTCTGAACAAACCAGCAACTATATATAAATATTTAAGATTCCCGCAGAATGCTCAAGAATGGCAAAAGTTGAAGGAAAACTGAAGAAAAAAGAAGAAGGTGGTTTAAGCTAAATAGGAA…
Novel00142	BABH01052835	+	24	604	418	CUFF.23190	e-103	0.99	AATTATCTTAAATAAATACCTAAACAAAACTTGAATTTTAAAAATTAATATTTATTGGCTTTTTAGCATTGCATCAAGAATCACCTATTTTGCAGTCATCCTCCCCTAACTAAATGCAAGTGACTTCTACTTATTGTGATGCTACTACTAGTAGCTCCAGCCACAGTAGTCTCATGTTAGTCAAGAGATTGGGTTGTTAGCACCTCAACACCTGACCTGCTATTTCACCACTTTTCAATGAAAAGCAGAGTGTACTCAAATTACACAGTACCAGGATATATAACTTAAACAACCACGGGGGAATAAATAGTTGACAGTCTGCAAGAAGGATGAACTGTTGGTGGAATTAGCATATGCAGCTAGGAATTTTAAACCTGTATTTCCACATATTACTGATGC…
Novel00143	BABH01052928	+	504	819	246	/	/	/	CACCACCACCCACCGAATCAAGAAAGAGCTGTTAATCTGTCAATCCTTCCGGTGTCCGGGCCTGGTGAGATTTCCCCTTTGCAACCATACTCCCCCCGGAGTCCAAAATCTTTGGTTTCCCGGAAGCTGCCCGCCGAGCCATTGTAGTAACGTCGGCGGATCGCTAGATGACATATTTACGGTTAGAACTAGGGCGGTATCTAATCGCCTTCGAACCTCTAACTTTCGTTCTTGATTGATGAAAAC
Novel00144	BABH01052951	-	145	732	310	CUFF.22257	5e-85	0.97	GTTCGCTTGGACAGATCTGATGCTAAATATGTCGATATCATTCACAGCAACGCGATGCCTCTTTATTTCTCAGGTTTCGGAATATCAGAACCGATAGGCCACGTGGATTTCTATCCAAATGGCGGTTCGACACAGCCCGGTTGCAAGCAATCTGACTCGCCTAACCAAAGCGCTTCGTACCAACAAGTCGTTAAGTACGTAGGCTGCAACCACGAAAGGAGCCACGAGTACTTCACGGAGAGTATTGCACCCACGTGTCCCTTCATGGCGATACAATGTGAATCTCATGAAGTGAGTAATCGAACTTTAC
Novel00145	BABH01052980	+	1	823	600	CUFF.23505	0.0	1	CTGTGGTTTGAATAGAAACGACTGGTTGTTTGTCGTCTTCTTGCTCAGTAGTGATTTGTGTAGTTTCGACTTTAGGTCCTACCCTTTTCTTAATAATACGCTTTGTGATTTTCTTTTGTTTTGGCTTACCTTCCTGTGTCTCAGTTTCTTCTACAGTCACCTCTTCAGGCAACTCAATAACTTCTTCTGGCTTGCTCTCTTCGGGGGTAGTTTCTTCTATCACAGAAACACTTGTAACAGGGGCCTCGTCGTCTTTTTGGACTGTGGTGATTTCGGTGACTTCTTCTTTAGGTCCTTTTCTCTTTTTGATTATGCGCTTAGTGGTTTTAATGGTTTGGACATCGCCGGTTTCAGTTTTGACTTGTGTAATGTGTACTTTCTCAGGGGTTTCTTCAACGA…
Novel00146	BABH01053363	+	7	810	634	CUFF.23556	e-165	0.97	ATGGGTATAAATATTATATAAGATGGGACTTAAGACTGATCCTTGAGGAAGACCTCTCCATAAGGTACATTCAAATACTGTAGCTTTTTATGGAGAACTGACAACACTACATTGTCATAAGCAGATTGTACATCTAAAAATGTGGCAACAACAGAATCATTCCTTGAAAAAGCTAAAAAAATGTCAGTGATAAAGATGGCAATACTGTCCAATGTACTCTTCCCTCGACGGAAACCAAATTGACTGTCACAAAGCAATTTATTGCTTTCTATAAACCATTCAAGGCGAGTTTTCACCAAATGTTCACAGAGTTTTATCAAGACCGAAGATAATGCAATAGGACGATATGAGTTTGCATCAGAGGAATTCTTATTAGGATATATTCAAGAGAGCGGTCAC…
Novel00147	BABH01053369	+	12	497	408	CUFF.23551	4e-89	1	CTTCTGGCGCAGAGTACTTCGAGATGAACAGCTTCGAGCAGTTCTGCATAAATTACTGCAACGAGAAACTGCAGCAGTTCTTCAACGAGCGCATTCTCAAGAACGAGCAGGAGCTGTACAAGCGGGAGGGACTCAACGTGCCCCACATACAGTACGTCGACAACCAGGACTGCATCGATTTGATCGAGAGCAAGAACCACGGCATATTCCACTACCTGGACGAGGAGTCCAAGCTGCCCAAGCCGGAGCCGTCCCACTTCACGGAGTGCGTGCACCGGGAGCTGGGCGCGCACAGCGAGCGCCTGCACGTGCCGCGCTCCTCCCGCCTCAAGGCGCACCGCGAGCTGCGGGACCACGAGGGCTTCCTGCTGCGACACTTCGCCGGCGCCGTCTGCTACA…
Novel00148	BABH01053514	+	91	802	639	CUFF.5930	e-112	0.99	CGCGAGGACAAAAGTACAACGAAGGTCGGCGTTGTTTTCGACGCTTCGTGTAAGGGTACCAGCGGCAAGTCATTGAACAATGATTTATTGCGGACATAGCTAAGATGTATCGAATGGTCAAGGGCGTACCAGAGCATACTGACTTCCAGCGAGTACTGTGGAGAGAGAATCCTAGTGAAGAAGTCAAGGACTGCAGGCTGTTAAGAGTTACCTTTGGTGTTTCTTCGGCCCCATATCTAGCAGCTAAGAGTTTGCAACAAGTGGCAAAGGACTGAACCCACCATCGCTCTGGTTTGGCTGAAGGGACAGCCAAATCGATGGAAGACCTTCGTCGCAAATCGAGTGACTGAAATCCTGACAGTTTTTAAACAACGACCAAAGGTCCCTTGTGGAGTCATG…
Novel00149	BABH01053964	+	21	731	478	CUFF.23628	e-137	1	GGAGGACACAGTACAAGTGCTTTGGGCGCTTGGACCTGAGGGCTCAGATGGACAGCTTCCAAAACACATGAAGAGTGGATCTAGACCATTAAGACTTCTGCAACCAGTGTCGAAACCCGAGACGATACCTCTAAAACATTGGGATGTCAGATTGACTAATTTGACCATCCCCCACGATATGGCAACGCTATTTTGGTGCAAAATCTTCAAAGCTCCGGACCTGCCTAAGAAGCATCATATAATTGGCTACCAACCTCTGATCGATAGTCGGCCAATAAAGAACGGCAAACCCGTCGCAGACAATAATAGTTTTTCGCCTGTACATCATATGGTTCTATATGAATGCGCTGAAGACGAAGACAAACACCTGTGGAACGTTTGGGCTGATAGCGACGGGTA…
Novel00150	BABH01054023	-	12	792	497	CUFF.13176	e-166	0.97	AGAAAACTTACTAATTTACTACAATCTGTGATGTATATAGTATTATATACTACAACTTTCATAATGCAATGTTCTCCATTTTATTTTAAAAAAAATAAGAAACTTTGTGTTCGTTTCATTGGTCAGTCCGTTGTGTGTTCTTTAAAATTTGAAAATCTCGCCAAATATCATCGAGTCAAGGTCAAATCCCTGTTTAAGCTTTAATGTTGATAATGAAGTTAGTGTCGGACCGCACAATTTGACGGTCGCCATAACTATATCACTGCTTGGGTTGTGTTTGTCGTCTACACACGTGCGAAGCCAGTCAAAATTTCAGTCCTGTGTGTAAAACATCATGCGACACTCTAAAAAACTAGGGAAGAAATATTTAAAAAAAAGAGAGAAGCCGGAAAGGCTCGC…
Novel00151	BABH01054195	-	420	784	257	/	/	/	ACAGCATGCGCGCGCAGCTGCGGGACCACGCGCACGACGCGCTCGCGCATGACTCCAGATACACGGCGCTCGACCACATCCCCGAGGAGCGGGAGCAGATGATAGCGAGCTACCTGGAGGAGCTGGAGAAGAAGGGCCCCCCGCCTCCCCCCACGGCCACCGAGCCCTCCCGCAGGAACAAGCACTGACCGGACCCCGCGTGTACATTACATGAAGCTGTGAATAAACTATAGTTTAATTAAATAAATAAATTCTTG
Novel00152	BABH01054196	-	13	785	610	CUFF.23658	e-170	1	AATCAATACAAAACTACAAAGATATTAAGGAAGAAAAAATATCTGATGTAAAAGATCTTTTAGCACTTGGCGAAGAGGCTGCTCCACCTACAGAAGATACTGTAAAAAAGAAAACTAAACCGAGAAGAGTCAAAGATGAGAGTGATTCTGAAATTGAAGACTGGGAAGAGGTCACAGAAGTGAAAACTGCCTCACAACAAGGTATACAACTTATTGTGAAATTTCCTGAGGCTGGCTGTAAGAAAAAGAAAGCCATTGATGTGGAGATGATGATGAAAAGAAAAATTAATAGAACAAGAAAAGAAAATCAGATTTATATGCATAAAGTTCATGTACTCTGCTGGTTAGGTTACGGTAATTATGTCAGTCGCGTTATAAACGATCAAGATGTTATGGCTG…
Novel00153	BABH01054435	-	35	781	532	CUFF.23680	e-117	0.93	TTGTATTTTAATTTATATTCATATTTTTATGAAAAATGATATTATGGAGTGAAATGAAATGAAGATGATTAATTTGAGACATTAATCAACTGGGATGAATTTTATTTCAGTCCATATTATCATTTTTCACATTAAAAGAATATACAGTATAAGACATAACTTAAAAGTCTTAGTTACCTGGTCATAAAATCACTTTAAAAAAAAAGCGACTGTCGCGACATTTTGGATTTTTTTTAAACTTAAGATTTACAAACTACCGCGATTGATTGATTCTTTCCGCGACATTTAGCCTGTTGTACTTTTCTAATACATGGTAGGGAAAGGAAGTGTAAAATGCTCAAAATGCGGCATTACATCAAAAGAATATTTTCCTTAACCTTCCATAGGTTTCCTCTTCCG…
Novel00154	BABH01054656	+	3	468	386	/	/	/	CGGCCCCCGGCGCCGGCCCCCCGCCCGACTGCGAGCCCCCCGCGCTGCGCTGCGACAACAGCACGCGCTGCGTCCCCTTGCTGCGGCTCTGCGACGGGCTGCGGGACTGCGCGGACGGCGCCGACGAGGCCGACCGATGCGGAGAGGACATGTGCTCGGTGTCGCCGTGCAGCCACACGTGCCGCCCGTCCCCCGGGGGGCCGGTGTGCGAGTGCCCGGCGCGGCTGCACCTGCAGAGCGACGGCCTCACGTGCACCGCACGGGCCCCCTGCGGCGAGTGGGGCGTCTGCAGCCAGTCCTGCACCACGCTCAAGGACCGCCACCGCTGCACCTGCGACCCCGGATACACCCTCGCCGGGGACGGCTTCACTTGCAAAGATACATGT
Novel00155	BABH01054905	+	1	767	473	CUFF.23755	0.0	1	TGCAGAGGTGACTGTATCTATGGTAAAGGGTGTGCATACTGGTACAGGGGTGGCAGGCAGTGCCAGAGTATTGACTAAACTGACATTATGTTGGCTAAAGGCTGCATACTCAGCTTAAAATAAATGAACAAAATTTAGGCATAACCTATTTTATTATATTTAAGGAACTACAACAGATTGAAAATACTAATCCACATCATCAGAATATTGTAAGGAGAATTTATAGCCAACTCGGAAAATGTATCAGTATTGGAACAATCGCAAACATACAGGTATGTATGTTATACCTAATTATCTGAAATAAATACCTAAACAAAACTTGCATTTTAAAAATTAATATTTATTGCCTTTTTAGCATTACATCAAGAATCACCTATTTTGCAATCATCATCCTCTAAC…
Novel00156	BABH01055137	+	1	766	649	CUFF.23751	0.0	1	AAAATAGTGAAAAGTGCACAGATTATAGTGAAAGTTGTGTCTTAAGAAGCGGAAGGTGACGAGGAACGTAGTCGTGAAAACCGCGTGACCAGGAGACCACTGGGTCAAAAGTTATTAAAGAAAAACCCGAAAAACCGTGTGTTCACTACACAAAGTGGCGTGCGCCTCCCGATTTCGATCGATGACGTGCATTTTTTCTAGTGCAGCTTTAAAGCCCTAAGTGCCATACACCTTCGACCCGAGTTTCGGATTTTTCCGGTACAAACTGACAGAGCTGCACCCTAAAAAGTGGAAACCACGTGGACACGTGGTCCCCCTTCCACTAAGAATTGGACAAAGTGGGGTAGCTTCAAAGATAGCCCAAGAAGCCCTCTCCCAAAGGCCGTTTGGATCACAACG…
Novel00157	BABH01055237	-	1	755	668	/	/	/	AATAAGAGCGAGTCCGTCACTTGAGTTTCTTCGTCTTCAAATCGACTCTCTTGTTTTTGAAGAATGATTTATGTTTCGTTTTCAAGTCGAGCTTCACTTGCGACAAGGACACGGGCGACTGCCGAGCGGAGGCGGCGTCGGCGCGTGTTCATAGAACCAGTCGTCACAATCAGCGAAATAATGGAAACTTACCTTTAATGCGTAGCCGTTAAGTCGCATTTAGAATTAAATCTTGAAACGAACTGGACGAATTATTAATTGGGTTGAAAGTGTGATACAAATTTATACGACAATAACTTTCAAAAAGACGAAATACAAGAGTCAGGCCGACGGACCGACAGCAGGCGCCGGTTGCGCTGCGTGCTCGCACATTTATTGGAGGAGGTGAACACGCACCTG…
Novel00158	BABH01055367	-	12	600	458	CUFF.22028	e-104	1	ATCTATGCACATAATACGCGAATTTATGAGAAAGGGATTTGTAGTATTTTGTACTAGTAATGTCTACATCTAGCAATCTTTCACAATCTACCTATTCCTCATCTGAAGCAGAAACTCCGCAAGTAACAACACAAAACAGAATACCAAATTTTGATCAATCATTAAACCATGTCCACCTTGGTCACAGCATAGAGCAATCTAAACACTGTGAAAAGAAAGAAATGCATCAGAAAAGAATACAGACTTTGAGAAAGGAACTTGAATATATTAAGTCAACAGAATGGGAATTTGAATATGATAAAGGATTTGCGCAATAAAAACTCGCTGCCATCAATTTAATTTTCATTAAATAGTTATTGTTGAAGTAAAAGAAAAATGTTTTCATACATGTCTACATTA…
Novel00159	BABH01055517	-	89	688	325	CUFF.22059	e-142	1	CAGGTATCACACACCAAATGTTGTGTACATCAAAACTGAAGATCCAGATCTACCAGCCTTCTACTTTGATCCCCTCATTAACCCTATCTCTCATCGTCATTCAGTAAAGTCTCTTGAACCGGTCCCAGAAGAGGAAGATTACATACTCCCCGATGAAGTGTCTCCATTCTTACAAGAAACTGCACTTTACACAGATAATACAGCTAATGGTATTGCTCTACTTTGGGCGCCCAGACCATTCAGTATGAGATCGGGACGGACTCGTCGCGCAATTGATGTGCCATTGGTAAAGACCTTGTTATAAAGAACATTGCCCACCAGGCCA
Novel00160	BABH01055808	+	219	656	211	CUFF.23318	6e-65	0.99	GCAGGATCCTAACTGTGGAAGTGGACAAGAAGCAGCTGTACGCCTTGAAGCTGAAGGGGATATCGCTCTGCTTCTCCATCCTGAAGGCGGCCCTCTGCGGGAACTACGCAAACTTTGGTGTATTCAGGTTGTACGGGGACGAGGCACTGGACAACGCGTTGAACATGTTCGTCAAGCTGTTGCTGAGCATACCGCAGAGCGACCTACTGGT
Novel00161	BABH01055863	-	154	749	447	CUFF.19042	e-131	0.98	GTTTGTTCAGAACACATTACAGAATTTCGAAACATCAATATTTACAATTGTGCTCTGAATTAAAGCTGTTAATAACCTAGATCATCAAGACGAACAAGAATAGAAAGCAAAATGCAAGGTGTTAACAGCATTGCAAAATTTCATACCAGAAACCTGTGGGAATGAGCTTTTTGCATTTTGAGTTAAACTGTAGTAAATTCAATGCCATTAGGGAAGTGGCTATGGCATTAAACAATCTTCCAGTTTTATTGAAACTTTTAAAGTTTCTGCAAACCGTACAATGGGTCACAAGTTATTATAAATGGGTAAGTTAAATAATTATCTTATAGTATAGAGCACCAGAGTTCCACTGATTTTACAATTTCCACGAGTCAATCATATATATCAGTTATATTCTTG…
Novel00162	BABH01055924	-	4	738	212	CUFF.12041	4e-54	0.99	GGGCAAGCTATCGGAACTGACGTACGTCACGTTTTTTTTATTCCTTTTTATGTTGAAGGTGATTCCTTCTGTTTCGTGTTGACGACGTTCTACTTCTGCAACAGGAAATCAAGTAACACCTACGGCCGATCATATCCTTGAGATGAGCGGTAAACGGCGAAATTGTGTAGGTTGCTATGAAAAACTGCGGGAAACCATGAAGAGTTCCGAGG
Novel00163	BABH01056064	-	72	714	235	CUFF.14335	2e-62	0.99	GTCGATAGAGCCTGAAAACAAAACCATTGACGCTGGAGAGGATCTGAACGTGACATGCACGGTGGTCAGCGAAGCGTCGTTTCTTAAACACCGACTGGTCTTCAAAGGGGACAACTTCGAAAACTCCTCCGAAATACCCCCAGAACCGGACACGGGGGGACGTCACTCTTTCAGTGTTATCATACGCAACGTCACGGAGAAGTACACTGGGAACTATACGTGCTCAGCAATTAAT
Novel00164	BABH01056308	+	3	745	556	CUFF.22119	0.0	1	AAAAGAATATTCAGTAATATTACATTACATATTAGAACTTCTAATGAGTGACGTGGTTTTGAGCATAGAAGAATTGAAAGTTCTTTTAAAAGATCAGACTATAATGATATACAATACTGATAATAACTGTGCTCACATTCTTCTGCACCTTTTCAAAAGTTCAATTTTACTGCTGAATGACGAAAATACAAATATTTTTAAAAAAGCTTTCTCTCTGACAGTAATCGATTGTTTGGTCTTTGAAAATTTGGCAAATAATTCTGTACTACTTAATCATGTCGATAATATTTTAACTGAAGTGGAAATTGTTAAATTTGGAGAAATGGATACTATAAATAATGCTGAAAACGTAAGTAAGTTCAAAAATATATTCCATGAAGAATCATGTATTTTAATATA…
Novel00165	BABH01056601	-	97	509	241	CUFF.22139	2e-90	1	AAATTGCTATGGAAAGAAAAGTAGCAGCTCTGAAAATGAAATCGAAGACATCGAAACAGTGGAGAGAGATAATGGAAATGATGACTTAGCAGATGATCTCATACAGAATTACGAAAGTGATGATGACAATGCTATTTCACTTGAAAAAATAAAGAATGAAACTCTTGGGTTAATAAAAGACAATGATGACTCTAGACCTGCCTCGAGACAAACAGCCTATGTACCTAGTACTGTACCACCA
Novel00166	BABH01057362	+	41	727	596	CUFF.8241	e-166	0.93	GTTTGATAACCAAGTTACACCAAGTGGCCTGTGACCACGTTCATCCTTCTACCCAATATAAAATAATGTTTTTATTTTTGTAGACAAAGGTTTGATAATGACAAAATTTTATGGAAAAATTATAAGGAGCACTAAAATGTCTGAAACATGAAAAGATTGATGCACTATATTTGAACCAGAATGTGTTATGTAATATATTAATTTAAGAGAAACTGATTCAGCAAGGAATGTGAACTCACAAGGGATCTTAATTTTTTTTAAATATGTTTATAATTGATAAATTAATAATTGAAATAGTTCATAAGAACTAAATTGATGCCAATTTTGTTTTAAAATAGGTTGTTTAGTTCTTATAGTTATACTATAACGTTTGAATAGTTGTAATTAGTAAGTTAGTAA…
Novel00167	BABH01057841	+	1	725	480	CUFF.22200	0.0	1	GCGAGCTTGAGGGTCTAATCCTGAAATATCAGATGTTGATATACAACTATTGACGATTGAAGCTGAACAACAAATTGATGAAAAGCAAAGTTATGGTAACATAAAACTTATTAATTTAGGTGTAAGGGGACGTTAGGTTAAGTAATAAAACAGTTTCATCATTGGTTATTATTGACACAGAGAAGTCAGAGAACAGAGAAGTTGACCCCTCAGTGTTAATGGACATTTTTAATCATTAAAACTCATAATTTCATAATTAATAGTTTTTTGATCCTTTATTTGATTTAATGATAAAATTCAATGTCATGTTGAAAGTAGTTCTCATACTGCCTTTCTTACTGTAAGTTTTTATTTATTTATGTGATGGGTAGATGGGATGGTAGGCTCATCTAATTTTGA…
Novel00168	BABH01057906	+	60	580	363	CUFF.18034	e-169	0.96	CTAATTTAACGTTTGTTTGTTAATGAAGGTGTGGAGTGATTATAAGAATAATTGCAAGAAAAAGTGTGCTAAAATTAATAGAGCTGCTAGTGGCACTGGTGGCGGACCAGCGCTCCATTTATTATTGACTGACCAAGAACAAAGGGTCATGCAGATAATTGGAGTGCAGGCAGCTACTGGCATGGAGATAAAAGAAGCTGGGTTTCCACAAGTTAGCTATACTTTACATTTCAATTGTGCAATAAATATTGCATGTAGTAAGTAATCTTTTTTTTATTTCAGGAAGAAATTTCAACTGAGAGGCCAAATACTCAAATTATTTTAAAGGAACCGGAAATAGATTGGAATACTCCTAGCACAAGC
Novel00169	BABH01059282	-	1	710	518	CUFF.22291	0.0	1	GTTGTTTGTCGTCTTCTTGTTCAGTGGTGATTTGTGTAGTTTCGATTTTAGTGATTTCGGTGACTTCCTCTTTCGGTCCCTTTTTCTTTTTGATAACGCGCTTAGTGGTTTTAACGGTTTGAATATCGCCGGTTTCAGTTTTGACTTGTGTAATGTGTACTTTCTCTGGGGTTTCTTCAACGACCTGAGCAGTGTCTGGTGTAATATCTGAGAGTGGTGTAGTTGTGTCATCTACGAGTTCCTCTGTGGTTTGAATAGAAACGACTGGTTGTTTGTCGTCTTCTTGTTCAGTAGTGATTTGTGTTGTTTCAACTTTAGGCCCTACCCGTTTCTTAATGATGCGCTTTGTGATTTTCTTTTGTTTCGGCTTACCTTCTTTCGTCTCAGTTTCCTCTACAG…
Novel00170	BABH01059480	-	1	709	563	/	/	/	GGGCAGTGGCTTACCGCAGCACGTGGTGTGGGCCCGCATCGAGCGAGCGCGCGGCGCCGCCCACTGGCGCCCCCCCGCCGCGCCCCCCGCCCTCCCGCTGGGCGCGGACGCCGACCCTCAGCGCTACCCGGTGGCAGCCGACGTGGCAGCCCTGCTGCTGCCCGTGGCCGATCCGCAGCATTCCTTCATGCTCTGCGTCAACCTCTTGCGACTGGCCAAGGTGCCGCTGCTCCCCGGCGCAGAGTACGTGGAGCGCGCGTGCGGGCCCGCGGGGCTCGCGGCGGAGGAGAGCGGGGGCGCGGGGCGGGGCGGCGCCGAGAGCCTGCTGCCCGCCCTCCGCGCCGCGCGCCGCCTCCCCCCGCACCATCCCGCGCGCCGCCGTGCCGCGCACGCGCCCGA…
Novel00171	BABH01060429	-	4	598	316	CUFF.21561	e-121	0.92	ATTATTTTAAAGCACAAATATGAGGGTATTTATGTTTAAGTTTTCGAGGGTACATATCGAAGGGTGAAAGGGTATTCGTATTAAGCGACATATCACTTAATAATCCACATACATTTATTTTTGTAATGAAAGCTGCGGTTTATTTGGTATTAGCATCAACAATTCGGTTTTTTTAATTGAACTTCAATTAAGTTTACCCCATTCTAACAGCTGAAGAAGTTTTTCTCGCTCTGGCCGTCATACATTTACAGTAGTCCAGCGAGGGCGCATTAAAAATCGACCGGGGACGCCGCGTTGCCGACCTCAGTGTGCTTAG
Novel00172	BABH01060670	+	30	626	470	CUFF.20709	e-148	0.97	TTCACAATAACAAACATTTGATAGTACTTATCTAAAGAATTACATTTTTCAGATCTGTGATAGTGATCTTAACATTTTACGTATTGATGCAACATTTCATGATACATTTGTCTGGCTTAACACAACTGAATATGCCTATGCAGGACCTGCATCATAATAGTGAAAAAGTTTGGTTTTTAGGAACACTGTTGACCATTGTGAGTATTGAAAGCCAGTTGGAGATGCTTGTTGGTACATAGAGTACTGCATTATGATCATCATATGATGGCCAATACCATAATTGTTAGCTTGTATTGCATAACATGGCAAACACACATGGGTTTCCAGTGCCCCAACTATCTGACGAAGATGCTGAAATTGATGTTTCTTATCAAATACATAACATTGTATTTTTTGGGA…
Novel00173	BABH01060818	+	2	640	523	CUFF.8747	2e-55	0.88	CCCACCCAGAGCTCCGAGCGCGAGATCACCTACCAGCTGATAATGAAGAGCAAGCCGATGGGCACGTGCACGGTGCAGTGGGTGGTGGTGTCGGGGCCGCTGGGGGAGGCGCGGCTGGCGGCCCGCCTGGCGCACCACGCCTTCTCCGAGCTGCAGCCTGACGCGCCGCCCGCGGTGCTGCCCCTGGTCCGCAGGAGCGACGCCAACAGGCTGCTGGCCAACAAGGCGCTGCACTTTAGGTAACAACCCACGACTTATTACGATTAGACGAGATTAAGTTTTTAATACGCCTTTATTAGCTTCATACGTATGTCAGTATGTATGTAACAGAATCTTTGAACATGATTTTGATCCCCTTCAAAACGTCGGATAAACTCGAAATTCGTCGTACTTATCAAG…
Novel00174	BABH01061433	-	29	678	545	CUFF.22396	0.0	1	GAGAAGTGCACTTTTGCCAAAGAAAGGGTCCGTAATCTGGGCCACGTCATCACTCCAGACGGTGTGTCTCCTGACCCTGAGAAGATAGCAGAACCGCTTACTCGACTAACCAAGAAGAATTACACATGGAGCTGGGGACCTGAACAAACACAGGCATTCAAAGAATTGAAGCGTCTGCTGACCACGGCGCCCGTACTTGTTCAAGCGAATTTTAAACAACCCTTAGTACTGCGTACCGATGCGAGCAACTATGCACTTGGCGCAGTTTTAGCTCAAGGGGAAGGCAAGGACGAAAGACCTATCGAGTATGCTAGCCGCCTACTCACCGCAGCGGAGCGCAACTACTCTACTACAGAACGGGAAGCGCTTGCTGTAGTCTGGGCCGTGGAGCGTTTCAGG…
Novel00175	BABH01062152	-	59	621	408	CUFF.3089	3e-22	0.91	CGAACTTGTTTGATGTCTTAGTTGAGAGACTCATAAATACGTGCGCGTGCGGTGAAATAGAAGGTTTTCGTTTTTCTAACCCATGATTAATAAATTAGATTTCGGATTTTGAATAATAGCTCCTCCAGGAACCCGGCTTTGTATTTTTATTCGCTGTTTCTTTGTTGAATTTGATTGCATCGTCTTTTTGAAGTGCTTTTCCACAACCACCGGTTTATTATTCAGTTTTTCTATGATGACGTCCAGGCAAGTATTTAGCGAAAGCGAGAAGACCTTGCCTACAAGAATTAATTTTAAAATATAATCTGCACAAAACTGCTACCATGACAGCTAGTCAAAACACAAAAAAACTTTTGTGGATACATTTAACAGAAGAATTCAATTCAATTGAATCAAATG…
Novel00176	BABH01062961	-	2	682	436	/	/	/	ACAACGTGGTGCGGCCCATCCTCAAGCGACAGTTCCGGCGCGACGAGTTCTCGGTCGCATCAACGAGATCGTCTACTTCCTGCCGTTCTCTCGCGCCGAGCTGCTGGCGCTGGTGCAGGCCGAGCTGCAGCGCTGGGCGGCGCGCGCGCGCCAGCGGCACGGCATGCTGCTGCTCTGGGAGGACGACGTGCTGGGAGCCCTGGCCGACGGGTACGAGGTGCACTACGGCGCGCGCTCCATCCAGCACGAGGTGGAGCGGCGCGTGGTGAGTCAGCTGGCGCTGGCGGCGGAGCGCGGGCTGGTGGCGCGCGGCTGCACGCTGCGGCTGCGCGCGGCGCCCGCCGGCCTGGCGCTGGCGCTGCGCCCCGCCGGCGCCGCTGACTTCCAGCCGCTGCACCT…
Novel00177	BABH01063277	-	71	492	317	/	/	/	TAGATAATACTGGAAGCAATATTGCCTTGCTACGTCAAGCAAATAGAGTCTCCCACTTATAACAGAGAAGGTAAAACGGAGAAAGAGATTATTCAACAGCTCGCCATTGCCATTAAAACTCTGGTCAACAACTGCGAGGGATTATCCAAATCGTACAATGGGCCGTATCGGACATCGCCCGAACATAAGGGTTCGTCCCAGAGAGCCGGTCAACGTACCACGGCCGCCACGATCATAGCTTTTGAAGAATCGCATTCAAAATTCGACAACTCCAAGCTGCCAGTGCAAGAATACACTGGTACCGAAGACTCGGAAGT
Novel00178	BABH01064385	+	20	672	575	/	/	/	ATAAGAATCACTCTTTTGTCATTGTATTTATTTGAATCAGCTCTCACTGACTCTCACATTAATCATTGCTCTGATAAATATGTACTAACGCTTTGGTTACAGACGTGAACACGCCGAACCCGGACAAGAAGTCCATAATGATGTACGTGATGTGTCTGTTTCAATCCTTGCCGGACTCCAGCGCCGACCTCACCGACCTCGCGGACTCCGAGCCGGGCACTCCCGTCGCCACGCACGCTGATAAGGCGTCGTCCCGGCCGGTGTCCAGCGCGACGACCGGCTCGGCCGAGCTGGGCGGCTACTCGGCCGCGCTGGAGGAGGTGCTGGGCTGGCTGCTGGAGGCCGAGGAGCGGCTGGCGCGGGCGCGGGAGCCGGCGGGCGAGCTGCCGGCGCTGCGGG…
Novel00179	BABH01064758	+	99	670	277	CUFF.22510	2e-87	1	AGCCGGCTCCGAAACTGGACCTGCCTGACGTGACCCACAGCCTGCTCGACCTGATCTGCTCCCAGGCTCCGACCAAGCTCGACCTGGGCCAGGGCGTCTCCACCTCGATGCCCCTCTTCAGCGATAGGACGAAGGCCATCATATGGGGCATGCAGAATAGGGCCATACAGGGCATGTTGGACTTCGACTACATCTGCCGGCGCTCGGAGCCCTCGGTCGTCGCCATCGTGTACCCGTTCACGGCGGACCACAAACAGAAGTACTACTTCGGGAACAA
Novel00180	BABH01064884	+	63	668	416	/	/	/	GTGGCCCTTACGGCTGCCTACAATGCCAAGTGTGGCTCCTTCCCCAAGCAGAAGGAACAGCTCAAATTAAAATGGGACAATTTGAAAAAGATGGCCCGAAAGAGAGCACAAAAAGTACGAATGAATAGTCTAAAGACTGGTGGTGGAAAACCTGACTTCATCCCACCAGATGAATTGTTAGAAAAAGTAACATCTCTTTTGGGGTCGACCTGCACTGGGTTCGATGTCCCTTTTGGTGGTGACGGATTAGGCGTTGGTATGGTGCTGGAATTGGAAGTCGGTGGGCTTGAACTTCAGAACCAGTCGGATCATTGTGAACCCGAAACTGAAGGGAATGTGGTTCTGTGTCCAAGTCCAAAAAGAGACAATAAAACAAAGCACCATGTGAGGTGCAATTAG…
Novel00181	BABH01067349	+	181	570	315	/	/	/	GGCGAGGCGGGGGCGGGGGCGGGGGCGGGGGCGGCGGGCGGCGAGTGCTTCGTGTGCGGCGCATCCTGCCGCGTCGCGCCGCTGCTGCGCTGCGACTACTGCCCGCTGCTGTACCACCAGGACTGCCTGGAGCCGCCGCTGACTGCGCTGCCCACGGGGCGCTGGATGTGTCCGAACCACGTTGAACAATATATCGTAAGTACATTGCTAATAATGTCTTGAATGTTCGAGACGCAACGATGACAGGGCCAGCACTGGCGTAGCTAGGTAAAAAAGGGCCCTGGGGCAAATTAAAAAATGGGGCCCCACTGTTAT
Novel00182	BABH01069489	+	17	638	495	CUFF.22646	0.0	1	ATTTGTCTGGCTTATCACAACTGAATATGTCTATGCAGGACCTGCACCATAATAGTGAAAAAGGTTTGGTTTTTAGGAACACTTGACCATTGTGAGTATTGAAAGCCAGTTGGAGATGCTTGTTGGTACATAGAGTACTGCATTATGATCATCATATGATGGCCAAGACCATAATTGTTAGCTTGTATTGTATAACATGGCAAACACACATGGGTTTCCAGTGCCCCAACTCTGACGAAGATGCTGAAATTGATGTTTCTTATCAAATTCATAACATTGTATTTTTTGGGAGAGAAGAGGAAACACAGCACTTAGCACCATGTCAACATTCAAGGGTGGTTCAATTGGATTGTGGAGAACAGACATTAAATTTAGTCTCAACCTCTGTATTCTAGTAAT…
Novel00183	BABH01069672	-	126	471	225	CUFF.22652	2e-74	1	CAAGCCCACCGCGATATCGTCGAACGCGGATTGTTCTGGAAGTCCAAATGCTAGCGTAGACTTAAAAGATAAAGCCAAAAACGAAGTGAACCAAGATTTGATCAGTTCTGTTGATCACCAACAACAAGATGCCTTGGTAAACGCCAGGAGTGTGCCAAAGAGGAATTCCCAACATAGGTCTCCAAAGAAATTGAAGACAAACAGTATAATAAGTTTGGACAAAAA
Novel00184	BABH01069892	-	45	506	385	CUFF.22653	0.0	1	CAAGCATTATCATTTCAAGAATGTGCAAATAATATGTGATAGTGATCTTAACATTTTTAGTATTGATGCAACATTTCATGATACATTTGTCTGGCTTATCACAACTGAATATGCCTATGCAGGACCTGCACCATAATAGTGAAAAAGTTTGGTTTTTAGGCAAGTAAAACATCATGAGCTCTGTCTCAGTAACCTGACTACAAAATAATACTCAATCTAAAAGTATATTTAAAACTGGGAAGGCAGTTAATATATAGTACTATAGTAATGTTTATTGTCATACCAGGAACACAGTTGACCATTGTGAGTATTGAAAGCCAGTTGGAGATGCTTGTTGGTACATAGAGTACTGCATTATGATCATCATATTATGATGGCCAAGACC
Novel00185	BABH01069923	-	40	623	480	CUFF.22607	0.0	0.98	TTAATTCTCTACCTCTTGAATTCGTAGTGCTACAGCCAAAAGCAATATGGTGGACAATATACACAAAGAATGGACACTGGTCCTGATACTGTCGACACTACAATAGCGATACTTTGAATATCCTGATAAAATGCTGTTTTGATAGTTTTGTATTGAAGAGTATTTCTTATCAATATACCTACACCGCCATGCTCGTTTTGTGCATTTTTTCCAATGTAATTGTATCCGGTTATATTAACAGGACTAGATTTTTTAAGCCAAGTTTCATTGAGTAGACACAAATCTATGGAATTATCTTTAAGTATAGTTTTAAGTAACCATTTTTTATTGTTTATGCTTTGAATGTTAAATTGCATTAATTTAAGTGGATCCATTAGAGGGTTAAATTTTGTTTAAGTA…
Novel00186	BABH01070919	-	2	631	511	CUFF.22691	0.0	1	TCTCAATGACTTCAATTCGTATTTTAACAGACCTTATCTAGTCAGACCAAGAGAAAACAATTTCGTTAAGTGGGACGATACGGAGTTTATACGTCGTTTTCGTGTATCTAAGAATACAGCTTTTACGATTTTAGAAGAAATTGCTAATGACATATCACACCCCACAAATCGGAATCATGCATTGTCAGCGTGTAACCAGTTATTATTAACCTTGCGTTATTATGCTACTGGATGCATGCAAATTACTGTTGGCGATTTCAGTGGTGTTCACCAAACGACAGCAGGAAAAGCTATTAAAAAAGTTACCGAAGCGATTGCATCAAGACGATGCCGATATATAATGCTGCAAGATTCTGAAGAAGACAAAAGGAAACATCAGAATGGATTCTACAATATGGC…
Novel00187	BABH01072152	+	17	624	533	CUFF.22712	1e-93	1	CTTTTGTCCATTAAAATTCCTTTTCCTACTTCAATTTCTATCCTTTTATCTAATATCAATATTGATGTATATAGAATATTAGCTAGTTTCATTTTTCATAATAATATAAAATTGTAACCATTTATGTACTTAGTTTATATAATATATATACCTGATCCTTTTTCCAAATTCCGTTCCAATTTCAAATCCAAAAAATAAATCCATTAATTCACTTCCTAACCTTTTTGCGTGGCTGACGCACAAACCGTGCAGGCCAAGAAATGGGAGAAAAAAAAAAAAAAAAAAACATAGACATAACATAACTCTAGAAAATAACCTAAAAATCAAAAGTAAAATTTGGATGTGCAATAATATAATGAACTGTGGTTACTAAAAATTGTTGGGAAATAAATATTGATT…
Novel00188	BABH01074832	+	5	507	422	CUFF.22771	e-125	1	GCAGAATGTATTCATTAAAAACAAAAAATGATCTGAATAAAGGACGGTATGAGTTATTTGAAAAAGGGTATAAATCAAAAAATGACAATGAAAAAATTTTAAAACAAAAAATCGTAGGATATGATCCTTCCAGTTTGCCACCAACAAAACAAGAATTGTTGCAACAAATTAAACGAACTGTATTCATCTGCAATATATGGTGTAATGCACACATGCGGTGCCCCACGGAAAAATTGCCAGAAAATTTTGGATGGACAATAATTGATGGTAAATATGAATATTATTGGTTTGATGGTCCCCAAAGTCCATCATTTGAAAAATTATCTTCTGACTTACAAGAGTCAGATATCACGAGTGAAGAAAGTGAAACAGATGAAGATGATAACGATGTTAGTAGCG…
Novel00189	BABH01075835	-	89	600	426	CUFF.22791	e-104	1	CAGCCCGGTTGTTAATACTGTTTGCACAGTAAAATTCCTGTTTAAACTAACCACGTGTTCGCTAAATATGCGCATTAATTGTTACCGGCGCAGGACGCTCGCCTCCACATACTGTCGTACGGGGCGTGTCTCCGGCACGGCCTGATCCCCAACCTGCTGGACTGCGGGAAGAACGCGCGCTACAACTGCCGCGACGCCGTGTGGTGGTGGCTCTACTGCGTGCAGCAGTATTGTAAGGAGGCCCCGGACGGGCTGTCCCTCCTGTCGGAGCCGGTGTGTCGGCTGCAGGCGCGCGAGGAGGGCGCCCCCGCCGCCGCGCCGCTGCACGAGCTGCTGCAGGACGCGCTCGACACGCACTTCCAGGGCCTCGTGTTCCGCGAGAGGAACGCCGGCAGGACC…
Novel00190	BABH01077245	+	28	589	418	/	/	/	ACAGGAGCTAGAGAACTACCTGCAGAACCACAGCGACGAGCGCCTGTCGCGCATCCAGGACATCGGGCGGCAGCTCGTGGACGCGCAGATCATGCCCAAGTGGATCCAGGCCGAAGTGGACAGCGTCACCCAGCGGTGGACCTCCCTGCACGCCGAGGCGCTGGAGGCGGCGCGGCGGCTGGAGGGCGCGGCGGGCGCGGCGGCTCGCTCGGAGCTGTGCCTGGACCGCGCGCTGCAGTGGCTGCAGCAGCCGCCGTGCGCCGCCCCGCCTGCTGGCCGAGCTGCGGGAGCACCGCGAGCGGCTGGCGCACGTGGCGGCGCAGGTGGAGGCGTACCGCGCGGCCGGCAGCGCCGAGGCGGCGGCGCGGCTGGCGGAGCAGCTGGAGCACGTGGCGGCGC…
Novel00191	BABH01077279	-	2	464	384	CUFF.20913	e-130	0.99	GTCATGAGGTTTTCTTTTGTCATTTTGACAGCTAATTTCAACATTCGTATCACTTCATTCCTCAGAGATCTCTGAGTTTGTCGAGTTTTATTGGTCTTGTTTTCTATAGTGTTTCGTTCTAAAATAGCCATAACAATGAGTCTCGAAATTGAATCAATGATCCGGTACACGTCGCCAATAAACCCGGCAGTTTTTCCACATCTAACCTTTTTGTTGCTCGGAATAGGAATATTCTTCACGGCCTGGTTCTTCGTTTACGAAGTTACAAGTACTAAAGCCTCAAGAGATATGTTCAAAGAGTTACTTTTATCATTGGTGGCCGCCTTATTTTCTGGTTTCGGTATTTTGTTCTTGTTGCTATGGGTAGGGATTTATGTGTGATAT
Novel00192	BABH01080401	+	160	559	333	CUFF.22876	e-144	0.99	GTGATCAGCATCGCAAACGGTGTATTTCGATTCCAGTGTTAATTGCGTCTACGGGTCGCCATTTTGTCGTGGCTACCTACCGTGCAGAACTTACTACACGTAGTTTACCTAGAACGAAAACCGTAAGTACTCCGTGTTTTTCTATCACCCACCAAAATGAGCACCGAGAAATTAATGATTCCAGAAAAATCTCCCAAAAGTCCAATTTCAAAAAGCAATGACCCTCTATCCATTTTAATTAAAAAAAGAGGTATTATTAGAGGCAGATTAACAGTTTTAACGAAACAAATTAATAGCTTGGATCAGATTCACTAGTTTCATGTGCAAATAAAC
Novel00193	BABH01081829	+	75	528	374	CUFF.20913	e-129	1	CTTTCTTTTTGTCATTTTGACAGCTAATTTCAACATTCGTAATAATTCGTATCACTTCATTCCTCAGTCTCTGAGTTTGTCGAGTTTTATTGGTTTTGTTTTTTATAGTGTTTCGTTCTAAAATAGCCATAAAAATGAGTCTCGAAATTGAATCAATGATCCGGTACACGTCGCCAATAAACCCGGCAGTTTTTCCACATCTAACCTTTTTGTTGCTCGGAATAGGAATATTCTTCACGGCCTGGTTCTTCGTTTACGAAGTTACAAGTACTAAAGCCTCAAGAGATATGTTCAAAGAGTTACTTTTATCATTGGTGGCCGCCTTATTTTCTGGTTTCGGAATTTTATTCTTGTTGCTATGGGTAGGGATTTAT
Novel00194	BABH01084105	+	53	419	244	/	/	/	CACGCCCGCACGGTTAAAGCGTTACGAAGCGGTGAGCGTGACGTCCACGGCGCCGGCCATCAGGCTGTGCGAGCCGGCACCCCCGCCGCAGCACGACGCGCGCCGCGCCAAGGAGCTGGTGCGGGAGCAGCTCGGCGCCGGGATGACGCTCACTACGGGTGAGAGCCGGCGCTTGTTCGGCCTGTACTTGTCGCTGGTGCTCAAGAGGATCACCAGTGCTCACAGCTCGGCTGCGCGACACCCC
Novel00195	BABH01084447	+	28	517	320	/	/	/	AGATAAAGTAGCCGAGTGCCATCAGGTCGAGTCAGTAATTGTGGGGACTGGTGCACATAACAGACCGTTGTATCCAGGTCACAGCTGTGGAGACGCGGACCAACGACCAGCTGATCCACGAGGGCAGCTCCCCTCCCCAGCCCACCGACTCTCAGCTCTCAGAAGATGCGCCACTCTCGCCTCACGCTATGGTGCTGGACATCGAGGACGCGGCTCCGCGGCCGGGGCGCGCGGCGGCGCTGGTGCTGCGGCGGGCGGACGCGCGGCGGGCCAGCACGCAGGCGTGGCAGCTGCGTGCGGCGCGTCTGTGCTGTGCGCAC
Novel00196	BABH01085226	+	1	444	240	CUFF.22963	2e-62	1	TATTTAATAATTAATTAAAGGTACCTACCTATAAACCTACTTATAAATATAATTTAAGAAACGAAAATGACAACATTACGACCGTTTACGTGTGAAGATATGCTGAGATTTAACAATGTGAATCTAGACCCGCTGACAGAGACATATGGCCTATCGTTTTACACGCAATATTTGGCACATTGGCCAGAATATTTTCAAGTTGTGGAATCACCTAGTGGAGAAATTATGGGATACAGTATG
Novel00197	BABH01085708	+	34	490	371	/	/	/	GGCCTACAGAAAGTAGCACTGAGGAAACTTTTAGTACAGAAAGAGCTAATGTGATTGCAGAATATTTCCATAATTTATGAGGATTGAACTCTTCAGAACAGTATCTACAATTAAGTTTGCTTACAAGTTGTATGGTCTGAAATTACTAAATATGTTTAAGTACCTACACATAAGATTTAACTGATTTGCTTAAAGTTAGGAAGGACATGCATTATAGGCTGTTACTGCATTTTTTGCTTGGTATTGTACAGTTTAAACAATAACGAAATAGACGTTAGTTATAGTCTTCCTGTTGTAGTCATCCTTCTGATCCTAATGTAATGTCAGGGAGATTGATGTTAACCTATCATACAGGTCTGACCATGATGTGT
Novel00198	BABH01086883	+	1	435	366	/	/	/	ATTTTTCGTTCTTGTCGATCCGTTTCGCATTTTCACTTTCGTCGCTTACGACAGAACGCTTCCGTTATTTTTTCGCAGATTAAAGGTTCATTTTCGAGTCGGCGCGGCGTGTCCAACCCCAACCCGTACTCGCGAGGTAACGCCTGCGCCAACTGCTGGTACGTGCTGTGCGGTCCGCTGGCGCCCAGCCTCATCGACCGGCGCGGCGTGTTCACGATCGACGTGAAGGACGAGCTGCCGCCGAGCTTCGTCCGCGCGCTGGGAGCCGTGACCGTGGCCCCGGCGCCGGGCGGCGGCGCGGAGCCGGCCCGCCACGCCTACATGAACAGGTCGCTGGACGTGGAGCCGGCGGGGGCGGGCGCGGGG
Novel00199	BABH01086957	+	62	438	303	/	/	/	GTCTTCACAAACTTTCACAACTGTTCTAGACAGTAGGATTTAAACACATCATTCAAAAATAAACAAAACAATATGCACAACAGGCGCTCCATGTAGGGTGTCGGATCGTTAATTATTGAATCTCATGTCACAGGAATGGTGTGGAGTATAATCCTGCACTGGCAGGTTCACTGCCACCTCAAGGAGCTGATGACGGACCTTCAGCAGACGAACCTCGAGAAGACGCTCCTGGCGTGGTGCCGCAGTCACACGCAGAAGTACAGCGGCGTGGAGGTGCGCAACTTCACGTCGTCCTAGGTCGGA
Novel00200	scaf1	+	91577	93155	354	CUFF.1293	e-120	1	TAGATACCAGGTCATAAAATCCCTTAAAAAAAACATATGGTACTTAGGTACTTATTTATTTCCATTTATTCTCTAATGCAATATAGATAAAATTGAAAAATAATTGTTTCTAGCAAATTAGTTAATCGCAAAAATGTTCAGATTGCCCTTTGGAGAAAGAGTAGATCCGATGGAAGAAAAACGTCAAGCACGCGAGAACACTATCAATAGCGTAATAACGTTTGGAATAATGTGTGCAATTATAAGAATCGCTCCCTTGGTACTGGAACATGGTAGTTTTCAGTAGGCAGATAGTGCAGTGTGCAGTGACATGATCAATATTCCACAAGAATGAGTTCCTACAAAGAAGCAACA
Novel00201	scaf1	+	3845256	3845594	339	CUFF.1350	e-158	0.95	ATTTTTTTTGACGTGACAACGTCTTATAATTTTATTCGATGGAGCCGGCTGCACGCACGAAAAAACATGACTCATGCGGCGTTACCTCGCTCTGAGGCGTATTTTCTTATGACGTTGTCACGTTCAACTATCGTCCGTAAACCGACTTTACAGGCAACCGATTTTTTTTTATTCGTATGTCCGATGTGTTTATGACTGCTTTTGATACGGAACGCCGTCAGAATTGTTTTTTTAAATCTTTAATTTAAATTCGCCTTCGTGAAACAGCATACGTTGAAGACACTAAAACTTATAAATCCACGAAACCTGGCACATAAATGTACAGTATGTACATCTCAT
Novel00202	scaf1	+	3845948	3846475	528	CUFF.1350	0.0	0.98	ATCGATGTTAACGTTAAATTTAGTTCTGGCAATATTTACTCTGTACGATCCTCTCTACGTCAAACAAACAAATTTGTGTTAATTTTATCGATAAATAACTATTAATGTTAGGAATGTATCTATTGTACGTGACCGGTTGACTTTTTAATTAAGTTACACAACTCATTAAGTACTATGTACTGCGGAGACTAGATCAAACCGATGCCTCCAATGAACACTACTCCAACTCCAAATTCGTAGGTTTACAGGAGGAGCGTTTAAACGAAAAAAGTTGATTATTATTGCAGATATATTTATGGTTTTTTCTTGTGTAACTAACTGATTTACTCTTGCTTCGAACCCCATCAATAATGAATTTGTAATACTTTTAAAATAGTGTAGCGATTTGTGTGAAAAACG…
Novel00203	scaf1	+	4720692	4721005	314	CUFF.1391	e-161	0.97	AGAAGGAGTTAGAACTGACGTACAAAGTCCAAAGTAGAATTTAAATTTTACATTCAGTTGCCTTGTTAGAGCAGAAAGTTTGAGAACTTTTTTTGAAAATATGGATCAATATACGTCCACGACTAGCACATGAATGGCAAATAGGCTATCATATAGATTACCCAACATGGTAACGTAGGCAGCTGAATGAAAATCATTTTTAAATACATAATTTTTACAAGTTGGTGGGCAGGTCTATTTCTTGGGTACTAACGCTACTCCCAACGTCTAATAAAAGCATGGGGCATTTAGAACAATGCGATGTTCATTTTTTT
Novel00204	scaf1	+	5641525	5644578	866	CUFF.1420	e-135	0.97	TTTTAAATTTATATGTATAAATGTGTGGAAATGTGAATAAAACTAAACGGTTCGATGAGGGAGTTGCATTGAAATATTACGAATTCATCATGAGGCTATTCCATCACATCCGCATTGGTGTTGTTTCATTTTATATTCCATTTTAATTATGCTAAATTAGATATGGCTTCGACTTTTCATTCAAAAGATTTTACAGTATGGCCTATATTCCCTGTGCCTGTCTCATCAACAAATCAAACTAAAAAATGTCAATGTACACTACACTGTCACTCAAATAAATTTCAAATCATTTTCATCATCCAAATCTAAATGTGATTTGAGATTTTTTTAGTTAACAAAGGAGAGCAGCATACTGCAAAATTAAATAGCAACTCATAATTTATGTGTTTGCAAAGGCTA…
Novel00205	scaf1	+	5804110	5808496	4136	CUFF.1451	0.0	0.97	ATCAGATCGGAGATAGGTAGCTATTAAAAGTACGAAAGAAAAAAAAAGCGATTTAATCGAATGTAATTCAACCATTTAAATATCGATGACTATTAGTTGTTTACAAATATATCGATGATCAAAAAATCGTGTTTCAGCATTGATTAAATTATCGATAATCATTGAACTGTGTCATGACACTTCTGATTTGGAACGGTAGGCAATGAATACGAAGTAAAAAAAAGGTAATATTATTATTAAATTACTTTGCACGATCAGATCGGAGATAGGTAGATATTAAAAGTACGAAACGAAAAAAAAAGCGATTTAATCGAATGTAATTCAACCATTTAAATATCGATGACTATTAGATGTTTACAAATAAATCGATGATCAAAAAAATCGTGTCTCAGAATTTAT…
Novel00206	scaf1	+	6532217	6534216	959	CUFF.1475	0.0	0.98	AAAAAATGGGGGGCGCTGAAAAATAATTGATTTTCAAAGGGGGCGGTAAAAGAAATAAGTTTGATAATCACTGTTCTATACGCTATGTTCAATGGACCATCATAATATGAACCCCGTCTTGGGGCACGAGGCTAAAGTTGCAACTGTATGGCATAGTGGCTGTCGCACTTTTCAATCCGGATCCGATGGCATCTTTACGATAGTACTAGGATAGTGATGCCAATTATCAGTCTTCTTATTTTTCTCCACCTATCCCACTAGGTGGGGTGGGCACAGCTAATTTTTTTCTTCCATTTTCTTCTATCAGCCGTCAGCTCAACACTCCTCTCTCTCTTTCTCTCTCATTTCGTGTTTCACACACTCTATCCATGTCTTCTTCGGTCGATCTCTTCCGCCTCT…
Novel00207	scaf1	+	8459074	8460612	275	/	/	/	GTAAACAAGCTCATTTCTTATTTGACAAAAGGTAGTGACTTACTAATTCCGCATCTCCGGCGAGAGACTTTGAAAGCGCTCCAGGTCAGTTGGCCACGACACCGAGGGAGGCAGCACGTAGCCTATACCAAATTATCTGCCCCGAGAGAAGGCACCTCGGGCGACCCAAGAAAACATAAAACGAAAATAAGTTACGCCTGAGCCGAGTCCTGAAGTTTTACACAGGACAGCTGTAAATAAAACATAATTTTAAACAAATTTATTGTACTTTATAT
Novel00208	scaf1	+	10139356	10143527	2931	CUFF.1652	0.0	0.99	GGCGGGAACGCGAGGAGTGAAGTTGTGTGATTTGTTTTATTTTGTCTATTTAGTGTTTCTTCAGGTTTAAATGTGTAATAACGGTGGTTTATTAACTGTTTAATATCTGTGAAAGTGCACAAATGTGGGAAAATGAAACAAAGCTGCTGGACGTAACTTCTCGGGTTCGTCCAAAAAGTCCACTGAAAAAATCTCAGTAAATGACCACCATTTTACTGCGATTATATTTCATCCCATATCATCTCATTTCATTAAATTTCATGCCAGTTGATTAATGTTTCAAATTAATCATCTTCATTTCATTTCACTCCATATTATCATTTTTCATAAAATTAAGAATATAAAGTAAAATAAGACATGACTTAAAGGTCTCAGTTACCAGGTCATAAAATCTCTTAA…
Novel00209	scaf1	+	10678340	10683224	903	/	/	/	CTTCATAATATTAAGGCATCCGAAGCCACAGTATAGAGATATTATAAAAATGTAAAACGTACACAGGATTGAATCGAAGATCAAGGCTTTTTCATTTATTACAAGGTGGAGCTTTGGAGGTGCCGGTCTACGGCTACCAACAACATTAGTTGGTTTTATAATTAAGTATCGATGTGATTTTCCTTTGATTAGATGACCAAAGTATTAATCATATTAAAATGATGAATGACACGGACAAATACACAATGCACGAAGTTGAGAAACGTATTGGTGTGAACAGAAAGTACAATCATTACATAAACATAACGTTAATATTATTCGTTTTTGTGCAATTACTACGAATTTCCACAGCATTTAATGTTCGCCCAACAGGGTGCACTCAAAATGAACAATGCACAG…
Novel00210	scaf1	+	10842517	10844230	1714	CUFF.1723	0.0	1	TTTTCAATCTCTATATTTAAAATTTATGACATGTTCAGTAATCAATACATTCAAGTCCATTTCAATATCGTCACACCAATTTAAACAAAATTAATAATTTCAAACTAAATTTAACAACTAACTGAAAAGATTTAAATCACATGACAAACTGGTACACCCTTCTTGTACAAGAACAGTGTTGGAAGACACTGAAAATTACAGATTCCTGGTTGACTACAGAAAAAATATCCGTCACAAAAAGTAATCTATAAACTACTACACTTATATAGTAATAATAAATTGAAAATACGTAAAACAATGAACGAACCACAACTTCCGCGCGCTGCTCCTGACCGATCTTTATCCAATCACATAAACATTCTGAATAAACTGGATATAAAAATAAATGTTCTCCAAAAA…
Novel00211	scaf1	+	10844409	10844585	177	CUFF.1723	1e-81	0.95	ACACATACCCAGACCGGTTTTTTTTAAATACAAAAGATTGTACAAGCATGCTGTGTCATATAACCAACATTTGGCAAGACGAATATGCATTGGCTGCTAAAGCAAGTGCGCGGGGACTGACAGCAGCCACATACATCCGTCAACTACTCGCTCTGGCTGCCGTGCAACAGGCGCGTT
Novel00212	scaf1	+	11488257	11524163	510	/	/	/	AAAATGGGTTAGCGAACTGGAACACGACTTCGATATGATATTCGTTACTGAATACATAAGGATTTAGGGAATTGGTCCTCGAACATGGATGATAGTTCACCGGATTTGTCGCTAAAACTGCGACGCGGGTCCAGCGACTCTCGAGAGTCGTTTTATATGGACTTCGCTCAAGGCATAGATTCAGATATTGAAGAAGTGACGACCATTGAAAGGGTCATCCCCGAACATCCGGGAGGGAGAACTGAAGGCGATGCGGATACGCTAGCAACACCGTCTTGCTTGGATGAAAACAAGGAATTGGCACAATGCTGTTACTCCATACCGGCGAACAACATGTCTGGTGGCTCTCATGTGTCGCGAACTACATTCGGCGGAGCCGACTCCGAGATGTCCAGTGGT…
Novel00213	scaf1	+	12434621	12435482	763	CUFF.6143	0.0	0.97	CTGTAATGCTGGGACCACACTGCGTTATGCGCTATTCGTTATGTGACTACGCCGTATTCGCCAAAATATCTGTGAAGCGCGCAAACAACAAACATGCCATCCACACTTCGAACTTGTGCGCTGAATTATGCCAAATAAGGCAAATATGTGTCTTGTTTGCGTGGAGCGATGGACGTGTTGAGAGTTGCCGCAATTTATTATTTCCTAAATGTTTCTTACCAATACTTGTTGTAAAAAGTTACTGAAAGACCGAAAAGAAAACGCTGGTGGATGATTACAAGTCATAAGACACGTCGATACACGACCGCTACAACTCACAAGCGAGCGAATGACATACCGAAGTGTGGGCAGTCGATGCGCATATTCGGCTTATTCGTGTCCTTTGAAGTGTGTCAAAAA…
Novel00214	scaf1	+	12600065	12608276	657	/	/	/	CTCGCGCGGGCCTACTAACACCGGTTTCAGTACCAAACCGGCAGTTCCACTACGTATACTGACCTGTTTGGACGTCCAAGCTGCACGGAGCTAAACACGTTATTATCCTTTTATTTTAAAATGAACTATAATCGCGCGTGAGTCTGCCTAATTCAATACCGAGAAATCGAAGGCTGCAATTGTGAAAATGAACGAATCATCTTCAGTGACGAACGACACATGGCATTGGTACAAAGAAGTAGTGATGTCATGGCTGGAACACCCTGGAATGGAAGAGTACGAGGGTCTGAACTTGACAGCCTTGAAGATGGACCAGGCCTACATGGTGGGGACGTCCGATAAGGATGTCGGGGTCTATAGTGTCTCGGATGACTGTTTTAGATGTCCATTTGAACTCCA…
Novel00215	scaf1	+	12923640	12928655	1592	CUFF.1801	0.0	1	CAGGTGGATTCATACAAAAGTAAAAGCTATTTCCTGGTTCACGGCACAGCGGACGACAATGTGCATTACCAACACGCTATGCTGATCTCGCGGCTTTTGCAGAGGCGGGACATCTACTTCACACAAATGAGCTACACCGATGAAGACCACGATCTAATTGGCGTGAGGCCGCATCTTTACCACGGCCTAGAGAAGTTCCTTCGAGAAAACATGTTCTAAGAAAAATAAAGCACCTTCTACATTCCATTTTAAAAAATCGATTTTAAATTACAGTTGTCAAAAGTCTAGTCCGTATGAAGAAAAGCAAACAATAGTAAAATATAGTTTAATAATAGAATTTTAACAAAAATTTGTAAATATAATACTAATTTTTAGTGACTAACCTTGAAATACAAATAA…
Novel00216	scaf1	+	12996263	12999543	371	CUFF.1797	0.0	1	GCTTGTCGTATTTACCAAGATGCAGTATGTAACCTTGTTGACATTATTTGGCGTAGCGCTTCAAGCGTCGCTGGGATGTGTACAAGATGAACAGGGAGTACTTAACGACAGCAATGACGGACAACCAAAAAACTTAATAGATTTTCTCGTAGCACCAGTAATACAGAGAGAAAAACGCGCCAGCATTCACGAATTAGTACAATGCCCGATAGGTTATGATATAATAATATCAAATGATACCTTAACTTGCATAGAAAATGACGGTCTTGTTTAGTACCGAAGTATTAAAATAGACCGTGTCCTGTAGAACAAATAAAAACGGTTAATGTAAGAAAATTTAAAGATTTGAAAAAAAAAGTATTATATTCGAC
Novel00217	scaf1	+	13281012	13282489	560	CUFF.1820	1e-77	1	ATAATAATTAAAAAATAATATTACCCAAACAGTCATTGTAAAAAGTAACAGAATGAACATTTCTGAGCTTCCTGGTGATGACGATTCAGGGCCTACCTGCAGAACATACGTCTTCCGAAATGAAAGCCATACATTAGGGAATTCATTAAAATGTATTATAAACAAATATGATGATGTTGAATTCTGTGGATATACTGTTCCACACCCAGCAGAATCAAAAATGCATTTTAGGATACAAGCCAGAGAAACACCTGCATTGGAAGTTCTAAAAAGAGGTCTGAAAGATCTAGAAATGGTGTGTGATCACACCATAAATTTATTTGACAAAGAAGTGAAAAGATTTAATAAAGTATAGAATGCAAAAAACATTATTTGAATCTATGCAATGGCTGTTCTCAC…
Novel00218	scaf1	+	13459137	13461132	217	CUFF.1833	7e-71	1	TAATAATACATAATAGTTGTTTTAAAATAATGAATTTTCTACAATTCGCAATATTCTTCATTTTATTAATAAGCTGTTTCGAAGGTATGAATGCGTCAATAGCAAACCGACGGCCATGTCGAGACGACTGTCAAGAATTATGTCAAACGCGAGGAAAAAGTGGCGGCTCGTGTATAAGCAGAACTTGCCGTTGTTTTTCTAGTGTTGGAACATGAGA
Novel00219	scaf1	+	14433188	14436729	1328	CUFF.6844	1e-88	0.84	CGAAGGCAGTCTATCTGATCTACTCGAAGCGAAGTGGACGATGTTAAGTACGAGTTGTAAAGTGTTCTGTGAGTGTTCTAAGTGATAAATACAGTTTTAATTTATAGTTCGGCAGAATTTTTATTTATTCCGAACCCCAGCGCGTAACAGTTTGGTATCAGAAGTGGGATAAATAATTCCAGTTTTACCGAAGGACAGTTTGCGGAAGGTATTCGCACCAGAGGTCACCGGCAGCAGGAATTGCACCGAAGTGGTTTGAAAGCTCTGCAACGTCGACTGAAGTACAGGAAGGCGAAGCAGCGGCAATGGAATCAATCGCGGGTATATCTGGTATTCCTCCGGGGGTAGTAAGTAGCTCCTGATCTTGCGGCCATAATGGTGCTTTAGCAAGAGCAGGCT…
Novel00220	scaf1	+	15766592	15767261	670	CUFF.1908	2e-55	0.93	GGAAAAGTAAGACAAACAATAATCATGACAATAACATATTTTATTCAGAATCAGAGGACGTTGGTCCGTCAGTGTCCATGGGCTCAACTTCTTCTCGTTTTAAGACCACATCTCCGACGGTCTTTATGCACCTTATCGTATATTTGTTGAAATCACATCTGAAACAAGTTTGTTAACATAAATAATTAAATGTCTCACTGAAAACATTCGATTATCTTTACGAAATCGGTTTTTGTGGAAGGTTTTTTTGTTTTGTGGAGTCGGCACGCGTAGGTACCACCACCCTGCCTATTTCTGCCGCGCAGCAGTAATGCATTTCGGTTTGATAGGTGGGACAGCCGTTGTAACTATATGGAGACCTTAGGACTCATATCTCAAGGTGGGTGGCGGCATTTACGT…
Novel00221	scaf1	-	104509	113040	945	CUFF.1223	e-156	1	CAACACTCGTCAGTTGCGTGCGTGCGAACGAGTTGAGCTGTTGTGTGGCAGTTCGCGTACTTTCAACAAATTGACTTTCAACGCCTCGCTATCTTCGCGTAGGCGTACACACACGAAGCAGAGACGGCAGCGGGCGGCGACAGCGGCACGCTCGCGGGAGACAGCACCGGCAGCAAGACGGACAGCGCGCGGCAACCGGGGCCCGCGCGCATCGCCTCGGGGCGGACGCCAGTCCCCCCGCGGCGACGCTGGGTCCCGCCCTCATCACTCAGACATCACGACGTGCCCGACGGAGATGCCAAGTACGACATCATATTCCGCAAGGTTCGTGGTATTCTCAACAAGCTCACGCCGGAGAAATTTCAAAAGCTGAGCGATGATCTCCTCGGGCTCGAATTG…
Novel00222	scaf1	-	126476	126889	414	CUFF.1231	0.0	1	TTGTTAAAAGTGTTCTCTTGTTTGTATGTGAAACCTGGAGGGTGATCAAGACATTCACGAACCAACTACAGGTGTTTGTAAATAATTGCTTGAGGTCGATACTCCGCATATTCTGGCCAGACACTACCTCAATAAAGATCTCTGGACTAAATGTGGCCAAGCCCCCATCGCGCAAGACATTGTCCACTAAATGGCGTTGGATAGGACATACTCTACGGCCGGCAGAGTCAACGCAGCATCGATCGCGTTTGAGTGGCGACCGCGTGGTAGGAGATGACCCGATCGTCCTGTACACACTTGACGACGCACCGTTCAGAGCGTGATGAGGACTGCCGCTTTGACGTGGAGGGAGACCATATCTGTGGGGCCTATGCATCAGCGGGGTACCCTATGGCTACA…
Novel00223	scaf1	-	1588195	1590309	2115	CUFF.1299	0.0	0.96	TATATATTTGTATAAAATTGGTTTAAAAGTTCTTTCAAATTTGATAATATCCATATGGTAGGTAGCCACTCCGTTTATTGCTACATTACTCAAATATCGCACGATATTTATATTACATTTCGACGTAAATCTAAAAAACTAAAACAATATCATAACTTACACGGATTTTACATTATAAATAATTCAAGCGTAAGAGATATGTACAATTTTTTTTACAGATTACAATACAATAATTAAGTACCTATTTACAAATTAGAATTCTTTATACACCATTAAAAAAGATAACTATACTGTTTTTTTTTTATATATCACCGCGAAATCAATAACTACATTCACAATAGATAATATATTCAATAATAATTATTATATATTTAAAAATTAAAAATACACCTTAATTAA…
Novel00224	scaf1	-	1590417	1590845	429	CUFF.1299	0.0	1	TATCATCAAATCAATTTAATTTATTTCTGTTCGTATCAACAAATGTCAAAGCTCAAGAGGGAACCATCACTAAATCTTTAAAACTGTCAAAATCGCAACTGATTCCACACTGTCATTTTTACTTGACGTTTCAAGTTTCTAATGCATTGAAATTTGTTTAAAAATCATAGATGTAATTTGACATTTGCGTCTGACAATCTGATTCTGTCAAATTTTGTGACTGTCCAGTAAAACTGGCAGTGTGAAGCTCTATAAAGCGTCCTAAATAATTCTAAAGTTGTCTATGGTTTTTAATAGTGTGGCCGTACAGTCTATTGCGTATTCTACGACTTATTTGTAGTGGCGTCGATTAACCGACCATTAAAAATAAGATATTCTGTTTTGGTGTTTTCCATTTTG…
Novel00225	scaf1	-	1591400	1591635	236	CUFF.1299	3e-95	1	ATTTTTAATGTTTTTTTATTACATATTCCATTAGAATACTTTCTATTATTTTTATTTATTGTACATGCTTACATCGCCATTCGGAACGCGCACCCATCCCTATTACAGAGGACTGTATCGTTCTACACATACAGAAGTAGGAGGGATCTATATCTACAAGAGAGTATTAAATTAAATTGAAGTTTTATTGATACGAATCGAAACAGTGAACATATTGACAGATGCTTAAATAAAAC
Novel00226	scaf1	-	2072243	2092649	660	CUFF.1322	0.0	0.96	ATTCGAACCCCACACACGTGGTTACCCCACACGGTTTCTTATTCCCACTAAAACAACGAGAAAAAAAACCTATACGCGTATTAATGGCATTAGAACTGTATTTAAAAAAATCGCGGTACGTGATTGGTCGACTTCGTCTCCATAGCCCAATGGATTAGAAATGTCAAAATTTAGCGGGAAAACTGCTTTGAATTGTCAAACTCTATTTAATTATTTCTTTTGAGTCTATAAGTGTGTGTATGTGTGTAGCATGAAATAATAAAATCAAAGGACTATAATTAATACTATTTGTCTTTCACAATTATAATTTTTATTTCATAAAATAAATTGAAATCGTGAACGTGCATCTTTTGTGTAAGACCCCGAAGTGAATCTGTGTTTTCTTTGGATTTTCTCCAG…
Novel00227	scaf1	-	5644894	5646517	608	CUFF.1418	e-146	1	NTATCACTAATATTCAAGAGATCTTTGATCCAAAACCAGTCACTAATCAGCACATTGCTCCATTTGTTTACCAGACTAGTCAAGAAAGAATTTCAATAAGTCTGCTTAAAAGTCTCTATGAAAAAAATAAAGATATTTTTGCTAATGCATCTCCAAAGATTTTATTAAATAACAAGTTCTATATACAACCAGAAGATATGTTTGATCTACATGCAAAAGGGGAAAAAAATATTTATGTGTGGTCAGTATGCTGGAATACTATGGTTTTCAAACAACATTTTGAATGGAAACAAAAGATACAAAGTGCAAGTGGGATGGAGAAGAGTTTATTTTTGATGAGACGGTGGTACATGTTATGTCACGGAGGTTTTACGATTTTAGATTGTTACTTATACTTTT…
Novel00228	scaf1	-	5646618	5647183	486	/	/	/	AAAAATTTGTAAACAAATATTAATCCTTTATTTTGTTTGTTTACCAACTATTTCACAAATAACTTAAACTTATGTAAAATTTTAATGACTTATATTTAACAAACGTTAACATATTAAATTGAATTTAATCATGGTCAATCAGGAAGTACTTCGAGACTACTCAAGTTCAATCAAAAACTTAAAAAGGGAAGCCGCTAACGCTGGTATTAGTGAAGAAGATTTCAAGAAATTGTATTTTGAATCTCTCAAAACACTAGAAAAAAGTGAACGTCCCAGTTCATTGACAATTGTTAGAAACAATAAACTTAAAATAATTAGCGTACTACTTTTGGTATTTGCTTTATTCAACTTCAAATATGTGTATAGCAGTTTTGTGTGCAACTTACAAGAATACATATA…
Novel00229	scaf1	-	5693985	5695071	464	CUFF.1423	e-157	1	CGAAAGCGTCGAGTACATATTACACAAAAAAAGGTCTAAAGGTAAAAGATAAGATTTAAAACTGCGTGAGACTTGTTAAACAAAGTACAGAGTGCATGTGAATATAAAGGATGAATAAATTGTTGAAATGCGTAGTTCTAATGGGATTATGTGAAAGTGTCAGCCAAACATCGCTATGTACTGCCCGTGGAAGATATCCAAACAACGATGTTGAAGACTGTCGTGGATACACTATGTGTCTGATGGGAGGAGCGAATAATTTTACCCAATACCGACTAACGTGCCCCATAGGCTTCGTTTACAGCCATAAAGAGCAACAATGCACAAATGTCACCAGTTACTCTTGCCACGAATCTTACAATTGCACGAGTAGGGGTTACTTCGCGAGTGAAAGCTGCA…
Novel00230	scaf1	-	8657911	8660700	254	CUFF.1615	7e-53	1	AAAAAATTAAAGCAACGCTGGCAACATTCTTTCACTTTGTTTTGACAACTTGATTGTTCAAAATGTCGGCCCATAAGACGTTTATTATTAAGCGCAAATTGGCCAAAAAGCTGAAACAAAACAGACCCATTCCTCAGTGGGTAAGGATGCGCACAGGAAACACTATTCGATATAACGCTAAGAGGCGTCACTGGAGAAGGACAAAGCTCAAGTTGTAAGCTTGTGAATGTGTTAAATGTAATCTAATAAAAACC
Novel00231	scaf1	-	8948458	8949215	758	CUFF.2087	0.0	1	TACGTATTTTTCACTATTCTAAATTCGCCCTTATATTAAGCAATGTGTACAGTGAAAATGTCATTGGCGTTCGATAGATGACGCTAAACAAGCTTCGCGAACCATGCCTAACCATGGTTCTGTCAATTCAATACATTCATACTCTTATTGTTTTCCCTAATAATATTACGGTACGATTTACGAGCGAATGCATTAAAAACAGTTGGCGATGATGAACAGAATAAAGACATAGATAAAACACGTCAAAAGAAGAAAATTAAGTATAAAATAATGCTAACAGAAAGAATACTATGCAGTGAAGGCAGACTTATTACCAATAAGCTATTAAAATTGACTGAGCATCAGGAAAATGTAAGTATCTAATATAAATGAATTGAAGTATCTAAAATAAGTAAAAAA…
Novel00232	scaf1	-	8949317	8950881	1565	CUFF.2087	0.0	1	AAAATATTTTTGCAGATATTTTATTGTTTCTAGTATTGAACAGCTTTCTTAGTCTCTGAATACCAATGTACATTTATTTTCTTTAAGTTTTCAAATTTACAAAATGTAGAAGTAAAAACATGTTATTTTTCCAATTTTTATCGAATTAGTATACGGCAATCTTATCAAAAAACTTAAGAAGCTAAATAATATTCTGTTAAATTTGATCAAACGCATTGCTGCGTTTAGGCTACAAAGGGACTCTTACAGGAAGACTTGTCAAGCCGTCTGTTAAAAATAACGCATAGCCGCGACGTAATTAATGACTTTCATAATAATTGACGTAAGTAGGTATCTGCGTGTATTATGAAATTTATGAAGATGTTATTTCCGAATCAGGACAATTCACTTGACGTTTTA…
Novel00233	scaf1	-	8951957	8952506	550	CUFF.2087	0.0	0.98	TTTAAATGCAAACGATAGTAATAGATATAAGTTGTAGGTACATATTTTTTGTTTAAGAATTTAACGTAAACTTAAATTATTACTAGTTTGTGAAAAAAAAACTGGTAGCTCATAAGCCAATGATAAAAATCATAAACTTAACCACAAGTACATTCTATGGAGAGTTCAGAGAAAAAATCACTGTGACCTGAGATATTCACCTGAGTTTTGGATTCGAAATCATTAAGGACTGATATTGATTATTTCGTGTGACATTAAAACCAGTTAATCTTCGTCTTTAGAAGGATTCTACATTATTTCACAGGTAAGTTCGTTGACAGCACCTGCATGCTCGCCGTGTGCGTCATACCTAAAATTCGACATTCGTGTTTGACGAATAACTAAAGTATTCGAACCGAG…
Novel00234	scaf1	-	8952620	8954678	2059	CUFF.2087	0.0	0.99	GCTCGTTAATATAAACAATAAAATAACTTTTTTTTACAGCAACGCTACATTTTTAGTTTAGGTGTAACAAAACATATTTTTGTTAGCGTACCAGACGTTTCGTAGACCATCACTCTTCACGAGAGTAAAACTACCACGAGAAAATTAGCGCCCATTGAGTCACTGAAGAAGTCGAAGATTCAAACTGTGTTGGAAAACTGTTTCAAACTTCACGCCGATTTACCAGCATTATCAATGTCATATGAGAGTTTAGTTTATTAATTATATTAATGTTAATCGTTGGTCCTAACAGGTGTAATAAAAATTCTCACTCTTGTAATAGTTAGATCTAGAATTGATCTGTGATTTTTTGCGACTACAGCTATTAGTATCGCCGGTGACTTATCATAGTTATTACGA…
Novel00235	scaf1	-	8956064	8956575	512	CUFF.2087	0.0	0.98	CTCAAATAAGTTATTGGATTTATCGATTTATAGCGGTATTTATATTTTTAACTACACGGATTTTTGGTTCGATGGATTGTATGGCCCTTTTGTATTATCAAACAAACCCGTTCGATGTTCGAAAGCAGATAGAAATATAAAATAGTACTTGTTTAAAAACATGTGGAATGTTTTAATCTCGGATTAAATAACATTCAGGTGTTTATGAGTCAATCCGGTGCCGCAGGTGTGGCGGATCTCCATGGAGCTTCGTGTGGGCTGTGGCTAAAATAAAATGGTGTGCCACGAACGCAACAGGCGGCTTACTCAGTGCTACAGAACTCATCGCTGGCCAGCATTACTCATGCAACTACCGTGGGTAGACACACTCCCACGCCGTATTAAAATTTCAGAGGTAGT…
Novel00236	scaf1	-	8957535	8958810	1276	CUFF.2087	0.0	0.97	CGGGATTTTCTTATAATAATCATAAAATGCTTCAAATCAAAAAATAGTTTTTTAATCGTAAAATATTCTATAATGTATAAGAATACAAGATTCGATAGAGCTCGTGTATGTTTACACGTAAAAAAATCTAGAAAAGAGCATGCAAATTCAACTTCAAGAATTCACTAAATCATCCAGCTACTATGTTCAAGGATAGTGAAATCTCTACATCGCAAGCTGCACCAAAATAAATATCTACGGACTACCCGTGTATAGTAACGTGCCATTTAAACTTTCCCCAGAAAATTAATAAAACAAGATTTTTTTAGATATTATTGCATTGCCTTAATTGAACAAAAATAGGATGAACAAGAAAGATGAGTGATTCACCAGTTTGGCAACACATAACAAAACTAGTAA…
Novel00237	scaf1	-	8958988	8959445	458	CUFF.2087	0.0	1	ACACGATGTTATTCCTTCTGCGTGGAAGTCAATCGTGAACATTTGTTAAGAACGTATTTCATTAGAATAATTGGTACTTGTCAGCGGGATTCGAGCATCGGTGCATCGCTACATACGAATGCACCGGAAGTCTTTTCCTTTAGGCCACGACGACTTCGTGTGTCCGTGGTGTGTCTTCTAATTTTGCAACCATATGGAACAAAATTGAATTAAAAATGTTTATAAACACACAACGATAATGAATTATTGCATTTTGTGGTGTTTGAGATATTAATTTTGAATTTTATCCATGAAGCGATGAAATTTGAACCACCTCGCTACGTAACCCGCTATTGGGCGTAGTCCGCCACGCGCTTCCTCTTTTCAATTTCTTGTAAGAATTATTATATGATAAAACAT…
Novel00238	scaf1	-	9066933	9068073	1141	CUFF.1622	0.0	0.98	CGCGAAATGAAATTTTAATTTATTCTGTCGTTTTTGATATAATCTTTTTTCTTGGAATTATCTTGATTTTAGGAAAAATATTTCTCCGCTTACTACACGAGCCGACGTACATACCGAATGACAGCTTAAAATCTTTGCGTTAATACATCTTTTATCGTAAAAATATTTATTTTACATAAGTAATTAGCTTAATAATTTAATTAGAATTATTCAGTGAAATCTCGTAGAAATTAAAGTGTCAGTGTAGCCATCAACTTTATCATATTAACAATTCGAAATACGTTTACAAATTAATAGTATTGTGAAGCTTAATTTATTTAAAAAAAAATAGATCTTGAAATTAGTAAAATTTACCATTGCACCATTCTGAGTACTAAATACCTAAACTGTCTATACATA…
Novel00239	scaf1	-	9187836	9188356	521	CUFF.1650	e-101	1	AAAGAAGAATAATTTATTCAGTTAGATACTTTATTAAATATCGTTAATACATCGCTAAAATTACTAAAGGCATTAGCATTATAGACCAATAAACTAAAAGCTAAAATGAAACTCTCATTAATTACGTGTAATTGCTAGCAACACTAACAGAAAAAAAAGATGAACATTTCAATAAAACACATTACTAAATAAAGCTTGTTTGTCCCTTTCAAAAGCATAATGAACTAAAATAAAATTTGTGAACCATTTTCATTTCAAAAACATTTGAGTGATGAATCATTTTTATCAGAGTTCGAATTTGAAAACAATGTAAACGTATTAATGGATCAAGTGTATATTAGTATTGAAATACAAGAATATCAATAACCATCATCATAAGATTTTAAATTTATATAATGC…
Novel00240	scaf1	-	9420219	9425957	1350	CUFF.1659	0.0	1	NTGTGGGTGTACGATAGTATTTTATTGATCTACGTACTTTTTCATATGGTATCACACTGCAGAAATGGCATTGAAAGATTTAGAGGAACCATCAATAAAAATGTGTGGTACATAGCTGCAATTGGACTAAAAATGGCTGCACAAATAATAATTTGTATAAAATTGGAATATAATAGAGTTTATTTACCTATTTATGTGGTAATGACTCCTATATGGATGCTACTGCCAGTTCTCTGTATTGAAGTGTTCATGCATTTGATCAAACACTCCAGTGGAAGTAGTAGGTATTAAAATGATTCGAAGCATACTTAATAGGAAGCAATAAATACTGTGCATTGAGGGGAAGGACATGTGACTTCATGACTGTGTAAAGATAATTATAAACTTGGCACGCATTCA…
Novel00241	scaf1	-	10251297	10254452	1148	/	/	/	CGAAAGTCAGAAAAAGTGATGCCCGGAGTATTATTCTAAAGGTGAAATCATTTTTTGAAAAAGAAACTCGGCGCAGGCTCCTATCATTCCGTTTAATCAATTAAACAACGGATTTCGGCTGCAACAGGTGTAAGTCAAGGGCTAATTTCAAAAATTGTCAAAGAGGGCGAAGCAGCAAAAAAAACTGATACCAAAATTCGCACAGTAGGCAAGCAGAGAATACGAAAAAGTGGATTTGTTCATGTAGATGATTTTGATATGGGAGTTATCAGACAAAAAGTTCATGAATTTTATTCTGCCAATAAAGAGATTCCTAACATAAAAAAAACTTCTAGAAATATTAAAGACAGAAACAAATTACACAGGACAGCGAGAAACTCTTCGCAAGCTACTTTACAA…
Novel00242	scaf1	-	10338521	10339219	699	CUFF.1668	0.0	0.98	GACGAGCCCAGCTGTATCCACAATGTTGCGGAATAATGTCCCGCGCGAGACAGGCGTCCGATTAAAAATGCAGAACTTCAAAACGAGATGGATTCGGCTCCGAGACCACCGGCGTCGCTCGCGCATACAGATCCCAGTTTTGTTGTGACGACGGAACGGCATACTCGTTCCCCCAAACACAGTTAAGTCTTAAATCCTGTGAATGGTTAAAGTCAGTGCTTAAAACAGGTAATTCGAACAAAAGTCAACGGAAAAAAAGTGATGATGTACCAAAAATAACTTACATAAAATTCAAAGACAGTCCACAAGATCGATCGGCGAACCGCAAGTACTAGACATTCATAAATACGACGAGCGTGAAAGAGAGAAGCTGCAATGTCGGTATTTTATTTACGTAGA…
Novel00243	scaf1	-	11212808	11213304	420	CUFF.22653	e-156	0.99	GGTTTTACAATAAATTTGGCTTTCCTGGGGTTTCGGGGTGTATAGATGGCACTCATTTGCACTTATCAGATCTTCTGTATATGAAGAAAGGTTTTAGAACCGCAAGCATTATCATTTCAAGAATGTGCAAATAATATGTGATAGTGATCTTAACATTTTTAGTATTAATGCAACATTTCATGATACATTTGTCTGGCTTATCACAACTGAATATGCCTATGCAGGACCTGCACCATAATAGTGAAAAAGTTTGGTTTTTAGGCAAGTAAAACATCATCAGCTCTGTCTCAGTAACCTGACTACAAAATAATACTCAATCTAAAAGTATATTTAAAACTGGGAAGGCAGTTAATATATAGTACTATAGTAATGTTTATTGTCATACCAGGAACACAGTTG…
Novel00244	scaf1	-	11449606	11452707	3102	CUFF.1766	0.0	0.99	TTGGTGTTTACATAATATATAAATTACGATGAACATTTGTCACTTTTGTATTAATCGAATTTGTGTAAGTTTGACTTGCAGTGATATAACAACTGAATCTCTAGAAGAGAGGCATTCCATTTTAATATATTTATACACTTCCCTCGAGAACGTCTTTAGAATATTTACACGAATCATAAGCTTTAAACGTATTTATCACGCGCATAAAGAAAATGTCTCGATTATATAAAGCTAACGTGATGGTATATTTAATATAAAAAATAATTATTTAAATGCATCTTCGCAAGTTGTTGATCTCGTTTTTGTAGTGTATTAAATGTAAAGCTATCGGCTCGTAGAATTAAGGGACTTATATTATTATCGTACTTAGCTTGCGTGCCAAAGACGGTTTGTAAGAAA…
Novel00245	scaf1	-	12023190	12023851	662	CUFF.2125	0.0	1	GTAGATTCTGCAAAGCACTGCTCTTGTAAGGGCCAGTGTTAGCAACACTTCCGGTTTTAGCCCCGTGAGCCTACACCTACATGTTAGGTTGAAGCTGAAATAGCCTCTCAAGGCTAATCAGCATAGGTAGGGAAAAAAGGCAGAAATAGGCAGGGTGATAGGTATCTACCCGTGCAGATGTACAAGAGGCTCTAGAACCATAAAATGTCAGTTGGCGATCGCAGTACGTACTTATAATACTCAGAATTCACTGCCCATTATCCTATGAATACATTTCACCTTTTACGAAACCCACAGAAAGAGATAGGGTAGTGCTATTGTGGGTCAACACTAGCGCTTTAGCAGTACCATAAAGCGACGTTACCGTTATAACGCTTGCTGCTAAATTAGTTTTCACAA…
Novel00246	scaf1	-	12063691	12077185	1231	CUFF.2130	0.0	1	GTTGCAATATGAAAGCGGTCGCGGGCCAACTAGTTTACTCGTGAATTAGTTGATATAACGACTCAACTGGCGTCAGTCGTCTGCACACAACACGCATGCGTAGTAGCGTTATTTGAAAAATAAATAAAAAAAATATATTCATCTTTAGCCTCTCGTATTGTGTAGTGGAGAGTTTTGATCGATCAAGATGGTCACAGTCGGTCCAGATCCAGCACAGGTAACCTGTCCATCGTGCCACGCGTCGGTCATGACCAAAATCACGACCAAAGCCAGCACGAAGACTCACATCATCGCACTGATCCTGTGTTTGTGCATGTGTTTGCCTTGCGTATGTCTGCCATACTGCATGGACTCGTGCATGAATTCGGACCATTACTGTCCAAACTGCAACGCCTACAT…
Novel00247	scaf1	-	12128852	12131865	1696	CUFF.2148	0.0	1	AAGCGGATTTATCTGGCGTAAACATAGCAGAAACTACTCAAAACCCGCCGCCATACAATAACCAGATACAAACAGATTTATATCATGTCGGTCCCACTGTGCCGACTCAACAGTTCATCACAGTTCAAGCACCGCAAATGGGCCCTAAATCTGTCCGCTATACCTGCCCAAGTTGCAGAGCGTCCATCAAGACCAGAGTAGAATATGTATCGGCGACGAAAACCCACCTGTGTGCTTTACTCCTTTGCTGTCTATGTTGCTGGCCCTGTGCTTGCATTCCTTATTGCGGCAAAAGCTGCCGAAACGCCACACACTACTGTCCGAACTGCAGCGCGTATATCGGGAGCTACATCGGTTAATCATCTTAATTTTTGTACGTTTACGATTGTTCGTGGCAGC…
Novel00248	scaf1	-	12860847	12862478	687	CUFF.1795	0.0	1	AAGTATGATACCTTCGCCTTTCCTGTTAGGAAAATTAAACTAGTACTAAATTTTGACAGTTGAAGACAGTTCCAAATTTTGACAATGAAAGTAGAAATTCTGCAGCAAATTCAAAATAAAATCATAAATTTTCGTCCCATTCATTACCTAATATTATACAAAACATAAACGTGAAGTGAAATGAAAGAAGTAACAGCAGCACCTCGTGACTGCTTAGCCTGCAGAATTGTTGGATCAGTAGGTCTTATCGGAATTGGAGGCTATTTGGCCAATTGCTCATGGAAACAAAAAACCATCCTCGGGAAATACGCAATGTCTTTTGGCTCTTTTGGTTTCATTTGCCTTGGAATAGCGAGGTACAAGCAAACATTCCCATTTCACAAAAAACCTGCGGAAATC…
Novel00249	scaf1	-	13315057	13317485	467	CUFF.1825	e-168	0.97	TTCAAATCTTTTCAGCCGGAAGATGAGCATTTAGATTACATATCGAAGAATATGGGTAAAACATGGCGCAAGTTCTTCCGGAAACTCGGCTTCACCGAAGGCAGAATTGATACATTTGACACGACAATAAAATTTATGGTGTACAAGAGGTTCGGTACAAGCTTCTTCTCGAATGGATGCAAAAGAAGAATGATGCAACTCTCGGAAAACTCGCCACGTTGCTTTGGGAACACGGCGAAAAATGCGTCGTAAAGGAATTAGCAGATTTGTACTCTGAAAAAAACTAACACGATTCAAATTTGAACCTAAGAAATAATGCATCGCTTATACACGTTTAGAGTACTATTATTTTCTAAGTTTTTGAGTTTCATTTCGCCGATGGTGCTATGTCAAAAACCT…
Novel00250	scaf1	-	14478157	14657833	733	CUFF.1910	3e-96	0.96	GTTGATAACTGTTTCGGTGTAGACGTATGTAACGGCCTTTTACATTCCCGCGCACGAACATAATTAAATTTAACGTATTAATCGCGGCGAATTTGTGTTTGTGTAGTGTTTTAAAATAAAATTAGTGTTCGACAATCGAGATAATTTGCAACTAGTGGTTTTGTCTCAGTGCGCTGCGCGATTGGATTTTTTTCGTCTTGTTTTTTGTGATGGCGTAGCGTGATGGAGGGGGAGTGCTCTGAGGGCGCGGAGGGCTGGCTTCTAGTTCGGGTCCACGTGCCCGAGCTAAACGTTCAGAAAAGCCTGCAGTTCCCGAGGGATCAGCTAGTTTGGGACGTGAAGCAACAGTGCCTTGCCGCCTTGCCTAAGGTGGCAACTTGGTACAGGGT
Novel00251	scaf1	-	15274937	15279008	367	CUFF.1904	e-109	1	ATTAGCTCAAACGGCGAAGTTACTAGTGGCCTGTGTGATGCTCCTATCATTCGCCCTAATCTTCTACGTTCCAGTTGATATAGCGTGGAGGAGAATTCAGGATAGGATACCTGCAAAGACTCACAGATGGGCAATGTCTGGATTAAGGCTATTTGGTACCCTATTTATAGTCGGCTTGGCCTGCGCGGTGCCAAAGTTGGAGCTCTTCATGGAGTTGGTCGGTGCTGTCTGCCTCTCTGTTTTGGGACTGCTCTTACCGTCCGTCATTGAAATTATCTGGAGATGGGGTAGGGACATTGGTCCAACTCATTGGATCGTATGGAAGAACCTTGTAATATGCCTGTTCGCGATAATCGCAATGGTCTCA
Novel00252	scaf1	-	15813211	15816806	2599	CUFF.1964	0.0	0.98	CTTAAAGGTCTTAGTCACCAGGTCATAAAATCCCTTTTAAAAAAATTGTTTGTTGTGGACTTTTTGAAAAAGTTTCAGTAAATGACCACCATTTTAACCCATTTATTTTATCTCATATCATCTCACCTTGTCTCATTTCATTTAATTTCATGCCATTTTTCATAATAATCAACTTCATTTCACTTCATATTATCATTTTAAAATAAGACTTGACCTAAAGGTCTTCGTTACCATGTCATAAAATCCCTTTCAAAAAATATGAGTTTGTTGTGTTGAAACTTGAAAGTTGAATGTTTTCAAACAAGTTAGATGTAATTAGAAAGTAGGCAATGATTCCATATACCGTTACATTCCATTTTTATCGAAATCGCTTGGTCTTTTGTTAGTGCGTGAATTTAT…
Novel00253	scaf10	+	1443864	1446070	831	CUFF.8702	0.0	0.96	GTCGGAAGTTTTTATTTTGCTTTTTCTAGATTTGTTGATACTTTGTGAGTGAATTTAACGTTAAATAAAAATTATGAGGAACTACAACAGATTGAAAATACTAATCCACATCATCAGAATATTGTAAGGAGAATTTATAGCCAACTCGGAAAATGTATCAGTATTGGAACAATCGCAAACATACAGCACCTCAACACCTGACCTGCTATTTCACCACTTTTACAATGAAAAGCAGAGTGTACTCAAATTACTGAGAGAATTTTGTGGATAAGGAACTGCAGGTGAAGATTCAGGGTGTTCATATGTGTGTCGTCCAAAGCATTTTTGAACACAGACAATCTGCAAGAAGGATGAACTGTTGGTGGAATTAGCACATGCAGCGCTAGCAATTTTAAACCT…
Novel00254	scaf10	+	1709670	1710189	520	CUFF.10106	0.0	1	AAGACCGCTACATCTGATAAGGAGTGGTCATGGAAACATCAGCAATAAGAAGTAATTATAGGTGTTAGAAACTTTTTGCTTTTAAAGGACAGACATGACAATATCGCCTTAAATGAAAACAAAACTCTTATTAGTCTCTAACTCGCCATTTTGATTTTATTTTTGACCTTTTTAATTAATAAAGTCATATCTAATTCAGAAAAAGGCCACGTCTTGATGGAACTGAAATAGTGAATACCAAAAGCCGGTACGAAAATTTTACGAGTCTCGATACACAACTGTTCAACCCACAATGTACGCAAAATAGCAAATATTTTATTAGTTAAACACAGATTGTATGGAATGTCAATATTTGGCAGTATTCTTAGAACAGGTCATCGACCTCGTCGACCAAATGAA…
Novel00255	scaf10	+	1801375	1808571	1043	/	/	/	ACAGTGATCCTCGCTCCGTTCGGGCTGGAGGGCGCGCTGACGGGGCGGCAGTGGGGCGACGGCGACGCGGCCACGGCGCGCCTGCTGGACGCCTGGAGACAGCTGTACCCGCTGGAGCAGGGCTGCGGCGCCGTCGAGGTGGTGTGCGGCGGCGCGCGCATGCGCTACCCCGCGCCCTACGCGCTGCTCACCGACGTGGCGCGGCCCCCCGCCGACGTGCCGCACCCCCCGCCCGCCGCGCGCGCCGCACTCGCACTCACCGCGCCCGCGCCGCACCAGACGCTGGAGGCGTGCTACGCGGACCCCGCGGGGGACAAGAACGACGACTTCGTGGACCCCTCCCGCAAGGCGCCCTGCACCTGCACCAAGGGAGTGTGTGGGGGGTCGGGGTCGCCTGGT…
Novel00256	scaf10	+	2506202	2510265	3257	CUFF.10148	0.0	0.98	GGGAGCATATAAAGCGGGGTTGTAGAAAGGCGTGTAAATAGCCGTCCTAAGCGGTATGTGACAAATGTTTGTCACTTATAATTAGCGGAGCGGTAAAACTATATAGCGGTAAACAAAGCTAGTAATCAAACTAAAGATATAAATTAAATACACATAAGCGAGCGGGCGGGCGAATGATTACACGGAAGCAGCAATAAAATGGCAATAAATTAAAGGAACTTGCACTCACCTGTAGACCTTGCCAGTGACTGTCGTGCGGGCGTCGGCGATGGAAGCACGCGGGCGGCGGGAGGGGGTGACGAAGCTCACGTAGCTTTTCGTAAGCCCAAGCACCACACAATATACAAGTGCCGCCATCTAGGCAGCTAGCGGTAAAGCGTGATCGATCGGGTAGAACCA…
Novel00257	scaf10	+	2881581	2882779	908	CUFF.10173	e-162	1	GACAATTTGTCACTGCCGAGCTTATGTTTTCTTTTTATTTATAACGTAGACGTATTTAGTTAAAAACGCCAAGGCAAATGAATGACATATTTATAAATCCGTTTGGAAGCTATTGACAATGTGTTAAACTCTGGAAAATGGATAAAATATATTACCATCGTTTTTCACTTTCTACGAAACAATCTAACGCAGTGTTAGTAAATTCACAAACATTTACTAAGAGTTAAGTCTATTTAACATTATTTTACTGTTTTTTCATTACATAGCTTCTGCCTTACAATTTAAAGAGCTTACGGGCGCACAAACCTTTGTCTATCAATTCAGCAAATCAAATGAAAATTTAAAAGTCTATGGCGGCCAGCCGACAGTTAAAATTATTTTCAAAAACATTAATTAGGT…
Novel00258	scaf10	+	3205169	3210165	4085	CUFF.3317	0.0	0.98	TTACTTTGCACTATATGAGCGTCACTTCGTCCATCCGTTTGAGTAATAAAAAAAAGTCTTCAAACAGACACTCTTCCATAATATACTTGTTGTGTACAGTTGGGATGAGTTGACAGGGATGGAGTTGTTTACTCCCTCCCCTGAGGTGCTGTTGTTACAGTAGATCCTGGTATAATAATGCCAGTAGGGATGCTGCACACCTCAATTGGTCCGTACACGTTGGCTGGAATGGTGCCAGGAGACGTCGAGATCCGAATGTCTCAGAGGAAAGGCGGAAATATAACGCTGTCTCCAGGACCTAGAAGAGGGCTATTGCCAAGGCGAAGTCGGAGCACGTTTCTAGAATTGGCGGGCGACTTAAGAGCTATCCCTCCGGGAGCCGTTCTTTTTGGTCGCTCG…
Novel00259	scaf10	+	3213391	3217277	1796	CUFF.2376	e-157	0.94	AGTAGACTTAAGAAGAAATGGATGGATTGCGTGAAAGACGATATGGGTAAGAGGGGAGTGAGCGAAGAAATGGTATATGATAGAAGAGTATGGAAGGAGAAAACATGTTGCGCCGACCCCTTGTGACTGGGAGAAGAGCAGGATAATGATGATGAGTACTGTATGTGGAAGTTGAACCTACGAACACTAACCTCTCCATTACTTAAAGAGACATATAGGACGCCTTACCGGCAGTTATAAGGCCGCAAAAACGGCCCCAACGCAAAGGACTTCTGCCTACACGTGGGGGGGTATGTTCGAGTTGAATCTACTAAAACCGTTATTGCTCAACAGTCCGCGTCAGAATAGATGAGTCAGACTCAACTGAGGCAGTGGCCTGGCTACAAGTGGTCACATTTG…
Novel00260	scaf10	+	3710001	3710708	708	CUFF.10208	0.0	1	GAGAATATCGTTATATTTAAAGGTTAAAGACGTACATAAGTGAAAGGTTTTATAGAGTAACCATTAAATATTATTCTAGAATATATAAACGACGGCAAATAAGCTTTAATAGATGCTGGAAAACCAGATATAATTGCATAGATTTGCTCGTCGTGACGTCATGTACGATAACATGGAATGCTTTAATAAGATTACAATAAAATTCACAATTATTTTATAATATTATGTTTGATTATATACTTTGCTACATCTATCTTCAACTTCTATATTTCGCTACATAATAAGATGAAAGTCTACGATCTACTCTCTAAGTAATATATAGGTTATAAGACTTGTGGCGTGTGTGGAGCACAACTTCAATATTTGGAAGAACTTTGATATTATTCTTCAAAAATATAT…
Novel00261	scaf10	+	3711040	3711424	385	CUFF.10220	0.0	1	AGCGTTATTAAAATTTCTTTACAATTACTTTTCATTGTTCCTATTTCAACCATATTGCTTGTCTATGTAACACTAAATAACTACAGCTAATAATATCGACGGTTCCCTGAATTGCTTTAACTCGCTTTTACATGTGCGATAATACGCTTACACTCTACAAATACATAGTTATTTTTCAACTACATTACATAATATATTATCATCTACCCGATTAACATACAATGTTTTATAAAGAACGTCCCTTAGATATACTGGGAAATACTATTATGATTTTAAAATAACGAGATTTTTCTCGATTGAATACTGAATAAGATAATTATAATTTCGTAGCGTTTTCAATGATTAATATATTACTTAAGCCATTCAATATTATAATGTATGTATT
Novel00262	scaf10	+	4180719	4182145	1008	CUFF.10255	0.0	1	CTTTAGTATCAAGTAGTAAATATTTTGAAAAATATAATGAACTAAAACTCAAGTATGGGAAAGACTTAGTTAAGATTTGGCCAGAATGTACTGATCCTACAAAATTTGTATATGAAGATGTTGCTATTGCAACTTATTTGCTCCTGCTTTGGGAAGACCGAAGTTTAGTAAAGAAACAAACATTTGTGGATCTTGGATGTGGCAATGGTTTATTGGTGTATATATTATGTAAAGAGGGCCATGCAGGACTTGGAATTGATGTAAGAAAAAGAGAAATTTGGGATATGTATCCGCCTGAGGTAAAATTGAAGGTAATTTTTTATAATAAATATCGTGGGGTGAAAGGCTATTGGTTTAAGCAGCATTTTACTTATTACACAACATTTATCTTTGTAATTA…
Novel00263	scaf10	+	4193237	4194995	942	/	/	/	TGTTGATGAGGATAAATTTGAAATACTATCATCTAGAGAATCAGTAGAAGTAACAATTTGAAGGTCTTTGAAGTCTGTTTCAATGTAACAAGAAGTCGGCCGTGACATAGTCTTAGGTGTGCATACATTTGTCCAAAGTGGAAAATCTTTCATCTTATTGACGAGATCGGCATACAGGCCTGGGACATAATGAGTGTTAAGCTTTTTACCAGTAAAAATTGTAGTATTAACTTTTTTACAAAGATTTTCAATCCACGTTACAAGAGCTACTGACCACCCTTTTTCATCAAATTCTTCAAAAATTACAGTTTTATCAGGATCAACTTCAACAGAATCGATAACAGCAAGATCAAGATTCCGTCTTGCCACTAATTCTTCTAAATATTTTCTAGCTTCACC…
Novel00264	scaf10	+	4386416	4389692	816	CUFF.10288	0.0	1	CCTACCTATATATCGCAGTACTGCGAGTTGACAACCCTTACAAATATCCCAATTTAACCCTTAACCGTGTCAATTTACCCCGGACGCTGGGTAAATTGGGACGGCCATTATTTTACCGATTATTTCTTTAAAATGAATAATTAAAATTATGTAACGGTTTTTATCACCTAGGTACGTTCAAGACTCAACTTATTTCTTTGGTTGAGCAGTGACTATTTAATTGGAACTATTTTAAAATTCAATCTGAAGGTCGATTTTGTCCCTATTTACCCCATTGTACGGTACTATCCAGCACTCCGATCGTCGCTAGATGTGCCGGACTACACGTGTGGCCTAATCTCATCCGTATCAAACTGGAAGTCTCGTGGCGTTTAAAATTATATTTGTAGAACCATGGTT…
Novel00265	scaf10	+	6221637	6221814	178	CUFF.10528	1e-96	1	TAGAATAGAAACAGAAAAATATATATTGTACACTGGAAACGATAATTGTAATTTATGGGTAGTTCATAAAAATATTGATACAAAATCAAAATTATAAAATGATTTTTGTGCAACAGTTACATTACTTGAAGTTTACGCAAACATTACTTGACAACTATTTTATTTATTTTGAAGTGGC
Novel00266	scaf10	+	6223536	6223796	261	CUFF.10528	5e-94	1	CTAGACATAAGTACATGGATCATTAAGCGATTTTCTTGTGCAAATATATACTGGGTGTTAGGAGACTGCTTTCGAAAATGAAAATTTTGTAGCTACAAAGTTGGCCCCCGTCGCGCCGGTGTGCGTGTAAAAGAAGCAGCGCGCCCGGGCGTTCGTTGACCCGAGCATCAGCTGTTTTTTATTTTGTGTTTCATTGCTGGTTTTTTTTAGTAATGTATTTTTTATGAAACTATCGTTTCATTTAGCTGTACTAACATGATG
Novel00267	scaf10	+	7245387	7247279	1205	CUFF.10444	0.0	0.98	CCATAGATGACCACAATCTGAAACCATAGTCTGAAACACATAATTGTTTTTATTTCGCTAAAAATTGTTTACAAAGTTAATGTTGTTGAAATACTGTAAGATTATTACACCTATGAAGTATTGTGAATAACATGGGTGATTATTCACGACAAAATTAAGACTTCTCTAGCAAGGGTCGCCCGCATTGCTTTAACAAAATGATAAAGTTTTGGAAAAGTGCAGCAAAGGGCAAAAGCGGGTGCCCTGTGCGACCTCCTGAGAAGACTTCTGAAACTACTGTTGATTTCAATAACATACTAAGTAGTACGCAATTTCTTCATGACATTAAAGGTCGGTTCTCTGTGTCCATAGTCAAAACTGAGTTAATTGTATAATATGAAAAGTTGTATTTCAGAACAT…
Novel00268	scaf10	-	19786	21138	1055	/	/	/	GTTAGTTTGTGCTATTTCAAAATGTTTACATGTTTTTAATAAGTTAATTGTACGTACTACCTTGCCTTCCACTCATATGTATTATTGTTATTTCTACCTAATTAGTAGATAATAGTCGGAAGGGCTATTCCGGCTTCAACTAACTAGCAGGCGAGTCCACTGGGCGCAGCTTGAAAGAACTTTGCTAACATTTGCCCGAGCAAAGTATAGCTTCACTGAATCTACTACGGAATTGCAATAGCAACTCGTTCAGAAGATCCGCCGAGAAATGCATGCAATGGGCTGTGTCTGCGGGCTTAGGTGCACGTCGAACCTACTCCGTCAGCTATTTTTCTTGTAAATTATATTATTATATAACAGTAGAGCGGATCTAACATTACATACTAAATCTGTAAGCGC…
Novel00269	scaf10	-	30916	48759	1924	CUFF.10049	0.0	1	GAAGAAAGTAAATGCATATTTATTTATGACAAAATTAATGCACTAAGTATTTTGACTCTAATCTATTGTCCGCTTTGGGCCTGAAATGGGCATTCCCCTTTACGTAAACATCTACATTAACAACAAAATAAATCAATTTGCATGTCTTCATTGTACACGTTCTCGCCAAGCTGTGTGGCTTCCTCGGCGCTCCGCTCGTAGGGAAGCGGAGACACCTCCCTACTAATATTGTTGTTACTCGCGAAAATATCTTCCTTAATTAGTGGTGAGATTGTGAAATATAATAATTGATTGGAAATCGATCCACGTGCGTCGCGGCCGCCGGTCATCAATCACATTATCTCTCGAGGACGAGACGCCCGCGGCGTGCCCGCGCCCACTAGAGCCGTGCTCGCTAAA…
Novel00270	scaf10	-	64082	67919	461	CUFF.10048	e-174	1	CTTGGTTACAAATACTCTGGCTGTATGGATTATGTTTCTTTTGCCTAATTTATCTATACTGTGACGCTGCGCCAGATATTTTGTTTCTTCAAACATCTTTTAACTATTTGTGTTCGTCTCAATTTATCTGTCTTCTTACATATAAAACAATACGAATAATCAATATCTTCACGAATTTTTATATGAATCAGTGTATGAGTTGAGATTGTAAATGTTACCTTGTGGTTAAATTAACAAAAAATGGCTCAGCGTTTCCCAGTAAGTGGTCCAGGTGGATCTCCCGGTGGTACTCCAGGAAATTTACCGCCCCAACAAAGATACGCAGGGCCGCAGCCGCCGTCTGCCTCGCCGCTACCACCCCGACCCTACCCAGGACCTAACTTTCCAGCACGCAGCGGA…
Novel00271	scaf10	-	83071	84400	1330	/	/	/	GTCGATGGCGCGCACACACACATGGGACACGCCACAGACACACCTCGGAACGCACACAACAATTACAATCATCTCTAAAAATAATACGCTAATAATCGTCCCACCGGAGCTTCGTAGCCATTCAAACTGTCAAATACGTGTATTTTACAGCCGCGCGTCTCCGCATGCAATTGTATGCTCTACGGACGCGCACATACGGACAAAAGTCAAGTGAAGTGAACGGAAATCGCGAAGGCAGTTACGAGGGCGTGGAACCGAATGACTAGCACGATCGCAGGGGAACGAGTTGCGGCAGTAGCAGCGAGGGTCGCCCTTGGACTCCACTCATTGTAGTTAGAACAGACTCACATGCACGCTCGGGCACTGGGTGGTGCTCGGCGCCAGTCGGCACACGTAACC…
Novel00272	scaf10	-	1481241	1481996	756	CUFF.10098	0.0	0.98	CTGTAAAATGCATAGACCTTTGTAAAATGAGGTTATCTGGTAATCATTTTACGTCAAAATCATTTAGGAGTTAGTGTCAAAAAATCTATTCATAAATAGAATATAAAAATGAAAGTTATTTCTAAACAATACAAATGTTTATTATAGATACCTTTTTCGATTAATGAAATTTTAAAGGCGTACACTTTTTATGTTTTATGAATAAACTTCTGGGTTAATTTTTTCCAATTTCATTATTGAAATTGGTAAGTATTATAGCAGTAATTTAATTATTGTGATTAAAAATTTAATATTGTAAAGCTGCTATTCGTGCTGTGTAAATTTTATACAATTAGACGAATATTTAATGAAAATAGTATTTGTCCTGAACCAATAATTTAGGTTAAAATTTTGAAAAAT…
Novel00273	scaf10	-	1494612	1496168	1051	CUFF.1780	0.0	0.99	TGGTGCAAAGTGGACTGTAATCTCGTTTTCTTGTACGCGAAAAAATAATATCATTCACCAATTTTCAGGGTGGGTTCTACTCCGGCAGCCAGGGTTTGGCCTTGCGCGAAGGGATCCTGCAGCAATGCGCCGCGCTGTCGCATGAGGCCGTGGGCCTGGTGGACACGCTGGCCCCACCGGACTTCTGCCTCAATTCGGTCCTAGGCCAGTCCGACGGAGAGGCGTACAAGCACATCCACGCGAGCGTGACGTCACGCCCCGACGCCACGAGCCGGCCCGCGTGGTGGCGCGACGTGGTGGACTGGCAGAATTATTTGAAGTCTAAGCTGTAAGATTTTACTGGTTTTTTGAAGTGAAAACTTCTTTAGAATCATTGTGATTTCAAACCGGATGCAACGG…
Novel00274	scaf10	-	1704904	1706562	943	CUFF.10102	0.0	0.99	GCCCGCCGTTGAGTCAACTTGTGTGTATAGAGTCACAAATGGATTTCGATACAGAAAAATTTATTACTGAAGTCCAAAGCCGACCACCAATTTGGAACACGAAATGCTTAGAGCATTCTGATAGAGTCGCAAAACAAAAAGCATGGGAGGAATTGGCGACAGTTTATGGTGCCGGCTTATCAACGGAGAAAAGGAAACAGCTTGTTTTGAATCTTCAGAAAAAGTGGAGAAATATACGGGATTCTTTCGTGAAGGCCCACAAAGCTAAAAGAACGAAACGAGGTTCGGCCGCAAAAAAGAAAGTACCGTACATATTCTATGAAAAACTATTGTTCTTAAAGGATGCGTTATTTGTTAACAACACGACTTGATATTTAGTTCTGAAATAAATAGTGAGAA…
Novel00275	scaf10	-	1804848	1807011	2164	/	/	/	GGTGGGCGGGCAGCGCGGCGTGGTGCGGGTGCGGCGAGGCGGAGGGCGGCGCGGCGGGCGGCGAGCCGGAGCACGAACCAGGCGACCCCGACCCCCCACACACTCCCCTGCGCGACAACAACACGGCTCTCGTTACACCGGCGCACGCACGGCTCGGCGGGACCGTACACTGACGCACGCAACTGAACTCGAGTCGATCAACTCATATTGGTGTTTATTTGCATTAAACCAAAATATTCCTTGTGTGCGTCAGCTCATCTTTGTTTTAATATGACGCCAATAATATTAAAACAAATTTACGGTCCAACCGAGTCTAGCAACAAGTGGTGTTGAACACAAACGAATAAATAATTGAATGAAATGCTTTTGTATGTTAAAGGACTTTATTCATGATTACTG…
Novel00276	scaf10	-	2210511	2211745	624	CUFF.20201	e-119	0.96	CAACAACTGGCTTAAAGTCGGTATTACGGATGCTTTTGTCTGCCACACGACAGCAGATATTTAGCAATTTCGTTTGTCAAATTTGCGACACCTTTTGTATCTGGTGCTGAATTGTTGCTAACTATCTGCAAGTGTAAAATTTGTGAAATTAAATTAATTAACTTGATTTAGGTATGTACTATGGACAGAGCTCAAATAATAAATGGGGCTTTGGAGTCTAAGGAAATTAGGTCGGATACATACAAATCAGTGCGTTTGCGACGCTGTCTTCGTGATCAAGCTTGACCCTTTTATCTATCGGAAAGTTTGTTCAGAACACATTACAGAATTTCGAAACATCAATATTTACAATTGTGCTCTGAATTAAAGCCGTTAATAACCTAGATCATCAAGACGAAC…
Novel00277	scaf10	-	2455724	2457221	1404	CUFF.14187	e-135	0.92	CGTCATTTCATCATTTGGACGTCAAAGTAGGCCTGTCGAGATTTATATTCATTTTAGTTCGATATGTATATCGATTTTAAGGCATTTTTAATACTTGATAAGATCGATCGATGCGTTGAAAAGTTACACAAACTTTTTGTAGCTTCTATAAAATGCAAAATGCGGGAGAATGGCGGAATGGTGCCGTACGTGGCTTCTAGGGCTTTTCCAAAAAGTCCACTAAAGTCTCAGTAGCAGCAACAACACTTTACTGATCCTTTATTTCATTCCATCCCAACTGATTACAATTTCAAATAAGTTAACTTCAACTTTCGCTGCATATTATTTTTCATATAGCAGAACACAACTGTATGTATTTAATGATTTGAAGAATTTTATAAACTCGACAACAATTACATT…
Novel00278	scaf10	-	3044766	3045242	477	CUFF.10188	0.0	0.97	TGAAAACAAGAACAAATTTACAAAAACGATAAAAATCGATATCGTCGATAAAATAAATCGATTCCTATTACTCTGAAATTACCATGAATTCACAAGATTCTAGTTTCGGACAACAAATAAAAGCCATCTTCAAAAATATCAGAATAATCGCTCGACGACAACATAGAAATTGGAAACAAAATATTAATCCACACTTTGGTATCAAGTTGTTAGTATGTTTTTTTTTTTAATAAAAAGGAATCATTATGAGACAAATTAAATTATTTTAATCAACTGAAGATATATTCTAAACATTCGAAAAGTCCAATGTACATGGCAATCACAATAATCGATTAAAACTGTTGATGATTTTGTGGCAACACCGCCCGCACCACTCAATGGCACTAAACTAAATGCATC…
Novel00279	scaf10	-	3046801	3046970	170	CUFF.10186	7e-92	1	TTACAGAATTTTCAGATTTATCAATTCTTTATAAAAAACGTAGTCATGTGTCATGGTCTCTGTCGAGCACAGAATAACGTGTACAAATCCCGAATTACTAATTGAGCTGTTTCATTTAAATTTAAGACTATAATAAAACAAATACAAACTGGACCACTCCAGAGCTTGGT
Novel00280	scaf10	-	3047204	3047449	246	CUFF.10186	e-130	1	ATACATGCATTGTTTTTATTACACTGTACAATAAATATTGGGCTGTATACAAAATGTAGAGGAATTCCAAAAGATATTGTCAACTCTCTTGCGTACAACAACAGCATCGTAAAAAATATTAACTAACGATACAAAGAACTCGTAAAGTCGTACAACGATTCAACTATTCGTCGAGAAACAATTCTTGATACTTTAAAGAAGATGACGAATTCTTTAAAACTATACAGCAAATAAATATAAACGCAA
Novel00281	scaf10	-	3512096	3512958	676	CUFF.10232	0.0	0.98	NACGGCTAGCAGCGCGAGAACGGAGCAGCAACCGAAACGCACGTATATCGCTACGACGCAGGAGGGCGCGAACACAATTTTCGAAAATCAATCTGACGAAGTTCACAACGCTATGAATGCTGTGATTGGCTCTGCGAACAGTACGGTGCGCGACAAATGTCATAACAGTGAGGTTGACATTTTAAAAGTAAATAAAGAATGTAAAGTGTTGAAAAAAACTTTGAAATTAGTAAAATTGTGTAATAATAACGAAATTCATGCATTAATTGATACTGGTAGTGAAGTTAATTTAGTAACCATGGACTATTATGAGCAAATAGGCTCTCCGACGTGTTTTAAAAATGTAAACACAGTTCTTACCGGTTTAGGCTCATCAAAGTTATGAAAGATGGTTTGGTA…
Novel00282	scaf10	-	3921994	3923722	889	CUFF.10245	0.0	1	CTTTGCCCTTCTAGATGGAAAAATAAAACTACTACTAATTAACTTTTATTTACTAATCCGAGTTTATCCGAGTCTTTTTGTTTTACCTGCTTCAAGTTTAAATAATGGTTCGTTTTAAAAATAGGTAGATATATAACTGTAGAAATTGTATGTCCAACAGTTTCAGAAAAAACGCCATTACAGTTGAAACCGGGTATCTTTCATAGCACAGTATTGCATAAAGTGCAGCAAATCCATGGTGATTTTGGGGTCGCTGCTATTAAGTCGGGATTTTTAACTAAATATTGCAATGAAAGCACAAGAATTGCTATAATACGAGTAAGACATGGACCACACAGATTTGTTACAAGTTCTTTGCCTTTTGTTAAAACTATTGGAAAATTAAATGTTAGACTGAAT…
Novel00283	scaf10	-	4301733	4303631	1723	CUFF.12058	3e-81	0.95	GTAAAATAGCATGAAGTATAATGAAATCAAATAGACTACAGAATGAAATAAAAAAGGAATGTAATGCAAGTAAATGCGGTGAAATAATACAACACAGCGGGTGTTGGATGATCTGAAATGATGTAACCTCAGTAAATTTGATGGGAATTTAATGAGAGTTCAATGGATTGGCTGAACCCGAAACAAACCCTGGCAGCCCCCTTTGTTCGGACTCTTCTCATGCTCGTTGCATAAGAAAATCCATGTTATTGTAAACCCGCACGAGACGATATCACCCTGCTGCTTATTTCTACTACGAGGGAGTCCTTTAGTTCGGTTCGAAAGGTGAGATAACTGTTATAGAATACAATTAATACTTCGAATTTAAATTTTAGGGCGGGTGACGGTATTCATTTGCTG…
Novel00284	scaf10	-	4322755	4334564	640	CUFF.10290	e-126	1	CGGCGGACGGTGCGCGACATGCAACCCTGGAAAACGGCTCGACTGTGCCATCGGGTACTGTTGCCAAAATAATTAAAGCAATCTCCTAGTGTCCCGCCACCGCGCCCGCGCCGCTCTAAAATCGTCGCTCTTGGCCCGGGAGTCGATACTCGGGGCGCGGCGGGAAAACATCTCCCGCGCCACTCTTATTTCTTCTTTCCTTCCCGACGCTGTCGGAAAAATAGTTCAAACTGACGGCAACATAGTAATTCCACCATGGAGACGCT
Novel00285	scaf10	-	6134472	6135071	509	CUFF.10339	0.0	1	AAATTATAGATAATACAATAAAGAATGAATTTCAAACAATCAATCAAAGACTGGGCCAGGCCATAAATAAAATACAAAAAAATTCTAATCAAAGACTGGGAAGTGGGAACAGCAATTGAATTAAAGAGAGATTGCGATAGAACAGCAAGCCTTGAAGAATTGAAGAAAAGTTATCAGCGACTCGCTTTGACATTACATCCCGATAAAAATAAAACTGATGATTCTGATAATAAGTTTCGCCTATTACAAAAAGCTTGGTCAGTTTTAAGAGAACCTAGCACCAGGAAACAGTATGATGCTACATTAAGTTGCCATGAAAATAGTGATCTATTGCTTTATGAAACAGTAAGACTGTCTGAAATGGTGTTTGACAGTGATGAAAATGTGTATTTATACGAT…
Novel00286	scaf10	-	6477165	6535733	827	CUFF.10381	0.0	1	CGAGTGCGAGCGCGACGGTGTCTGCCCACCTCCGTGCAACGTTCGAAGTCGGACCGGCACACCGTCGATGCGCCCAGTCTCGCAGTCACTGGCTGTTCTGTACCGCGGTTCGTTGCCAATTGCTAACCTGACAACTTCACGTGCGCTTGGGCAACGCGCTCGATTATTTTCATGCTTTATTTCTGTGCCACGTTATTTTGATTCAGTACTTTCTCAAAACATAATTAAAAAGGGCAACGCTTAGATAGTGAGTGAGTTTGAGTGACCGCGTTAAGAGTGGTAAGAGGCTGTGTTTGCACAAAACGAGCGAAAGCGGTCGAGCGTGTGCTAACTTTGAAGGAATTCATCTGTGTAAATGTTTTCCCTTGGAGTGTCGCAATGAAAATTAGTGTTAAAGTG…
Novel00287	scaf10	-	7172469	7186015	1759	CUFF.10392	0.0	0.99	GGAGTATTCAACATACTTACTTTGACTGAACTGGACGAATGGAAAAATGTCGGAAGACGAAAGCTATGGGTTTTGCTCGGAAAGTGCAACCGCTTTTCAGCGGGTCTATATCCAAGCTCACGGCTACATCGCCCTTATCATTTGTCTTCTCGGTTCCGCAGCCAATTCTGTTAATATCGCTGTACTTAGCCGGAAAGAGATGACTTCGTGCACTAATTCGATCCTCACCGGGCTCGCCGTTGCAGATCTCTTAGTTATGATCGACTATATACCTTTAGCCCTCCACCTGTACACGAAAATTGGTTCAGAATTAAATCAAAATTCTTACGGGTGGGCCGTGTTCATATATTTCCACTCAATATTCAGCCAGACCTTTCACACAATATCCATCTGGCTAAC…
Novel00288	scaf10	-	7235224	7239636	2034	CUFF.10398	0.0	1	ACTTGGGCGAATTTGTTGGTACGGCTAGTTGGTAGTAAATACAAGTCCTCATAAATTCTATAATATTGTAGAAATCCACCACAATTTGTAACTTTGATACAATACTTCAAAAAGTAAATAAGTAGCTAATGTTTTGGGTGTAGAAAAATATAGTAATAAGTTAAAATAAACTTTAAAAACCAATGAAAACTACAATTCGTAGATAGATAACTTCATTTTGAAACGGCAAGAAAAATATGCGCAGAGCCACATAATCGGAGGACTTGGTGCACAAGCAAAGGCTATCGACCTTCCCGCGGTTACTTGAAATAACTGTTAAGTTGTTGGAAATAACTAAGTTGAAGCAAACGGCGCACAGGGCGCCTTGTTTAACGAACCAGTCGCGTCTGTTCTTTGCCT…
Novel00289	scaf10	-	7252040	7256492	2335	CUFF.10445	e-144	1	TAAACACTCAAATAGAAGCATGTGTAAATTCAGTGTCTGAATTCTTGTAACGTTTAAGTTTCCAAAGATAATAAAAAAATTAAAATCTACTTAATATATTTTTTAAAATGGCTGATCCAACGATTCAGACATTTTGTTGCCATCATACAGGAAGTAAAGAGGACATGGCCGTACGAATTATGGATGAATTTAACACTGATTCGTATAATATAGTATGTTTGGTCTCTTCTTCCATTGGAATCTTAGGTGCTATTTATCAGATCTTCCCAGATATTTTATCAATTACAAGACCAAGAAAGAATCTATCGCAAGGGCGAAGAATTATCATCTGGCTAGCAATTGCAGACCTGCTGGCATCTTCGGGGGTTCTAGTTCGGTCTTCTCTCTGGCTTAAATATA…
Novel00290	scaf100	+	187887	190464	1772	CUFF.14266	0.0	0.99	TGCATCTCCATGTGATCAAGTTTGTGAGACAGAACCTCAATCTGTTTTTGTAGACCCGACACAGCCTCAGTGATAAATGCTCGAAACACTGCAAACTCAGCAGCCAGGTCCGGAGAAGATGTTGAGGGAGATGATACTGACTGTGGATGAAGCTTTGCCTCAAAATCAGCCATCTTCTTGTAAAAGTGCTCCGACAAGTCTGACAAACTACTTTGCAGTACATTCATCTTGAAATCAGTAAATATTTAAAACAGGAGAATACACTTCCCAGCAGGCAGACACTAGTACTTATCACAATAAATGGTCAATTTCTCAAAAAAGACTTTTGTTAATATTTTAAATCAATTTTAACAAATGTGAACGAAAAACTCGTGTGTTTTCTGTGACTACCCGCGCTAT…
Novel00291	scaf100	+	1246818	1268031	1029	CUFF.19432	e-135	1	CGCGCACAATCCATTTTATGCATGTATGAGTTTACCTGCTTTTTATTTTACAAGTCACGAGACAGAGAGGTAGTCAACGCTGCTTTGCGAGGACGCCGTGTCAAACTACTTACACATCACAATGTCCATTGTTCGGTGTAATATGTTAAAATTTACATCAATTAAATTGACACGACATTATTCAAAATTCGAGTGTAAAGAGGGCAGACAAGTAAATTCGGCGAAGAAACCTCCCATACTCTACGGAGATGAAGTATCTCCGCCCGTGAGATTTGTGATGATGACAGCAGCGCACCTCAACATTCAGTTGGATTTCCACCCAATTGATCTCTTTAAGTCTGAACACAAAATGGACGCTTTTAATCAGATTAATCCACTTCAAAAGGTGCCAGTGTTGAA…
Novel00292	scaf100	-	189250	190464	1215	CUFF.19627	e-121	0.99	AAATATTTGCCATATTATAAAAGTGATATACATTACATACTTAATACAGGAATATAGAATGAATATAGATTTTTTGCTTTCCTTTATATCAGATCAATAATTACAGTTTTGAAAGACGTGATTACGGACAAATGACATATATTTCAAATTTATTTATAGCTAGCTATATACACATGTATTTATTGGAAGAGAGCCATCACTGGGCTTCGTGCTGATTTACCTCAGTGGTGAACTGCATTCAAAATGGGCGGTAAAATTATGATCACTTAAAAGAGCCTATAATAAGGTACCTACGTGAATAAAAAAAAACACTTGCTTGCTCTCTCTCAAGCTTGCTAGTTGTTTGAAGCGTAGCACATCTATTTATAATTTCAATTTTGAATACAGTCTGGAAGATTC…
Novel00293	scaf100	-	1324930	1325878	949	CUFF.12830	0.0	0.97	GCAGTTATTTTATCGACTGTACCGCTGAGGTGAGAACAATAGTTCCCACCTCCCCCCGAGACGTAGGTTCGGCTGGCGCAGACACTGCGCAGCCGCCGGCAGTCGTCTAGACTTCCTTATTAGTCTTACGTTTGTATTCGAGTTCAGTTAAAGTTCGTTTTCAAACCTAAACGACTTACCTACAAATATTTTATTTAAAAAATATATTTAGTACAGCAATATCGTGTGCTGTTTAATATTAACACGATTAAAATAAACGGATTCGACCCCGCTTTTAGGGTGAGTTGGAAATGGCATATTATTATTTTTTAACGCATTACTTCTTTTTTATTTTTTTTGCTAATGATGCACAGGTATATTTCACTTGTTTTTTTTTGCTTTCATTTTTTATTGTGAATT…
Novel00294	scaf101	+	730784	741919	278	CUFF.14019	9e-68	0.97	ATGGCTAGTGCGTGTGATAGAAGACGTCAGCGGTGGCGAGATAACGACGCGGCAGGGTCTGGTGCCGGCTAGCGTGCTGCACGAGAAGCAGACATCGGAGGATGATCAGACTGCCCTCGCTGCCAGGCGACAGGCCGTGGTTCGCGAGCTGATCGAGACGGAAGAAGAGTTCGGGAGAGATATGCAGCAGGTCGTTTCCCGGTACATGAAGCCCATCGACAAGGCCACCGCACCGAAACCGGTCTTCGATAATCGTGAACTGTTATTCTCCAACTTCA
Novel00295	scaf101	+	1049809	1050810	1002	CUFF.20807	0.0	1	AAAAAACCAAAAAGGTTCTTAAATATATTTTTCAATTTTTTACATAAGCATATTTTTATTTATATTTTATCCAAAATATCGATGATTACTCTATTATTTGCTTTTAAATGTCAAAGACAAGAGAGCACTTTAAACAATCCATCAAGTATTACAATAAGAGTTAACAAGTGTCAGAAACCATTTGTTACGTCCTAATAATTGAATTTTTAATGTTCCGGGCTCTCTTGTAAAACACATAAAATTTCGTTTAAAACAAGTCATATTTCACCTTTCGATATATCGTATAATTATTAACGTAATTTATTTAAACATACAATAATATTATTCTTGGTCTAATATGTATTAAGAATAGCACCACTGCACTCTATTTAAGACTATATTAAAGCTCGGATATTTAAG…
Novel00296	scaf101	+	1166282	1167189	908	CUFF.20828	0.0	0.99	TGTACTTAACAAATGTTCACGATTGACTTCCACGGTGAAGGAATAACATCGTGTAATAAAAATCAAACCCGCAAAATTATAATTTGCGTAATTGCTGGTGGTATAACCTCTTGTGAGGCCGCACTGGTTGGTACCACCGCCCTGCCTGTTTCTGCCGTGAAGCAGTAATGCGTTTCGGATAGAATTTTGGGGCTGGGAAACCTTCGAACTCATGTCTCAAGTTAAGTGGTGGTTTTTACGTTGTTGATGTCTTCATAGACATCCTTCATAGCTCATGCTCCGGTATCCCCTTAACACCATGTGTGCCGTGATCTCGTCTACCCAAATAACCATTAACAAATTAAAAAACTTTAATAACAAAAAAAAGAGAAAATCATCTAAGATCCAACCGAGGCCAAG…
Novel00297	scaf101	-	108364	111967	3001	CUFF.20724	0.0	0.98	GTGAAATCCAAAGTGTACATACATAAATGTGATCAATGCATAATTGCACTATAGATCCTAGTACTAACAACTATGGTTAATTCCACTTATGAGATCACATGCACATCAATCCGGAATACAATTGAAAAAAAAAAAATTATTAATATTTTTTTACTTCCTTTTTTTATATTACTTTCAATAAATTGATATAAAAATAACTTAAATCTAAAAAGCGATGTTCGTATCACTAATGATATATTTATATATTATTCAGATAAAACGTAACAAATCTAAGTCTTATTTATAAGGCGACAAGACACCTTAGTGGATAAGCGTAATCGTTCAACTTAACACTACAATGAAATTTACTTAGTTTTATACAATACCCGGTTCTACGACGCTGCTATAAGGTACACTTTA…
Novel00298	scaf101	-	1049809	1054377	778	CUFF.20808	1e-87	0.97	GTCGCTATCCGCTGAGCACACACGTCACATATCAAAAGCCTTGATGGAAGAACAATTCTTATTTTAAACTCAAAACTTTTATTGAAACATTTAAATGTATTTAACTAAAACTGACTTTGTAATACTGAAAAATAAGAGTGCTTTTAGCAGTACATTTCACAGACGTCATGATGTGTCGAGCCA
Novel00299	scaf1015	-	3111	6134	523	CUFF.22261	1e-89	1	AGGTGACCGGTGAAGGCAGCAACAGACAGCGCGAGAAGATTCAGAGGCATCGCGACTCTGCCCCCCTCACCGAAGTGGGCACCAACTGCAAGCTGACCTTCAAAATGCCTGGTATCACATCATTCGACCTGGCCGCCACCGTGACCAGCCCTGGGGGAGTCTCCGAAGACGCTGAAATCCAGGAGGTCGAAGACGGCCTGTACTCCGTCCACTTCGTGCCCAAGGAACTCGGCGTTCACACCGTCTCTGTAAAATACAGGGAAATCCATATTCCCGGATCTCCGTTCCAGTTTACCGTGGGTCCTCTACGGGACTCCGGTGCTCACTTGGTGAAGGCCGGCGGTGGAGGTCTGGAGCGAGGAGAAGCTGGCAGATTCAATGAGTTCAACGTTTGGACCC…
Novel00300	scaf1016	+	1020	3003	151	CUFF.22027	3e-41	1	GAATTAATTTATGGTTTTAAGTATGGATGAGACTCAGAAATGTCGTGCCTCCGACGAGGCGGCAACGAGGAAACGACGTTCTTCCATCCTGAAGAGCCAGCGTCCACCTCGTACTCCATTCTCTGAGCTCGAGTTCAACGTAGCCACTCCC
Novel00301	scaf1018	-	2665	4043	294	CUFF.22203	7e-84	1	ATGTCTGGTATCGAATGGGATCCAACAGGACGCTATGTAGTGACAGGTGTGTCTTCGCTCAAATGTAAAATGGATTGCGGCTATTACATCTGGTCATTCCAGGGCAAGATACTCAGGAGAGTGATGAAGGAAGGGTTCGCGCAGTTCCACTGGAGGCCCCGTCCACCGACACTGCTCTCTGAGAAGCAACAGAAAGAGATCAAGAAGAATCTTAAGAAATACTACTCGCAATTCGAGTCTAAAGATCGTATGCGCAGTAGCAAAGCCAGCAAGGAATTGGTGGCTAAGCGTACT
Novel00302	scaf1018	-	5577	6228	419	CUFF.10953	e-112	0.93	TTTTTCAAAAACCAATCCTTTATCTTCCATAAGATCCTAGAATGCTCCATAAAAATACTTTCTTGCTTGTACTATTCTGAAATTAAGCATTGTCCTACAGAACTGGTCAAGAGAAACGTAGCTTCCCGCCTCCTGATGAGTATGTTACCTGGCCTATTTTCCGTTGGAGTAAAGATGACAGGTTCTTCGCTAGAATTGGAGCTGATGTTCTCTCCGTATATGAGACTCCAGGTTTTGGGTTACTTGATAAGAAATCAATCAAAATACCCGGAATTAGAGACTTCAGCTGGTCTCCATCAGATAATACTCTAGCCTACTGGGTAGCTGAAGACAAGGATGTTCCTGCCAGAGTAACACTCTTGGAAATCCCCAATCGTACTGAAGTTCGTTCCAAGAACT…
Novel00303	scaf102	+	1183422	1187314	1171	CUFF.11488	e-113	1	GAAGAACATAGCTAGTGAACAATTCCAAATTCATTTAATATTTCATCTGACGATGCTAATCTATGGCTGCATCATGAGAATGGCGAGGTCGAATTTACTTAGATTGGTGATCTGTGGCATAGATAATACACTTAATTTTTGAGATCTGTGGTCGAAACAGGAAACAGAAACAGCAACGCTAAGAATTTTGTTTGGCGCCTTTACCGGGCCGGCCTGAGTTATCAGATAATTACGTTGAAGTTCCATAAAAATAAATTCTGTTACATACAAAATGGGAGATAAAGGAGACGGAGAAACCTTCGATGACGCGGTTGAAGAGAGAGTAATCAACGAAGAATATAAAATATGGAAGAAAAATACACCATTTCTGTACGACTTGGTGATGACCCATGCACTGGA…
Novel00304	scaf102	-	9901	11389	1056	CUFF.11744	0.0	0.97	ACCAGCGCGTTCCAATCAATCCACATTTCGATAAACAGACCTTAGTTCAAATTAAATATCATTTTGATATCGTGTCGAAAAGATGGACGCAAACTTGAAGTTAATACCATAGTCTAAAGAGCTAAATAAAAAAAATAAAAAAAAACCCAAAAAAAATATTGAAATAAATATAATTCTTGAATGTGGTGTGTGATTGAATAGTCCTGAAATGATCAGAGTCGCCTTGTAGGCGCCAGGTCCCTTCATGTGTAACACTTGCCGTTCGTTCAGATGAACTACTGTAGTTATTGCGCCTTCTGTGGTAATACGAACTGATGATTTCGACCAAACTCATGCTGAATCAATCAAGACTGATGATGATCGTGTCTCCTGAAAGCAATCGTTTTCAGCGAAGACTGA…
Novel00305	scaf102	-	537002	540367	586	CUFF.11442	5e-96	1	CGATGCTCGCATCATCAAGCGATTTTTTTGCTTGTTTGCCAATGTTTTTTTTTGCGTGTTCGATTCCAAGAAGAATGATATTACGTATTAAACAGATTAAGCTCCGCTATATTTTTAAGTAGAATGGTCCAGTTAAGCTTTGCGTCCGCAAAGTATGGACCTGTACAATTTAATATTGTACACTTAAATATGTCTAGAAAAGTTACGTGACGTTTTGGTTTGTTGTTTTTCGAAATGTGTCCGTTTTATTTGTTTGGGATTATGTGTCTGCTTTGTTCCGCTTTGGGGTTACGTATTTCAAACCTAAACAGCTCTTGTATCCGATGCTTGTGTCACGTTACCGGCTGCGATCTGTCGCACAAATGCACGGACGGTTACTGCGGGCCGTTTTACATCTCG…
Novel00306	scaf102	-	1178268	1180619	2269	CUFF.11512	0.0	0.99	CGTCATTGCAACGTCAAAAATGGCTGAAGCAGCTGCAGCTCGTCGCGAAGCTCGCCGAAGAAAAATTTTAGAAAATTCTCAAAGCCGGCTTCAATTTTTGACTGGAAAAAGCGCCGACAGTTGTGCCCGAGGATCTCCGGTCAGGACAGTTGATTCTAGCCAAGATATCGAGATTCCAGCTACAGCAGCTCATCAGGATGAAAGTGGAGTACGCATTAACGACTCTATAGTTTCTGACCACACCTCACAAGAACCTTTAACAATATTCGGTCCTGAGACAGCAGCAGGCGATGGAGAACCTGTCGATGACCCTTCACCTTTTCCATCCCGTGCGCAGAGAACGCCACGGAATTCACGAACTTCATTGAAAACCTTACTCTTAGTACACAAATACGACAT…
Novel00307	scaf103	-	407816	408052	107	CUFF.15421	4e-52	0.99	TGCCAAATGCATAATATAGTGCATCAGGACATCACACAAACAGCCGTTATCAATAAATCATAACATAGCGAGTTTGTGTGGAATGAAAAATGACACAAGAATACGCA
Novel00308	scaf103	-	410921	412401	1351	CUFF.15426	0.0	1	TATATGTATAATTCCTGCTGAGCGTGTGGTATAGTTAACATTATTTATACAGTTTTATATTATTAAACTAAGTTTATATTTTTCTTCTTAACAATGGCCAGTCAAGAAATACAGGAACAACTGCAACAACTCTTGGCTGCAAATGCAGCGCTACAAAAACAACTTGAAGGAAATGAGAGAGAAACAAAAGTCACCTTGACCAAAGAATAGCTGGAGAGGTTGAAGACATAATAACAAACCCACCAACTGAAGAAAAATATGAAAAATTAAAAAGCATACTTATTCAGCGCCTTTCTGTATCACAAGAAAAAAGAGTTCGACAACTTCTGAGTGATGAAGAACTTGGGGATAGAAAACCATCACAGTTCCTCCGACACCTACGCTCTCTTGCAGGAAGCA…
Novel00309	scaf1033	+	85	2774	1494	CUFF.22259	0.0	1	AGAGGGCGTGGTGCATCGGCACTTTCATAATTTATGTTATTAAGTCACTTCGCAATTTCGTATTAAAAGTTGTTTATTTCGCGTGTAATCAATACTAAACCTAAACCTCGGGACCTTAATATCAGTGGAGCTGATTATACGAGTAGGATCCGCTTCGTGGACTCACAATATGTGCGTATTGATTATATGTATAGTATGTTGTGTTGAGCATATTAAAATGTCTCGGGACGATAAGAGTCGGGGGGCTCGTCCGTGACATCAATCAATAGCAAATGAAGACAAAACAAATATTTATGTTCTGTAATTGCATGTGGCGCGTGTACAACCGTCACGATAAATAAATAATTTATTTGTTTTTTGTTGCAATGTATGCGTTATCTAAAAGATTGAATGCTTTAG…
Novel00310	scaf1033	+	2943	6193	364	CUFF.22257	2e-88	1	GGCGGTTCGACCCAGCCCGGTTGCAAGCAATCTGACTCGCCCAACCAAAGCGCTTCGTACCAACAAGTCGTCAAGTACGTAGGCTGCAACCACGAAAGAAGCCACGAGTACTTCACGGAAAGTATTGCACCCACGTGTCCCTTCATGGCGATACAATGTGAATCTCATGAAGCTTTCCTAGCTGGCAATTGCACAAACTGCGACAACAAACACTTCTGTATACCAATGGGATATCACTCGTATGACTTATACAAACATCTTCAAATAGGCGGGCTCGTCGATACGAATACTAATATAGCTCTTTATTCGCTAACCGGCAACGCGAAACCTTATTGCAGTAAGTAACATACAGTTTAGTTATTTTTTGTTAATACAT
Novel00311	scaf1034	+	4039	5786	1180	CUFF.4803	0.0	1	AAAAAAAAGAAAATGTCATCAGTGTCCAAAATTGAAAACATAACCTAGAATTTCTACTGAATTTACAGTATAAAAATTAAAAATGAATCTGAATTAGTACCTAACAATTAATAATAATTAAATTTATTTGGGAAAAGAGTAATAAAGCGAATAAAAATGCGTTACTTACAGTATCTAAGTTTACGTCGTTCTTTATTGGGATCGAATGCAAAAAATATACAGGCAGATATACGAAACATCGTTCAAAATAGTTCGTATGCAGCAAAACAAAAGACTGCAAGTTCTATATACCGAACGATGAATATATTTGATAGGAAAACTAAGATGATACAAAGAGAAAGAGCAGCCTGTAACGACGAATACCACTTGTCTGAATACGTTAAAGAAGAAATTGGTTGG…
Novel00312	scaf104	+	196253	202001	318	CUFF.21069	2e-53	1	GGCGCGGGCGGGGGCGGCGGCGGGGCGTTGGGGCGGGGGGCGCGGCTGGAGCTGCAGTTCGACTGCGCGCAGCTCGCGGAGCAGGACGAGGCCGGCGTCGCCAGGACCCCGCCCACTCTAGCGCCCATACTGCTGCCCTACCACAAGTACCGCAAGATCCTGCCGTGCGCCTTCACGCCCTTCCAGAACCAAGTAGCCCGGGAACCGCGCAAGCCCGTCGCCAGACAGAAGACTCCGCCCCAAGCCATCCAGTTGCACGGGGCATCGGAGGAGGGCGCAGCTACTCGTAAGTGGCCGAAGAAAAAAAGGAATAGGTCTCAAAGGAAAAAGAAAACGCC
Novel00313	scaf104	+	1213916	1229571	662	CUFF.21111	0.0	1	GCCAGTCAGCCGCCGGCAGCGCTACGAGAAGTCTGTTAGAGTAGTGCAGTGCCGATCTTTTTCTTAAACATTCGCGCAATACCGGTCGTGTCGTGAGTGATCACAAAACTTCCTGAGTGAAACTAAGTGCAAATAAAAATAAAGTGCTTATGTTTTTGTTTCTGAGCTGTAAAATATACATCATAAACTTATAATATTAAGTGCATTGTTAAAAGCCGGTTCACCTCGTGGCGGCCGGTTCCAAGTGTGACGGTGTTCGTGTGCCTTCGACTCAGTGCTTTCTAAACGAACGACCAGCGCAGCGGCACACAGGGATAACGGTGCATCAGTACGATCCCTAATTTATCTTTTGCAGATTCAGCCGCACAGCATTCGTTGCTACCAACGACAGAGAGTGCT…
Novel00314	scaf104	-	100088	106728	1220	CUFF.21071	0.0	1	TTTCAGCATTATTTACTGAATTATTGAGGAGTTTGTACGTATAGTGCAGTGCTAATAATGGTTGTGAAAGAAAATATCGATTTAGAACACGTTTTATCGAAATTTAGTTTGAAGAGAATGTTTTACGTGAAGTTTTTGAGTTTGTTGTTATTTTCCGGTGTGACGAATTCATTTTACAATGTCAACTATGTTTTTGCAGCCGCTGATGTTCGTTATAGGTTAGGCAGAAAAAAGTTGATAATTTTTTCTGGAATAACCGCTGCGACGATGGGCTTGGGTAGGAGCATCACATCTTCCTACTGGGTGTATGTGGTACTAGAGCTCATAGAAGCATTGTTTGGGGACACTTATTCAGCAACATTTATGCTGGGTGTAGAAATGGTAACAAAAGAGAATAGA…
Novel00315	scaf104	-	782833	788324	878	CUFF.21109	e-153	1	CTAAAGGTTGAATGAATTTAATGAATAATATCAGACTGGAACTATGAACTATCATTTAAACTTCTACCAAATACGCATTGTTTTGTAGTGGCCCACTATAATTTACTATAATTATATTCGGAAATAGTAATAAATTGTAATATTATGATGATAAATAATATTTTAACTTTGACTTAATTAAAATGGTTGGTAAGCCATACAAATGTGTGAACTGTGGAGTGGAAGCTTCAGCTTTATACAGAACTTACGGCACCGTTATTAAATTAACGAAATGAAAACTGCAAAGGCTTTGTTGATAAATATATTGAATATGACCCTGTTATTGTCATGATAGATCTAATATTAATATCCAAAGAAGCACAGAGACATGTTTTATATAATACTGATTTTAAGTCATTC…
Novel00316	scaf1044	+	1919	4422	514	CUFF.22233	0.0	1	AGTGCCACTGGCGGCGCGGACAGCCGACCAGCTTCCACCGGGGGCACCCCTACTGAAGAGCAGCCGGCAGGTGTTGGCAACGGTCAACAGAGTAAAAAACAGTTATTCACAGTAGACGCTCTAGAAGTGCCCGATATGCAGGAGTTGACAACAAAAGCGGTCGCCGGCGCCAAGTCCCTGGGCAACTTCCTGTACTCCGCCGTGAACAAAGCCGGAGCCAAGGTCAGCGAGGCCAGCGCCAAGATCAAGAAGACGGTGGAAGAGAACGTGAGTACTAGATTAGGTTTTCCAGGTCTGGTCGGGGAATCTACTACAGTTGTGATTTCATGACATTTAAATTTATGGGGGTCATGTCGAAAGAAAATATTTTGCAAAAATCGAGATCTTTTGTTTATAAAG…
Novel00317	scaf105	+	908423	909793	1371	CUFF.5979	0.0	1	AAAAAATCGCTTTAATCCGCTGTTAGCGGCTGCACCTCCACCTGTGACCCTTTTGAGCTTCGTCAATATGAGAACATTGAATTTTATTTGAGTAGATTTAAAATGAAACGTCCGCAATAGACGAGACAGGCGGCCCCGCGGCTCCCAGCACTGGAGGGTTGTAGCGCGGGTCCGCGCGGCCTCCGCCGCGACGCGACGGTACAAGGATTCGTTTAGTCAAAACACAGTCGTAGTTTAAAACCAACTTTAAGTCGAGAGCAATTGATATCAAATTACGAGCACCGCGTTTCATAATAACAGATGATTGAGCAGCGTTAGAACGAAAACTAAATTCAATACGTTCATTATAATATATTTATTTATTTTAAGGGAATATAATTAATTATACCGTAGAATAAA…
Novel00318	scaf105	+	909948	910831	884	CUFF.5979	0.0	0.99	AATATCAACAATACCTTCTGAAATTTTCATATCTGTTTTTGATATAATTTATTTTAGCTATTAATTTTAGAGTAAATGCGACGACAGTTCATTACAGTTAGTCTCGCTGGTGCAAATAGCTCCCGCCCCTACGCAACTCCCAAATCTCCCAAATAGAACGAACAAACATTAACCTATAAAATTCAATATGGCAGTTTTTGTGATTTATTTTATCGACACAAGGAGCTAACATTTAATTGTAATTACAGATCGCTACACTAATTAATAATTGTTTAGCTAGATGCACACGACACGAGCCGGGGCCGCCCGCACAGAGGCCCCGGACCCCCGCAGACTGGCACCAAGTACTCATACCTTATCGCTCACATTTATAATACATACAACTATCTAAAAAAAACG…
Novel00319	scaf105	+	1001286	1004673	2934	CUFF.5984	0.0	0.99	TAATAAATTGTGTTGGTTATTTATTATTACATAAAACGTGTTCATGAAACCAAACCGTACGATAAATTCAGGTACTTAATCTAGAAATCTTAACCAATAAATTATTATAATTTCTAGTGTTACATTATTTACAAAGAAACGTCGAAGCTGTTAAAAAACAAAAAAAAAACTTTTAAAAAGAACCTTAGATCAAAATATCAATGAAAGCAAGAAGTGATGTTTTACCCGCCTACAGCAGACGAGCGGGCGACGAGCCGGCGCCGGCGCGGGCCACTTGTGACAATTGCGATAAAGTGCCGAATAAATCGGAAACCTATAATTATCTCAAAACAAGAGAGACTTCAAATAAAAAATAAAACTGTCTGCGCAGTGCGGGGTGTCGCCCTGTGTATCGCGCCG…
Novel00320	scaf105	-	242245	242989	605	CUFF.4455	0.0	0.99	TGCAAAACTAGTGAGACCGGCAGCTGTATCACGTATTTCGCAGACAATTAGCAGAAGACAAATATTGTGCAAATATTGCTGTCAACTGTCCATTTCGTATTACGGACTTACAACAAAAAAGCAGATTGCGGACCATGACTAGTGCTGCCTCTGCAGAGCGATTTGTGAAACTTTAGTGCATTCTTTTCCATACAACTAACAACAACTGGCCTAAAGTCGGTATTACGGATGCTTTTGTTTGCCACACAACAGCAGATATTTAGCAATTTCGTTTGTCAAATTTGCGACACCTTTTGTATCTGGTGCTGAATTGTTGCTAACTATCTGCAAGTGTAAAATTTGTGAAATTAAATTATTTTAACTTGATTTAGGTATTAGGTATGTATGGACAGAGCTCAA…
Novel00321	scaf105	-	1058992	1063286	4295	CUFF.5992	0.0	1	CTTCCTGGCGCCGGAGGAGGCGCCGGGCTCCGCGGACCCGCAAGGTACGTCGTTTCTGTCCGCCTCGCTCGCCTACCTGTGGGGATGATGTTGAACGTATCTCCGGCACTTGTACACTTCGCCGTTCGTTTCTCCGCTGTTGCAATTCATGTGTAGGTACTCGAGACATACTAGACAGATAAGACACTTGCACAGCCCGCTGCAGGTTGTAATAATATTGCAGTAGTTGTGTCCGCGCACCGCGTAGAGCGCGGCGTGCTCACAAGCCGCACGCGACGCCCTTGGACTTGTCTATTCTATGATTAAGTAACTAATGATCTCAAAACCGATTCTCATTACTAGGAATTAAGTTAGTAATTATGTAGTTCAAACATTTGCAGGTAATTAGTCATTTATTAA…
Novel00322	scaf105	-	1063778	1077693	571	CUFF.5993	e-151	1	AAACTATGAAGTTGTGCAGTTTGCGGGAGGGGGCTTGTTTTTAGAAACAAGGTCGTTCTTTGTGTCAAAAAGTAGATATCTCTGAACGAATTAACATTAACAAATTGACTTATTTCAATGAAAGACTGATTTGTGCTCGACTAAAATAAACAGTGTGTATATGTCGTGTTTAATTGTTCCTATTTAGAACACACTGTCCGTTTCCATCGCTCCAATGAGTCTGGGAGGAGTTACAAACACTGAGGGATCGAATGCAGGCGGAATATTCGTTCAGTTTAATCAAGATTGCACGTCATTGGTGGCGGGCAGCAGCACCGGATATCACTTATTTGCTCTAACTCCTGATGATGGTATCGAAGAAATATATGCGAGTCGCAGCGGACAGGAGACTTGTCTCGT…
Novel00323	scaf106	-	822380	836594	1430	/	/	/	CGCGGAACTCTTACGGTACGAAAAGCAACACAGCATCTCTATCTGTGACGTCTACGTAACGTTGCCGAAGGGTTCGGACGCTAAGCGGGGTGAAAACCCTTTTGCGGTTGCATAATAACACAAGACACTGTCTCGAAACAAGGAAAATAAGAATCAAGTAAGGGGTTCCAAGGGTTAGAATCGTTGTAGAAGCGCAGTGTTTGAGAGTATGTTCGTCCTGCTCTCTCAGCGCCCTAGGCTGCGACGCGCAGTGACGCTCCAGTCGCGGTCTGCCGGCCGTCGCGACGCTTGGGGCCGCTCCGTCGACGCGCCGCCTCACCGCTTCATCACCCCGCCGCGTATGTGGAAAACGTGTGACATGCACTGCTGAACATCAGCGTCATTATCAGTCAGCACGAA…
Novel00324	scaf1066	-	2	813	710	CUFF.22190	e-172	0.93	TTGTATTATTGTTACATTCTTTAAACAATAATTTTTGATAGTATATTATATTTTAAATATTTTCTTATTAAATTTTTTGTCATTTAAATTTATGTTTTTGTATGACTATTTGACTAAATATTAATTTAATATGGGATAATTTTTTCAATATCGATGATTCTATGTGATATTTATGTAGACACTGTATTTATTTGCATGTTTCTCAAATAAACAATTTTTAATTTTTTTTTAATAATTTCTCATACACAGCACTGAGCCAGCTTCAACATCATCAGCGTCTCAATCTACTGGAATCATTGATTCTTCGATATCTTTAACGTCTGCTGAAAATGTAGAACCGGACCCATTGCCAGGCACTTCACGGTTAGTTAATTAAATATTTTTTTTTATTTGTTAGTA…
Novel00325	scaf107	+	463005	463408	404	/	/	/	CACTTTTGAATAGACTGATGTGGCACTCCTTACTTCTACCCTCCATAATATTTAATTGTACAACTCATTACATTAATATACATAAAATTTAAGTAATAACCTAAGCTTTTCTCAAGTTAAACAATTTCGATATGAAGTAGTTCAACTTATATTAGATTAAGCTATCACTTCTGTCGGGCGTCCCCAGACGCACAGTTTTTAATTAATTAATTGAATTTCTTTATTCATTCGAAAGGTAAAAGAAACTTTCGGATACGATCGAAAGAGACAAAAGACGGAGTTTGATATGAATGATTTTTTTTTAGGTCAATCTATAAATGTAGGTCACCGGTGCCCTACGTGGCGCACTGAAGTAAGTAATCATTTCGATTTCTCTGTACGATCTTCTTACTAAGACGC…
Novel00326	scaf107	+	500735	501100	366	/	/	/	CGGGGATCTGACTCTGATTTTCTAGAATGTTCCTTAATTCTTCATGTCTCCTCAAGCACTGAAGCTTGAGTTGGTCGTAGTCAAGCCAATTAGCAACCTCTCGAGGCAAGGCTTCGTTTTTCATCAACAAACTAAAACTAACATTCCTATAATGACGTAAAAACTTCTCGTCGTCCGAATAATCTGTGTCCTCATGCTGTATTCTGAATCTTTCCTCGTCCAATGCCGTTTTCAATTCTCTCCTGAGCGTTTTCAAGAAGTCCCTTGCCGATTTCGGTCGTGTCACGTATTCGCAGTCTTGCACGACGCCATTTTGCGAGTAAATCACTTGAACAAAATGGCGGCCGTCGGTCAGCTGACGCAGTT
Novel00327	scaf107	+	778110	780962	1753	CUFF.5801	0.0	0.98	GCTTTCTGCCGTGAAGGAGTGATGCGTTTTGGCTTGAAGGGTGGGGCAGCCGTTGTAACTATAGACTTTAGAACTCATATCTCAAGATGACTGGGTTTTAGACGTCTATGGGCTCCGGTAACCATTTAACATCAGGTAGGCCGTGAGCTCGTCCACCCATCAAAGCATTAAAAAAAAACCTAGCTGGACCCAAATTAGAGTATGCTTTTACTGTTTCAGATCGCCCAATAATGCAACTATTCAAACGGTTAATAAACTACACAAGTATGAACTTAACGCTGACAAACAAACAAATAATTCAGATATTACATAAAGATTTTGATATTCACACTGGGACTCTTCATAGCTTAACAGTGGACGTGTACGTAAATATAATTAAAAAATATCTAAGAGAATGGC…
Novel00328	scaf107	+	809864	810342	398	CUFF.5790	e-145	1	CTTTTTAAGACAAGAATGTTAATCTTTGTTCTAATTAGTTAATTAATCTATTTGAAATTTTGATATGCAAAAATTTCTAACTAGACCAAAAGCAACAAAAAGCCATTAGACAAAGATTTCTTAATTTGTGTAGACAGTGCAAAATACACCCGTCACCATGGAAAAAAGCTCAGGATCTACTAGTTCAGTTGTGTTTTACAACAATTCGACCGGAGAAAAGATACAAGATGTTACAACCGGTGCAACAAAGGTTTTTCTGAATTTAGATGAAGAAAAGCAGGATAAAACAGCGATATATACTAAAACAAGAGTGTTTGAGAACATTTGTACTTACAGTATGTCCTGTATACTTTCATTCATTATAGGCTATAGTTTTACATCTTATCTTTTGATTGCTG
Novel00329	scaf107	-	685212	689568	3033	CUFF.14252	0.0	0.95	CGCGAGGAGCGAAGTTGTGTGAATTGTTTCATTTTGTTTATTTACTGTGTCTTCAGGTTTAAATGTGTAATAACAGTGGTTTATTACCTAACTGTTTAGTATCTGTAAAAGTGCACAAATGTAGGGGAATGAAACAATGCCGCCGGTCGTAGCTTCTCGAGATCTTCGAAAAAGTTCACTGAAAAAGTCTCGGAGCCTACCATCTGCGCTCTAAGAGCCTGCTCTATCCGTGGTACCAGCGTTGGCTCGTGGACATCATAGCGGCGCTGTTGCTGGCGTGCCTCGCGGTGTACGTAGCGGCCAGGAGGGTCTTGTGTTACCTCTGGAGCTCCGTGAACGGCGGTGACTGTAACAGGATTAAAGTCAAGAAAAACTAATCTGTACTTTATTTTGTAAATA…
Novel00330	scaf107	-	776644	783778	358	CUFF.5801	2e-75	1	TGTTGTTCGTATTGTTCGGAGCGCTGACAGCCCTGATGCCGGAAGAAAATTTCAGTGCTGCCAATATTAATAATTCTAACGTACCGGATACGGATGCAACGCAAAGGAATTGCACGACAGGCAATGGAACACCGGGGTCGTGCGTCCTCCGACGTTATTGCGACTACGGGACTGTCTTCATAGATTTTACACTGTACGCTCCGCGAAAATATGTCAGACAATGCGGCGACAAAGAAGCTTGCTGCCCCTTCACCGCTCAGCTTCCGGTGCTCCAAGCAAACACTTCAGAAGATGACGCTTCGTTTGAATTTGACGAAAACGATTAAAATTGATCTTTTGCTGTTTGATAAGCTGTGAT
Novel00331	scaf107	-	1037221	1040904	3590	CUFF.5807	0.0	0.98	GAAAACCGTTGACTTTGCTTTTAGTAAAATTAATTTGATTTGAAATTTAATTGAATTATAATGTGGAATATGTGTTTTTCTTCCAAATATCTCCAATTTTTATTGTAATATTGGTAAATACGCGAAGTTTTACTGCTGAAAGTACTTACTTCTTGAAAACTTATTCAACCGTGTGCAAATAACTAAGTGTGCTAAGAAATGGAAGACGACATGCTGGAGACGAAATGCGAGAATCTAATGAACATTGTAGTGGAATCGAGAAAACGTTTCGGGAAAATGTGCAGCGAATACGAACTCAAAAGCTCGTCCATGGAAAATAAAATTTTAAATTTGAAAATCGAGTCTTTCTCGAACTATCGTTTTAAACCAAAAAATTCCGTTCCCGCGATCAGCGGAGAA…
Novel00332	scaf108	+	722880	734236	629	/	/	/	GACGAGAGCGGTACATCAAAGCCTGTTCGGACAGGAGGCGCGCGGCGTGGACTCCGATGGAGACGACGCAGGACTTTACCTGTACATTGCGTTAACTTACAAGCCCCGACAAATGAAAAGCTAACGGATACGCCTGGAGATGGAACCGTTGGAAGACAATTTAAAATATCATCCGATATTTCCACAGATAGCACTGACTTACAGTCAACTTCGAGTATGGCCACACAATCGGCGGATAATGCAGACGAAACGTGGCGCGGTGGGTACGCGACGGTTGCGACGCGAAGGAAGATAATGAACGCTTGCAGCTGGGGTAATGGCGTGCGGTGGGATCGAGCTGTGGGGAGAGTGGGTCAATGGGTGCGAATATATCCGCATTTACTACCTAATGAAGACCAA…
Novel00333	scaf109	+	1061	4268	1821	CUFF.15973	0.0	0.99	AGCCGTTGTAACTATACTTGAGACCTTAGAACTTATTTAACATTACGTCGTAGATGTCTATGGGCTCCAGTAACCACTAGGTGGGCTACACTACACACCAGTTGGGCTGTGAGGTCGTCCACCAATCTAAGCAATAAAAAAAAAAGTAAATGTAATGTTTTCGAATCAACCCTGTGCAGGAAATATGATATTTGCGTTTGTATGACCATTGAAGGGTAACTGTATAAGACACACTAAGCACCACTCTACCGTTGCGAAATTTAATTATAAAATCTATTGCAAACGTTGTTCTCACTTCAGTCTCGCTCAGGTTTTTCCCTTGTGCAGAAATAATGTCTGATGATAAGGTTCGATATCATGTTAGAACATAAAATAGTAAAATATAAATTTTATATTTAT…
Novel00334	scaf109	+	410620	412167	498	CUFF.15911	0.0	1	GAAAAACCCTACATATGTACTACTGTCATAACTGTCTACTGTCTACTACATCTATAGCCAGCCAGGCTACAACATTCAACAACAATTGAGTTATTGTTATTTATATACCTATTAAAAAATCAGCTTCTAATATGTATGCAATGGGTTTTTTCCCACATTTATAATTTTAAACTATTAGTTTGTCTTCATACAATTAATTTTACAATATGGACGTTAAAAGTGTTTCTCCTGAGACATATTTGCAAACAGTGGATATCATGAAACCGAATATCCAATATCATAAAATCGACATACCAATTCATCTATTTGACTATTTGAATAGTGACAACTGCAATTTGGATAAAATATGCCTGTCTTGTCTGTCTATTAATAGCCAATTGATGTACCCGTTATTGGACC…
Novel00335	scaf109	+	820829	827777	173	CUFF.15961	2e-86	1	TCAGGTCAACTAGAGTGGGTAGATAATTTACAATGGCCAGGTCAGGAAGAATTCAAAACTACTCCTCGACGAACTTTAGTAATTAACAGATTAGTAGAAGGCTATTTCAGGGAAACTCCGAGATTGTCATTCTATTGGATGAACGCAGCTGGTCAATCGGTTCCACTCGACAG
Novel00336	scaf109	-	8680	10808	2042	CUFF.15898	0.0	0.98	TTTGAATAGGTAGCGTACTGATCTTCAATCAATTTATTAAAATCTAACTAATTGTGTATTATCAAAATATATACTGAAATGGATATTATATTCAAGAAAATAAACTCTATAGAACATTTTGATATAATATGTAACGAAATAATAAACAACATGTATACTCGAAGCGATGAAAAGATTTCAGAAATTGTTGAAAATAATGTGATTCAAACTGCAAAACAGGAGCTCCGGACTATCATTTCAACGAATAAATATGACATTAACATGATTATAGAACACTTGAACACTAAAGATTGGAATCAAGAAAAACTTATCGCTTTTTTAGATTTATTGAAAAAAAAATTGTCAGATATTGTACTAATGAGTATTTATCATCACAATTGTTCGTATGGGGAAGTTATT…
Novel00337	scaf109	-	708874	709736	863	CUFF.15951	0.0	0.98	CTGATTCTAAGCGCTATTTATAATATTTTGGTGTTGGTAAATGAAATTATAAAAATTAATCGAAGGGATCGCGTTCTCATTCTCTTAGTATCATTGGCTATTTGATAAGTTTCAATAATAATTGCTCATTAAGTAAGCGATCCAACTCTATACATATATTTTTCGATATGGTCAGTTTCTATTAGTTATCACCATGAGAACCAGGCTTAAGTATAGTAGGAAATACAATGAGAATACGATATGTGCTCGATCCAATTATGTTAATATATTAGGATATCGCGTGAGTACATTTGTGCATTTGAGTACAAATGTACATTTTCTAACAAAAAATATATTGAATATCACCACCGAACTTTATGATGAATATACTCATAGTAGGTATAAGACAGAATTTCAATT…
Novel00338	scaf1097	-	281	5513	1109	CUFF.23427	e-160	0.96	AAAGAAGTACAAATTTTAAAAAATATTGTAAATCAGTAGATACATATATAAAGTGACTAGGACCAAAAGGATTAATGCTAGGATCAAAAAGAAAATAAGACGATTGTATGCATCGTAAATTCTGACTGGGAATATCTACTCACTGAATCTAATATTTAATATGGCATGGATCGTAGTCATGGTTTGGTTACATGCAAGAAAATAACCAAATGGTTTTGTTTTATATAGTAATAAAATATTAAATTTTAATTTTCAGAAATTTGACCCAGAAACTTATGTTATTGAAGAAAACAGAGGAGGCAGCGAGGCAGCTTGAATCTACGAAAATAAACAATCAGGGCGGATACACCGAAGAGTTCAGCGTGCGCGAGGAGCTCATGGGTCTGGCGATCGGCACGC…
Novel00339	scaf1099	+	347	5947	1382	CUFF.22231	e-136	1	CGTGGAAGTCAATCGTGAACATTTGTTGAGTACGTATTTGATTAGAAAAATTGGTACCCGCCTGCGGGATTCGAACACCGGTGCATCGCTACATACGAATGCACCGGACGTCTTATCCTTTCGGCCACGGCGACTTCAATTCGGGCTTAGATCTTGATAAAGGAACTCTGACGGTTTCAAAACAGACGCTATGTTTTGGTGTGCACTCTTTATTGTGATAGACAACTTTAAGTGGTTACCGCAAGGTTCGATCTTGATTAGGGAACCCGACAAACATGAAATTTGTGAGCCTTTTCCACGTGTCATTACTTGTTTACAAAAATTATTTAGGAGTTCTTCTAAATTAATACGTGCTTAACTAATGTTCAAGCACGACATTCACCCTATAGTGTAGTAAAA…
Novel00340	scaf11	+	295805	301151	1860	CUFF.9701	0.0	0.98	CACAAATGTCAAAACTCTCTCGATGCCAAGTAATAATTTATTGCTTGTTTTAATAATTTTTAAACAATATTTATCAAAAATGCATCGGGATCGAGTTTTCCGTGTTCACGCCGCGATTGTCGTTGCGCGAAGTAATACCCATTGCCGGATTAGTGCCGTATCAAGAATTTTACTTGCTACACTTGAAAATGTCAGATTGTTTTTTAGTGTTTTTCATAATATTCTGGCAAAAAAAGTCATACAAATAGGTTCAAAGTTTCCCATGGAAACCTCGTGTTGTTTGGGTAGGCTGAAATCCGAAATGATGTGATCCTACTAATGAAAATGAGTTTTTTTGTTTTGTTGTTTTGAGGTTAGTTTTTGTTCCCGCTTTAGAGGCAAGTTGTTCCAGTCTGGTGT…
Novel00341	scaf11	+	301247	304308	2285	CUFF.9701	0.0	0.99	TGACACTTCACTTTTAGCTTATTTTTTTCGTATTAAATCTATAAATTTCATCGGTGTTATATCAATTACGAAAACTCGCTTGTACTGCACGCGTCACTATCCCACTGAGTTTCTCGCCGGATCTTCTCAGTGGGTCGCGTTTCCGACCCGGTGGTAGATTCTGCGAACCACGGCTCTTGCTTGGGTTCGTGTTAGCAACATTGTCAGGTTTGAGCCCCGTGAGTTCACCTACTAACCCGGCGAAGCTGACATGGTCTCTCTCTCATCAGCTTAGGTATAAAAAGCGGTAGGTAATCAAGTTGCTTATGGGCTGTGTGCTACCTAAAAATAACGCGCAATTTAAAGGATACAACAGCCGGTGATGTAAACTTAATAAGGATGTCAAGATGCCCAAATTGG…
Novel00342	scaf11	+	420608	424664	634	CUFF.23232	e-127	0.99	CGGGAAGGGGGCATCGTTGCTGACACGAGTAACCTTCATTGTAACTCCCGAGACCATTTTCATTAATCGAAGCTAACAAATTATATCTTTCAGGAACGTTCTTATGGACGAAGAGAGGTGGGAAACATCCTCTTCTTCTTCTATCTGGTTACACGTACAGCTATCAGAAACAGAACGCTGACGGAAGGATATCCTGGTATTGCTCTAGAAGGTTGAAAGGTTGCAGAGCGTCAGCCATTAGCTTTGGATCCAGAGCCTTTGCTCACAAGCCCCACGACCATCCCCCACCAAAACTCCCACACACCTTGGACGCTAATCAAGCATGCGACTTTAGTTCAGTGCAATCGAAATGAAGAATATTTAGCTCTAAGGAAATTCGCTGTTTATTGATCTGGTCAA…
Novel00343	scaf11	+	479604	484009	2885	CUFF.9797	0.0	0.99	ACATTCTTTCATAATCGAGTATTATTTCAAATTTTAACATTCATTAAATTTGCTTAAACAATCATACACATATTATTAAGGCGATCCATATGAGTATGCGAGTTTAATTTAAAATGTACATTCAAATTCATATATGCTGAGTTTTGATTCATAAAAAAATCTCTTAACTTAAACTTACAAAATAAAACACAATAACTATGGCACACATTTGTCTCATGTAACACCAAAGTCCTAACCTGAAATGACTCAATGCATTTGAAATTAATTGAAACACCGATCAATTGACTTTAATACTGTCTTGTATGTATGTACTGGAAGTCAATTAAACTTTATCAAACTTTTGCTGTCGACTATAGCCGAGGGAAAAGTATAAAAATAGCAAAGTTAACGTAAAATTCT…
Novel00344	scaf11	+	488841	491537	2697	CUFF.9746	0.0	0.99	CTCGTGACGTCATTTGTGGAGCCAAAAGAAACTACTGTAGAATTAACAACAATGTACACTTTGACCCTTACATCTCAAGGTCGGGGGATTTTAAATCGCGCTCATGTTTTGTTAAAGGTGTATTTCCCGAAGTCAACAGATTTAAATCATAATATGTTCTTATTTTGAATTCCTCTGATCTCCTCTATCATTTATAACTCGGTATATAAATTTAGTAACCAATTATCCGCTCTTTACGTTAAGTTAACAATAACACTAAATACAACGCATTAGGTCATATTAGTACGTAATCTAAGATTAACACGGCGTTTATGTAGCCACAATTAATGTTACACAATCATTGAGAAAATTCTAAGCAAATTCAATTATAGCTTTCCATATAAAAAAAACAAGGGTATA…
Novel00345	scaf11	+	491561	492430	870	CUFF.9752	e-166	1	ACAAATTATAATAGCCAGTTATATGTAATGTAGATACATATATACAATTCAATGTAATAGAACAATATTTGTATACCAGTACACGAAAAACATTTATTAATTAATAATATTAAATTTTACAATTAAAAACGTTAATACCCTGTCGTTCAAGTTACTCACATTTCACTTAAAATAATAACTTACAACGCCAATATATTTACTACCAATACAATTACAGATATATCTATATTTTAAAATAATTGATTTTCATTATTCTTGTACCATATCGATTTGTTGTCTTTATAAATCTAATTAATTAAATAAACATATTATTTGTGTAATAAAATAAAACGAAAATAAGACTAATTTTCGAAATTATTGAACGCTATAAATTTTATATAACAGATTGTATAGAACAGT…
Novel00346	scaf11	+	504760	505284	525	CUFF.9774	0.0	0.97	AAATAATATTTAGATTTTGTAAAATAATGATTTTCGCGACCATATCCGCGATATGAATTTATTCTAAAAACACAAAGTGTTCGCGTTAATACTTAAATCAGAAATTATCGAATGTGGACTTTTAATGTAGAAGAAAAGTGATATAAATGAAGTTAACCTCAAAAGTGTTTGTGTAAATTTCTGTTTTGGTGTTTTCAGAAAGCGTTTTCAGTGTTGGTGTGTAGTGAATTGTGCTAGTGTTGTGAAAGTAATCAGAAATAGCTTGACCCTATTGGTCTATCATCGTAGCTGAGGGTAAGTACGTAGACTTAAGTTTTCCAAATACAAGTTTTGTGTTTTGTTTACCATCCAATGTATCTTACTTTTGTATCTGGTCAATAGCATAAAAAAGTGATTACT…
Novel00347	scaf11	+	506676	508040	1270	CUFF.9786	0.0	1	AATTAATTAAAATTATTACTGTTTTATTGTCTCTCTCTTTACTTATGGATGTACAGTGTTGGTTTAGAAGAGCATTAACTCATATTTTCCTGTGAGTATTGTGAGAACGGACAGTAGCGGTTTCTTAGTATAGATCAGTTTATTACAATAGCCAGCTGGCATTTACTGCTGGTACATTCAGGCGCAGTCTAAGCCCACCCTGGTAGGTAGTACCATCCAGATTGCTTCTGCCGTGTAACATATCATGTGTTGTAGTTTAAAGAGTGGGACAGTTGAAATACTATACTTTGACCTCAAATTTCAAGGTGGGTAGCGGCATATTAGTTGTGATATCTCCAGTATCCACTCAACACCAGGTGGGGCGTGAACTTTGCTGACACGGGAAGTAAAAAAGATGCC…
Novel00348	scaf11	+	542018	547835	3022	CUFF.9770	0.0	0.97	GACAAAACTAGAAGAATTGCTACATTGAAATTCTTCGTAAATTTCGGGTAAATATTTCGGCTTTAGGAGAGTTAACCATTCAGCATTGTACCTCTTTCGTCTGAAGCTAAGGCTTATTATGAATATGTTCTTAATGAATGTTTCCCTTCGTTACAGAGATTCCCTACGACATAGTGCGGTCTCAGACAGGCGGGAAACAGATATTAGTCGACGGCTACGCCTTCACACACAACAAGGCGAAGCTGTGGCGTTGCATCTCGAGCAGCTACTACAAGTGCACGGCGAAACTGAAGATCGACGATAAAAATAGAATAACATACCTTTTGAATAATCACAATCATCCGAAAAGACAGTTTCTCCTTCAATATCGTGAAGTCGCGCATGGGAAGAAATCTTATA…
Novel00349	scaf11	+	553546	555641	879	CUFF.9771	0.0	0.97	GTGGTCGTGTTTAATCCTTGTTTATTATAGCCTTGACAGTTTTTCACCGTAATTCCAAAACAATACGTTTTTATTCCAACGCAGAAATACAAATTGCTGATGTATCGCGGCTACACGTTTGCTCAGATGAACAGCAATCGTTATTATAAGTGCTCCCAGAAAAGGAAAGGTTGCAAGGCCCAAGTGAGATTAGCCGAAGACGGTGCTATATTGTACGCTGATTCTTCTCACTGTCACGAGCCACCGACGTATCATCTGACGAAGTCCGGGGAATACATACATTTTTAAAATTTTAAACCGTCTATTGGGTAGGTTAATTGTTAATTAAGTGGGTTACAGGGTTCGTGGTGGACAAGTAAGTTAAATTTAAGGATTTTTTTATTTAATATGAAAAAAAAT…
Novel00350	scaf11	+	558682	561320	1384	CUFF.9766	0.0	0.99	CCACTTCTGTGTTGACGGCCTCAATTAACCTTGAAATGTGACCCCGGAGTCAGTACTATCGATCACCCAGCACACCTCACGTAGCGATTCGTATCTTTCGCAATGAAAGTCCCTCTGCGATTCTTTCGCAGCTGTATTATCGCAGGGGTATCCTTAAGTGATTATTTTTTTCCTTCAGACGATGAGACCGTTCAAGTTCTTCGTACGCCGGGAGGAGCTCAATTAATGATATACAAAGACTACAGTTACTCGCATCACAGCCACAACAAAACCTGTAGAGTAATGAAGTGCTCGAAACAGAAGCGAATGAACTGTAAAGCTAGACTCAAAGTGAACGAAGGAGGAATAGTTGAGTTAATCCATTACCACAACCATGAGCCACCTCTATACACGATAACA…
Novel00351	scaf11	+	594964	595453	490	CUFF.9792	8e-79	1	GTACCGCCACTCTGCCCATTTCCGCCGTGAAGCAGTAATGCGTTTCGGCTTGAAGGGTGGGGCAGCCGTTGTAACTATACTGAGACCTTAGAACTCATATGGGTGGGTGGCGGCATTTACATTGTAGATGTCTATGGGCTCCAGTCACCACTTAAGACCAGGTGGGCTGTGAGCTCGTCCACCCATGTAAGCAATAAAAAAAAACAGGATTTGTTTCCGTCTATAAATAAATCGCATATTTTGTAAATATTTCTAAAAGTTTCTGCAATACCCGAGCGATATCTAACCGATTTAACTTTTCATTTCAGCTGAAATAAAATACGAAATCATAAAGACAAATACAAACTTATATCTTCTGATGATCGATGATTACACATTCAACAGGACCGTGAGCGTGGC…
Novel00352	scaf11	+	595651	596242	592	CUFF.9792	0.0	0.97	NTTGAACCCAAATATTAGAAGAGTTTTTCGTAAAAGTTTACTAGATGATGATTCCCCACCCATTTTATAATAATTCCAGTAATTTTCAATTGCTAATTAACACTAAAATATATCTCAAAAGTTAATATTTTAAATTTTACACTGCCTTAGAAAATAATCAGTTTTTTTCATTTCCTGAACATTTACATTTTCAGAGATGTGCCCTTTTCGAAATTGCATATTCAATTAAATTAAACTAGACGATAATTTTTTTTGATAACGCCATCTTGTTGTGTCTTTAAAGCGGTTAGTTGCCCTCAATTAAGAAAAATAGTATTATTATTCGCCAATAGATGTCGGGAAGAGTTGATTATTGAAAACACGAATAAAGCAACATTTTCTGAAAATAAATCGTAGCTA…
Novel00353	scaf11	+	597459	598502	1044	CUFF.9792	0.0	0.99	TCCACAGGTCCGTTGACGTTCGAAATAATACCGACAGCACGTGGTGGTCACTTAATAATGTTGAAGAATTACACATTTTCAAAACTATCGAAAGTATCGAAGACGTGGTTCTGTTCGAGCAGACTCTCGAAGGATTGCAAAGCGCGAATCGTTTTCAACAAACAAAATTCGGTATGCTCGTACGATTTGAGTCATAATCATTCGCCACCCGAATATATTCGGACGAATAATGGCTTGTTTGTCAAAGTACGGGCAGGTAGCTAATGTTAGTGCTAAACATTAGCATATCGACGCTTGAAAGGCAAACATGACTAAGCGACAATAACTGCTTTGTACATAAATGATAGGCAATAACCATATTCGATGCGCAAAAAAATATATATTTCTAGGTCTATTAAA…
Novel00354	scaf11	+	599652	601051	1400	CUFF.21928	e-137	0.96	GGGACTTATATACTGGGTGTTAGGAGACCGGTTCTGACTACGAAGACAGACGATAGTACTAATGACACCTTTGATGATGGGACAGAAAAAAAATCGAACCAGACTAAAAAAAAAACACGTGTGGCACTCGGAGACTGCCGCGGTAAAGCTATTGCATAGCATTTTTTATCAACTTATGCAATTAAAAAATGGACAATAATAATTTAATATTAAAACAATAATAAAATAAGATCACGCTATATTTTTAAACATTAACAAAAGCAAAACATTAACTGTACCCTTCACACTCATAACCTAGACCGCGCGAGGGAGAGATGGGCAGACTTTTCATGATGTGCATGCGGCAGTGCGACGTCACGCCGCACGCTTATTCACAAACACTACACAAGCGCAACGTGT…
Novel00355	scaf11	+	605794	606898	1105	/	/	/	GTTTAAGGTTCGAGACGATCCAAGTCGGGAAAAAAAAGAATATTCTACTACTCCAAAAGTACACCTTCGGGCAGACGACCAGCGACAAAAGATATTGGAATTGCAGCAAAAAGAACTCGACTCAGTGTCCGGCTAAACTGCGTTTTGACGAAAACGGTGACCTGATCTTACATGTCCTCAATCATAATCACAGTCCGCCTCATCTATATAAAACGGGTGACAGAAAATATATCAGGATTGATTGAATATTGAAGCATCTATCTTATACCTTTAAACGAGCAATTCTTGTATATTAATATATATGTATATAATCTGAATCTCGGAAACGGCTCCAACGATTGTCATAAAATTTAGTATACAGGGGATTTCGGGGGCGATAAATCGATCTAGCTACGATTT…
Novel00356	scaf11	+	607137	608034	898	CUFF.23414	e-180	0.95	TATATCTGAATTAGAATATAGGAGATTTTAACCTTGCGTTATAATTTTACTATTTATTTTAGATAAATGAAAAACATTGTTTTTGTAAAATGTATAAAGTTTGTGGATTTACTTGCGTTTGTTTATCAAATGAAGTTGAAATTGTATAATTGTGGATCGTTGTACAAAGGTTTCTGGCATAATAGGTATATACGACAAGTCTGACGCGAGTGTTTTTAATATATGTGTCTCTTTCAAATCATATCCCAAAACTTTCTATTAACCTCTAGTCGTAGCGATGTTCGAATCCCGCAGGCGGGTAGTAATTTTTACTACTGAAATTAGTACTAGTAGTACTGAAATTGCTTACTAAATAAATAGCGTGTTTTGTTTTCCACATTAAACCCCTCAGCCGCGTGT…
Novel00357	scaf11	+	633581	634488	908	CUFF.20444	0.0	0.98	GTCGGAACTGGCACGATTCAATAGTCGAAACTGATAGTCGAAAGATCAATTGTCGTAACTTCTATCCCATGTTGGTGATATTTTATTGGAAATATTCCCCGCAGTGCCCACAACAATCATACAACTTCATGCCAATCGGATAAAGGACGCGTATTCGCCACGGATAGGAAAAACAAGCTTGCAAATGTTTATTTTTATACAGGGTGTATTAAAACTGTTCCCATCCGAAACCACCTAAATGTTTATTTTTATAAAGGGTGTATTAAAACTGCTCTTAGCCGAAACCAGTAGTAGCAGTAAGTAGTAAGTAAAGTAAAAACATTTTTCAACAGTAAAATAAAGTAAAAACATTACTCACCTACCAAGCTAAGAATAATTTTTATTGCAAAAACGAGTGAG…
Novel00358	scaf11	+	641675	642673	999	CUFF.12910	0.0	0.98	CCCTTTTTTAGGTTTTATTTGAGCATTTTGCTCAGACCACGGTAATTATCAGGTCTGCTATGATTAATTAAAAGCATGAATGAAGTCAACAAAACGCGATGGCTCCACGCCTGCGACACCTTTAACCTTTATTATATGTGTATCTATTAAAAGTACTCTTACAAATTATTATTTCTTTAAGTATTTTAAGCTGTCATGTTCGTAAAGTAATATGAACTAAATATGTAATATAAATGTCACTATATATAATGCCAGACTGTTTGATCGCCGTGTCTATCTGTTATTAAATCTGACTACCGGACCCCGGTGTATTATATTCAATCCTCAATTGGATTTCGTATTTACATTTTAAATATTTGTTACTCAGAGTTTATCTCGTTCAAAATCAGATTTAATTAT…
Novel00359	scaf11	+	651496	652816	1321	CUFF.12911	0.0	1	CGAAATACTGATGTGGAAGGACGTGGGAACCCACCATAATTACATCCCAAGAGAGTCATGGACAGAGAAACATTTAAACTGTTTCAAGGCCATGACCACGACCCTCAGTAATGAGGAAACCGACGCAAGGAGGGATTTAAGTTAATTAGTAAGTGGTAGGACATGTGACTCACACATTCCTTTTCCCCTAAAAGGGAAGATATTTAAGACCTTAATAAGGCCTGCCGTCTTGTATGGATCAGCTTGTTGGACCACTAAAGTGACGAATGAAAGGCGATTGCATGCAGCAGTGATGCGAATGTTGCGATGGATGTGTGGAGTAACGAGAATGGATAGAATACGGAATGAATGTGTTAGAGGGAGTCTGAAAATGGCACCTGTGACAGAGAAGTTGAGAAG…
Novel00360	scaf11	+	668141	668616	476	/	/	/	AATTTATAAAACTACACTTATAAGTATTCTATAAAATATTTAAACAGAATGAGTATTGAAACATAAAATAATATAATTTGTTGGTGAAATTAGATAGTCTTCTAGTATAGTCGTAAAGTTTGATCGATTTTTTGAACGGAATTACACTTTTCTAGTTACTTCTTTATTATTTAATTGATGACTTTGCGTGAGTCTGAATCTGTGGTCAATTGAGCCGAAAGCAAACCGATGCTAAAAACAAGGCTGGGGTTTGAACTTTATTAAGATCAAGTTATTAATGTCATTACACACTAACTAGTTCATACAAACAGTTTCTTCAATAACAAAATCAATTCTCTTATTTATTTACTATTTCTATTTTAGTGCTGCAAGTTACAAAATTAATTTACGCAAAAAAAA…
Novel00361	scaf11	+	694385	694916	532	/	/	/	TGTCGCTTTAAAATAGTGGCCAAAGTTAATACATATTATAGTATGTATATAGCAATTAATTCTAAATTCAAACTAAGTTTATCGATTATAAATTATCCTACGAGGTTTCCGTGGCTAGACGTCGCTCGCCATACTTGGGACTCTATCTATGGCCGAAGATGGTAATTGCCCGGGCCAAACATATTAATGGCCCACCCACTAAACAATTCTCCTGCACTTTTGCCCGACACTCGAGACATAATCTAGGCAAGGTAAGAGAGATTCTGCAGGCAATAACCACAACTAGACGCGTAGCTCTCGCCATCTCGCCAAGGTCACCCCTCGACTATGTCTGCGCATACTGTACCGATGAGTTTGTAGTTTCGTTTATTTTAAGCTTTTGCGACCTTTTTTTCCACA…
Novel00362	scaf11	+	723440	724362	923	CUFF.12902	0.0	0.97	CTTTGAAATACATATAAAAAAAATGCTAAAACTATGCATAAAAAAACCAGCACGTGAAGGTCACGGTAATGAAGAAACGAATCCAAAAGAGCATTAAATATTATTCATTTTAATAAATAAAATACTTGACTTTTGTTTCAAGTCTACATTCCCGCTAATACTTTTAAAAAGCTTCGTTGGGATTTCTTTGTCGACTCCTAACGATTATAGCTTATTTATTGAGCCGTGTACGGTGAGTTTTGAGGTAATAAAACGCTAGTTCCGAGTCAAACGATACGTAACACTATTAATTAAACTATGTTTTATTTCAAAACAGTTGACGGTAGATCATAGCTAAATAAAAAGTTGTATACCTAAAATTAGCGATTACAAGCAGAACCGGGCTATTAGCTAGCTAGA…
Novel00363	scaf11	+	724938	726041	1104	CUFF.12902	0.0	0.98	GTGAAATGCATACGCTTTTTCAAAAAGAATTTTGACGGTGTCTTGATTATAGTATATACTTATGTATATTTAGTTTGTACCTAAGAAAACATCGTTGTATATATTCGTATAAGCGTGCAAAGAATAAAATTTGCTAGAAAAAAAAATCTTCTTGAGTAAAAATTGCATAGAAATCCGACCATGGATACTTCTAGAAATTTTACGTTTACAAATGTGTTTTGAAGGGTCCGAGCCGCCTAATCGCTCGATGTTGTGGTATCGAGTAATTAGATATGCAGTAAATACAAATCATCGTCAAAACTATCATGTAATACAGTATTTGTTTGTATTTAATACAATATTTATGTAAATATGCACCATAAAATTATATTCACGCACAACTGACATTAGACATTAGAT…
Novel00364	scaf11	+	756669	757359	691	CUFF.12902	0.0	1	TTAATGTTTAAATTTAAAAAGCAAACAGAGTGACAGGAAATGGGTTAACAATATAGTGATGGGATAATAGAGTCATGGAATAATACACTGATGGGAAAGCGTACGGTCACAACCAAATGGTAAAAAGGCTGAGTATTAATAATTGCCACATCTTATTTTCTATCCTTTACAGTAGAATATGAGGATTATTGTTTTGTGATTAAAATAGACAGCATGATGGTAACCACCCGTATAGATTTGTATACTCTAACCGGTCCAACCAAACTAAAACCAAACTTACTGTCAATGTACAGACGAATCACTTTATACTGGTATCAAGAGGTAGCCAGCCGAGTGTTAATGTATATGATTTTAAAACATTTTAAGTGTGTTACGTACGTTACATATTACGACTGTCCC…
Novel00365	scaf11	+	845141	846207	1067	CUFF.12902	0.0	0.97	ATCCACAATACGTTTAGTTTGATCTATTACGTGTAATCATCGTACACGTGTCACAGCCGGATATACAATTTACATAGTCGAAGAAAATTACATTCAGATCGATTTTATTACAGTAGAAAAACATTTTACATGCGTAAGATGAAGGAGCAGTGTCGGAATACTGTAAATGAGAACCGACGAGTAGTAATTAAGATATCCAGTTTGTTCGACGTAACGGTACGTGTAATGCCTGCGTATAGCCAGGTGTTTACTACTAGTTCAACGAGCAATAGGGCCATGTCGAAACGCACAGTTGCCCTTCACTATTCAGCTTGCGGGCTGACAACGAATGCGATAAAATACTTGCTCGAATCTTTATTTATTTTTTTTGACATGAAAACAGTACTCAACATTTTCAAT…
Novel00366	scaf11	+	859012	859849	838	CUFF.12902	0.0	1	TCTTGGTAGTCATATTTTCAAGTGACAGGGAGCCTCTGCTTATGAGGAGTTCAGTACACGTCCAATTCAAAAATACGTACAGAAAACAAATATTATATGTAATTACAATAAATTTTCATTAATAAATCATTGATATAGTCTCATTCTCCTAACGATGTGTACTAGTTACTCAAGTTTACATTGAAGAAACTGCAATTTTTTATAATTATTTTATTGCCCTTGTAGGCAGACGAGCATACGGCCCACCTGATGGTGAGTGGTTACCGTCGCCCATGGACATCAGCAACGCCAGGGGCAGAGCCGAGCCGCTGCCTACCGTTAAACGCATGCCAGCACAATACATGCCGCTATTCAAAACTTGGGTTCCGACAACGACCTATGTGCTTTATTAAAATAGTA…
Novel00367	scaf11	+	876863	879184	2322	CUFF.12902	0.0	0.98	TTAGTATTTAGTATTTTTATACTATTCACGTTGATAATAGCATGATAAGTAGATAGTCATATAGAAAATGACATTCATTTGAGGTCGTCATTGTCTCAAGGATAAGACTCCCGGCGTGCTTGTGTCGAACATTTTTGATGTCAGTGTTTGATTCGCATATGCCGGTGCCAAATGTTGTAATGAAATACGTACTCGGCAGATGTAAGCGCTGGGTAAGCAGCGGCTTAGCTCTGCCCCAGGTATTGCTGAAGTCCATGGGCGACGGTAACCACTCATCATAAAGTGGGCCGTATGCTCGGCAGCCTACAAGGGCAATTAATGTTTTTTTTTGTGTTTTTGTGTTTTTTGGTTTCTCCGTTCAGTCAACGTGTAATCGGTGCCGGCTGACTTTCAAGTTTG…
Novel00368	scaf11	+	879286	880305	1020	CUFF.12902	0.0	0.97	CCCCGCAAGAAAGAAGAAACACAATCTAATCTATCTTTCTAACTAATCTTCTTCGAATATTGAGAATGCTCCCATAGAGACAGCCCGCTGAGTTTCCCGGCGGATTTTTTTTATTCCCCTTATAGGCAGATGAGCATACGGCCCACCTAATGAAGTGGTTACTATCTTCGCCTATCTTCTGAGCGGGTTGCGATACTGGTCCGGTGGTAGATTCTGCAAAACACTGCTTTTGCTAGGGCTAGTGTTGGCAAATTCTCTCAGGTTGACCCCTGAGCTCACCTACTCATCCAGGCGTAGCTAGAATAGTCCCTTAAGCTACCAGCGAACAAGTAGAGAAAAAAATTGAGAAGACTAACGCTGCATGCAATTACGCAGAATCCCACAATTAAATTGAAAGAG…
Novel00369	scaf11	+	889938	890868	931	CUFF.12902	0.0	0.99	ATGCAACGCAAGCCACGAAAAAATTTGCGATGTTTATGGACCTAGTGCAGTGTCTGTGAGAATAGCACAAATTTGGTTTAAGCGTTTTCAATCCGGAAATTTTGATATCAAAGATGCACGTCGCTCTGGTCGCCCAATTACGGATAAAATGGATGCCATTTTTGAAAAGGTGGAGCAAGGTCGGGATATCAGTAGTTACGACGTAGCTGAAGAACTGGTAGTTGATCACAAAACAGTTTTGGCGCATTTGAAAAAAACTGGGCACACAAAAAAGCTCGATATTTGGGTACCTCACGAGCTCACTGAAAGAAACCTAATGAACCGTGTACTCATTTGTGATTCTTTATTACGACGTAATGTAACCGAGCCATTTTTGAAGAAGCTGATAACTGGTGATGA…
Novel00370	scaf11	+	891005	891798	794	CUFF.12902	0.0	0.98	GGCAATTTTATTTGAATAATCCTCACACTGAAGATCCCATACTGTATGTCTTTTCTCCACTTCTTCAATAAAAAATTCGGTGTCGAAGCAATCCATAGCGAGCTCACTTGCTGTGACGTACGAACCGCACGGTGCCCGCAACGCAACTTACCTAACGCTGAAGAAAGACTCCCAGTAAAACAGAGACAGGAACGATATAGCAGATGCGGGGAGTCCCCACATAGAATTAAAGTATGCGCGTTTTAGGTTATCTAGACTTTTCTGTTAAAATTTCATTTCGTGTCGTTCTTAGGCGTGTCTATGATTTTTTTTATTGAGATATGATAATTTAGGGCTAAATTTTGGGTAGAGGCTAAATCATTATTATGGAAACTAATCAGACAGAAAAAGGGCTAGATC…
Novel00371	scaf11	+	892345	893008	664	CUFF.12902	0.0	1	CACCGATATTACTCAATATTACGTTTTGGACGCCAGAATTAACCTACATTGCTATTTAGAGATGGTGCATTATTTAATTCACTAGACAATGATAAGACAAAAGGTGTGAAGAGTAGATTCAGATTCGCATAAAATACTCCGGTAGTTAGTAGGAAAGTACCTACACTGTGCCGTTTGAGTCAACCTAGTTCGGCCCACAGCATAGCCATACCTTTTAGCCGGTCTGGATACTTTGTATTAGAATTAAAAGAATGATCACAGTAGGAGGCACAAATTCAATAAATTTGAGAAAATAAAATGTTTATTAGCGTAAAAATCATTACGTTACCATCAATCTGGGTAACTTTGTGCCACCATGCGAACGATTTTGTACGTAGTGTTTTAGTTTTACTGGATATT…
Novel00372	scaf11	+	929694	932226	2376	/	/	/	AATTAAAACGTCATTCAAAAATAGCTTCAAGAAATCAAAGATGAAAGTTATTTTTAATATTATGTCTTAAAAATTCAGTTTGGTAAACTCTCTAAATTTTAGAATGAATTCTGATAAATTAGACGAGGCGTATTCTATTCTATTGCATACAACACATAATGAGAAGACTTTTATTTATAGAGGAATCTTATTAAAATTATGCGTTCTATAAAGGCAAATGTTAATTTATACTCGAGTGCGAAGCAAGGTGATTATAAGTTTATTTCGTGTGACATTAAGCATACATCAATTATCAAAATAAAAGCGTGTGCTGGTGTATTGAACTATGGTGCACCTGAAGATGTTGAGTACTCAACTAAGTTCTGACACTTTAACTATAAATGATCTCCCAAATGAAAT…
Novel00373	scaf11	+	2041743	2060047	519	CUFF.9851	e-108	1	GGGTGATCCGTACTTTCATCAGGCTTCAACGCGCCGCCACCACCGTTTGCCATCAGTGCCTACCACGGCGCGCCATCGACTGGTCGCGCTCACTGTAATGGACACCACGTACTGACTGTGGCTTGTGATTTATTGTGATCAAGTGGTCAGGACTAATTCTGTGAACAGTGTGTAATATAATTCAAGATGATCGTCAGGGCGCTATTTATAGCGTTATGCTGCGTGTGGGTGTCAGCACTATCGCCGCTGGCTGTGGGTGGAGACGACAATGACTGCGCGCTGTATCTCACCGGGCCTGGTCGCAGCTCTGCATACGATTACAGCATCAATCTGCTCAAAGGAAACTTCGGTTATGATGGACAGCACACATGTATTACATACGAAGCAATCAACCAGGCC…
Novel00374	scaf11	+	2077551	2078136	407	CUFF.9850	e-166	0.97	NCGTATGCATCTCAAACCATCAGAAAATAAAACAACACATGAGTCGACTATTATCAAAGCCGGCAATGTGACTTTTGGATAATTATTGGTAAATCAGAAAAACGAATTATTGACTTTGTATTCCATTGACAGTCACAAAACTCTTCTGAACGACATCTTAGATAAATAACAGGTTAAGTATTAACCTTTATTTAATGCAGGTTTTGAACCGTATTCTTTGAAGGAGACGATTATATTCAAATCAATCTGTATTGAAATATCAATAATTTTTTTTTGTCCAAATGCACAGATTGCCACCTTTGATAACAGACGACTCACATGTAAACTGAAAAAATTTAGAATAGCAAATAAAATTAAAATTTTGACAAACACTAAATATTTCGTTAAAATTCCTCTAGT…
Novel00375	scaf11	+	3560372	3642621	3559	CUFF.9901	0.0	1	GTTTATTAGTTTTTTAGATAATTCCCGTAGCAAACAAAATCTTCAAGAACTTATCAAAGACTATACGGATGATATCCCGGATTTAATTGATATGTGCACGTTTCTCCGCACTAAAATGAATTTAAATAGGAACCTCAAAAATAGATGTACAAGATTAGTTAAGAAACTAGAACTTATCAAACTGTTAGAAACCAGTAACAAGCCATAGTCTCTTTTATTACAATTTGCTTAAAAATAAGGTAAGTGATTTAGTTATTTGACAGAATGAAAATTTTACAGTGGAATGTTAACGGTTTTCATAGACGATTAGAGAATATACAACGTATATTAAATGATATTGACCCTCTTTGTATTTGTATCCAAGAAACTAATTTTAAAAATAACTACTGTGCTAAGTTG…
Novel00376	scaf11	+	3853369	3859390	540	/	/	/	GATCACTGACTTCACTCTGCGAAGCTTTAAGGCCCGACGCACGCGGTACAAAGTTGCATGTAATTTATGACCAGTTTATGGACTATGGGCCAAGTTCGCACATGCATCGCCGTGAGCAGACCCGACTTGTATAGAAGTCATAAATATCCGCTAACCCTTCAGAAGGGTCAGGTACTATTCTTGTGAAGAGCGATGTTCGAAATTCAAGAATGAATCGCCAATTGTTTTCGAGTGTTCGGAAAGAATCGAAATCACCCATCTTTTGTTATACATTCAACCGACTGCTCGTGTCTAATTCCATTGCACCCCTATCTTCCGTCGCAGTCACTCGTTAAACTCGGTTGTATTTCCGACTCGTTCACTCTTAGTAGTAAAACATGGCGGATGCTGTGTACCCCG…
Novel00377	scaf11	+	4194316	4200390	1778	CUFF.10210	0.0	1	TAAAATTGTGCCGTTACCAGGTCATTTAAATAATAATAAAAAATATCAAGATAACTGAGTTTAGATATGGATCAACATTTAAAAAAAAACTGCATTCGAACCAATGTAACCGTTGGCAATGCCTGGATAATCTGCAAATCCAAATCCCATCCAGGATTTAACTATTATTTTAATACTTTATCTGGTGAAGCTGTTTGGAACCTCAGCAGTGCAGAGGTCGAAAAAGCTAAGAAGAAGACAAAATTTCTAGAAAGTCAACCAGGAAATAGTCTGCAGAGATGTCCTGAACCAAAAGAACCTCCAGTCACCCCACCCTTTCAGAATTCAAGTTATGCATCTCATTCTAACTATTCAGTTCAGAATGGTGTGATGTTAGGACCACAATGTTCTACACAGCCA…
Novel00378	scaf11	+	4611332	4613075	587	CUFF.9939	e-167	0.97	AAAATTATTTAAATTTTATAATTCATCTATCAATATTTTCTAACCAAGTGGTTGATAAACATTCTTACAAATGGACTAGCCCATATACTTCTATTTTTTTAATATAAAAACAAGTGAACTGTCTACAAATCTTCCATGAAACAGCATGACATCTGTTTGTTTTGATTTTAATACTTTATTGTACTAATTAATTTTAATACATATCTGCAAAAACATTGCATGAAATAATGGAAAGTCGAGAGTGGAGAAATAACATTATCAGCAAGTTGCAAACAAGGAATAAATATGAAACAGCAGCATTTCAAGATATAATCAGTTTTCAGAGTAGACTCTTTGACAATGTCAATACCTTAAAAAATGAAAATCTGCAGCTAACCTTATTAAATGAAAGGATTAGAT…
Novel00379	scaf11	+	4774856	4779437	4582	CUFF.9990	0.0	0.98	AAAAATATAGATAAAACTTGACTATATTTTATTGAATTAATTTTGATTAGGTTTTTGCGTGTTGTTACGAGGGTTACGTTCTACCCTCAAATCGAAATGATTTGCTTAATAAATAGACAGAATTATGGTATGTAGCCTTTGCAACATGCTTGCTGCCAGCCACTGCGAATAGATGAGACAGGAATAGCAGAACAGACTGGAAAAATTAAGATCCTTTTACTTAAAAATGACCACATCATCAATGTTTTCATTATTATTTATTTAATATTTCGTGTTTCCATTTTTGCAGGCATGTAAACAAGAGAAGATTGCGACAGACGACAGCGGGGAAGTGTTCGATTTAATACGTGGATTTACCACTGACATATTCCATCGGTTCACGTAACGACAATTTTTCAT…
Novel00380	scaf11	+	5087769	5105017	1999	CUFF.9973	0.0	1	CTCCTTCGGAGGCGCTCGGGCAGTTGTTAGCAAATCCCACCCCTCTTGGCTGAGCCTTTGCTCGCCCACCTGTCCTGGTGAAACTGGAAAGGCCTTCGGGCTACCAGTAAACTTTCAATCATAAAAAAAAAAAAAAAACCAGACGGCGCGGCTCACCAAAAAGCAATAAAACCTTTACGAATTTTTTTTAACTTTTCGGTTATAACTAAAATTTAATGTAGCTATCGGATATGTACGATTTCTGCACACCAATTGCTACTATCAGCAAGTGCGTCAACTCCAATTGCTGTAATCGTATCAACCGAACGTAATAGCGGGTCTCCCTGCCAGTCGCTAGTATCAACGCGCCGACGAATCAATTATTCTTCGTATTCAGTTTAATGCATCGGTTCATAAAGT…
Novel00381	scaf11	+	5923208	5924978	1771	CUFF.10008	0.0	0.97	GTTAACATTTTCTTTTACATTTTGACATTCAACAAGTGTGTTTTTGATGACATCCAAGTTGAAATAAATGATTTTGAATTTGAATTTGAATATCACTGTTTTTTTTTAATTCTACCTATTATAGTAACTTCGAAGGGTTATATTAGATTCTCCGGGCGAGTAGGTGAGCTTACGGGACTCTAACCTGAAGACGTTGCTAGCACTAGCCCTAGCAAGAGCCGTGCTTTGTCGAATCTAACACCGGATCGGAAACGCAAACCACTGAAAAGATCCGACGAGAAACTAAGTGGGCTTTGTCTGTGGGTTAATTTACTCGCCGAACCGGACAAGCGACGGCTTCGGCGAGAACAGTGACCGGTGTTCGAGGTACTTAAAAGCACCGTTAGTGGATCGGGAGGA…
Novel00382	scaf11	+	6415781	6422077	3098	CUFF.10067	0.0	1	NNTGGAATGAGAATACATTCCTTGTGTGCATATCTAGTTTGAAAATTTTAATTATGGATCTCAAATCGACTTGACCAGTTCGCAAATTGAGAAACGATTTGTGGAACTTGGAATGTAATAGTTTTTAGATTAACGTTGACGTAATACTTACGTTTTGGAAATATAAGATTTTCAGTGATGATTCTTTTGTAGCGTTCCAAGTTTCATGTGTTTTTTTTTTCTTTTCAGCATTCATATTCGTCTCAGTATGCGTGGGTGTCTTTGCTTTATTGTCTCTCTGTGTCACTATTTTTTATGTATTTATTATATTGTGTACTTATTAGTTACGTTCTTTTATAAGTATGAGAATAAGTTCGTTCACGCTTCGTACCGGATCTGGAGTGACACTGCATAATTTGA…
Novel00383	scaf11	+	6707978	6709600	977	CUFF.10018	e-169	1	CCTATAATGATGTTAGTGGATGTTTCGTGTGGGCTATTGACAACAAAATATCTTAATTTATAAACTATCTTAGTCAAAGTACGTATGTCAATTTTTGGACGCATAATAAACAGTAACACGATTTGGATATATGAGTCGTCTATTATCAAAGGTGGCAATCTGTGCATTTGGACAAAAAACTTTTATTGATATGTCAATTCAGATTGATTTGAATATAATCGTCTCCTTCAAAGAATACGGTTCAAAACCTGCATTAAATAAAGGTTAATAGTTAACCTGTTATTTATCTAAGATGTCGTTCCGAAGAGTTTTGTGACTGCCAATGGAATACAAAGTCAATAATTCGTTTTTCTGATTTACCAATCATTGTCCAAAAGTCAGATTGCCGGCTTTGATAAT…
Novel00384	scaf11	+	6755349	6757564	993	CUFF.10021	e-126	1	GTAAATGTGACTGCCAACTGCAATTGTGCACATTAACAAATCAGTAATGAGTCTCATCAGGAGATTAACACCAATATTGAATTGTCGATACTTAAGAAGAGAAGTATGTAATCGAAGCATACACACTGTAATATTAAAAGAAGCAAACATTAACTCAACTTCGACATTGTTAAACCTTCAGCCTGTTCAGCCTGTATTCAGTATTGAAAGAGGAAAATCTAAAAAGGTACCTATTTTAGGCAAAGTATGATTCTGACGATGAAGATGAAGCATTTGGAGAGGATGACTCGTCATTGTCAAAGGATTCAAAAGTTGTTAAATTCAGCACCACATCCATGAGGACTGATGTAATAATAAAATCAGCACTTGGATATGCAAGAAACAGGGTAGAGGAAATAT…
Novel00385	scaf11	-	355529	358598	3070	CUFF.9733	0.0	0.99	TCTCTTTTATTGTTGATAATCGCAATCGAAAATTATTCGAATTTCGAAATTATAAAATCAAACGAACGAGTTACGTTGACGCTATCGCCTTAAAGTTAGAAAATAATACGAGTAATCGATATTCTCAATAACTATCGAATTTCAATCGATATATCGATATATCATTACAGAATAACTAAAAATTCAAAATGTTCCACACAATCGTGGAATTCTTATTTAAATACGATACTTATATTTAATACTTATTTAATATATAATACTTATTTAAATAAATTTCAAACGGAGTCTTTTAAGTGACATCATACATTTTCAAACAAAGCCTTTTAGCGTTGGCGGCTAATTTCCTGAAGCAATGATTTTAGCATTTTGCTTCTCCGAGAGAATCAATAGAGATCTATA…
Novel00386	scaf11	-	462164	464826	1297	/	/	/	AGCACGCTTCGCGAATGCGATACATACCACGTGAACATCAAATGACATCAATTAATGTGACAGTTCTGTTGCGTCACCAATCAGATCAGTCAGATGCCTAGTGTTTTGTTATTTTTTACAATTTTGTTTATTTTCATTTATCTATCGCTGCCAAATTAAAATTATAAATTTAAAATCAATTTAATGTTCATTTAAAAGTGGAATAAAAATTACATCGTGTGAAAACAAGTCTGCTTAATAAACTTCTTGACGTGATGATCTAGTACAGTGTGTCCCAACGAGAAAAGGTCACCAAATTTTATACAAAGGATACACTTATGTTTTTAAAAGTAAATTGCAGTGTGGTGCTGAACAGTGGATTTGTAGTTTCCGTCAAAAAACTGGTTGTATATCAGTGAT…
Novel00387	scaf11	-	4143849	4151125	1346	CUFF.9912	e-118	0.96	GTAAGGTCTTCCACTAAGCAAATTGCAAGCTGAGAAGATGTTGTTTGTTGTGTTGTTATCTTTCTATTTTAATTTGTGCATTGCTAAAGCGTCATTAAATGATGTTTTATTTACTGGTGAATATGAATTCTTTGATTTAACACATCCGTTCGACAATAATACTGTGTATTGGCCTGATGCAGAAAAATTTATTTTTTCAAAAAAAATTGAAGGATTCACCTTAGATGATAAATCATGGTACGCATCTTATGATTTTACTGCAGGAGAACATGGTGGTACACATATTGACGCTCCTTACCATTTCTCTAGTACTGGGAAACGTGTTGGTGAAATAACCTTAGACAGATTGATTGTGCCCCTGATAGTAGTGGATGTGAGTTCCATTGTTAATGGCGATCC…
Novel00388	scaf11	-	5164616	5165521	554	CUFF.9977	0.0	1	CGGCGTACACTTTAGTTGCGTGCAATCGCACATTTCAAATATTCACGAATAAGGACTTACACGATCATATCGAAATGGGTGCCTGCAGCAGTTGTTGTGAGTCGTCGGATAATGGTGTAAACGTAGTCGATAATCCCGGCCAAGCCTGGGAACATCCTTCTTCTGTTAATGTTGTGGACGGACCTCCTAGCGGTCCTACTTTTAGATAACATTAACATTACCTATCCTCGATAGTAAAGTTTTTACAGTTTTCATGTTTTCTAATTTAACATTTCGATTTGTAAATCATATTAATCATAGATGTCTCAGCGACTATCATTGATCGAAAAATTGTAGTCGAGTCCTCAAGAAGAATATCGAATTACTGAATAAGGATCCGCATAGAAGCGATGTTCGTAA…
Novel00389	scaf11	-	5175602	5177194	1593	CUFF.9992	0.0	0.99	CTGCGACGCACTACTCTTGCTAGGGCTAGTGTTAGCAACGTCATCTGATTAGAACCCCGTGAGCTGACTTACCAGTCACAGCATAGCTGGAATAGTTCCTTAGTCTAAAAACGAATAAGTTTAGGTTAAGTTATTTAGGTTATTTGTAAAATAACGGACTGTGTATCATGAACGAATAAAAGCGGTCGAATAAATATTGTAAATTAAGTTAGCTTCTTTTAACACTCGAATTATTTTATATTTTAACGGAAAAGAAAATTTGAACTTATTTTTTCCTGATATAATATTATTAGAAAATCTATAAGTATATTACTAGTATAAAACTATAAAAATAATATTATATAAGAAGGACGTAAATCCCTGATAATTTATAATCGTAACAAACAAAGTATTATAAAA…
Novel00390	scaf11	-	5444014	5455570	430	CUFF.6960	0.0	0.98	CCGTTAGTGGATCGGGAGGATCCGAAATGACGTGTTTTGGGCGACGTCGACTGCTTTCCATTCTGTCCGCAGGATCGGGAATGTAGTTACCGGCGGCCACGATGAGAGGGTTCTCGTGTCGTGCCGCTTTATCGAAGTGGCGCATGGACGCCGACTGCAGATACTTACTGATGGACTCTAAGTCCAGGTCGTCATGGAGGTCGACATTCCTGACGAACCACGGGGCTCCGACGGCTATCCTGCAAAAACGGGATTGGATTATTTGAAATGATTTTAAGTGTATGCGGGCCGCGTGAGCGAACACTACACTTGCATAGGTCATGACGGGGCGTATGCAAGTTTTGTAGAGTGTCACCTTATTTCTAAGGGACATTTTACTTCGTAGCAGCCTTTGATTTT…
Novel00391	scaf11	-	5776546	5839871	2730	CUFF.10003	0.0	0.99	GTCACGACTCTCTTAAGATCACACGTGATAAATGTATAGTCGCATAAAATGCATTTACGTTATAGACGGGATTAAAAAGAGAACATTATATTTCAGTAACAAAAAAATATTGGCAAACTTTGAAAAGTTGAGATTGTGCTGTGATTTTTTATTTATTAGTTCTTGTATCTGGAAAAAGTTGCAGAGCAAGTACATATTTTACATTAAAGCGTGTAAAGTAAACATAACTCGGAATCGATCATGGATTCTTGTGCTGACGAAGCAGTCGATTTGAATGAAAGTGGTGAAGCAGACGATAAGAATAGCGTTACAACAAAGAGATATCTATGGCGACAAATTTTTGTTTCAAGTGGAGTTTGGTCGATTTACTTTGTTCTTGGTTTGGGCTTCGGAGCTCCA…
Novel00392	scaf11	-	6108778	6110695	866	/	/	/	GAGAATCCGAAGTTGCGAGTCAAAGAGGCCATTGTCAATGAATACTCATTATGGATGAATTTGACTATCAAATCGCTGGCTCTTAGTGATTATGGAACATATGTTTGCGCTTCGGTTAATGCGCTTGGGAAGATGGAGAGTCAAGTCAGCTTACACAGGTTGGAGTTGAGCATGAATGGTTTTGGAGCTGAAGAACCTATGGTGTCCGGTGCCGCATGGCAGAGAGCTAGGAGCTCGCCAACTGGAACTCGTCCCGCCGCTTCTCATGCTCAGTACCACCACCTCACGAGAGAACTTCCACCGCAAATATATGCGCTAGTGATCGCTCTACTAAGATATCTAACCTTCTAATTTTTCAACTTAACTTCGTATGGAACTCTAATAATGTTTTGGATTGAA…
Novel00393	scaf110	+	32391	40875	4305	CUFF.8064	0.0	0.99	GTTTCGGACTACATCAGAGCTGAAGACTGGCCGTCGTCTAGTCCCGATCTTAATCCGCTGGATTATGATTTATGGTCAGTTTTAGAGAGTACGGCTTGCTCTAAACGCCATGATAATTTGGAGTCCCTAAAACAATCCTTACGATTGGCAGTGAAAAAATTTCCCATGGAAAGTTTGCGTGCTTCTATTGATAACTAGCCTCAACGTTTAAAGGACTGTATTGCAGCCAATAGAGACCACTTCGAATAAACTTTTTATACTTTAAATTGTTTTATATTTATGTATTAAAGTACAGTAAGTGCGACGCCGCGACGGTACGAGACTGAATTGGATATGGCTTGGGTGTGGGGAGAATATTGGGTTAGGGCTTGGGAAGATTGAGTGGGAAAAAGGGAGGAA…
Novel00394	scaf110	+	231152	232380	748	CUFF.20201	e-115	0.96	CTACGGACAGAGCTCAAATAATAAATGGGGCTTTGGAGTCTAAGGAAATTAGGTCGGATACATACGAATTAGTGCGTTTACGACGCTGTCTTCGTGATCAAGCCTGACCCCTTAATCTATCGGAAAGTTTGTTCAGAACATATTACAGAATTTCAAAACATCAATATTTACAATTGTGCTCTGAATTAAAGCCGTTAATAACCTAGATCATCAAGACGAACAAGAATAGAAAGTAAAATGCAAGGTGTTAACAGCATAAAATTTCATACCAGAAACCTGTGGGAATGAGCTTTTGCATTTTGTTGTTTGAGTTAAACTGTAGTAAATCCAATGCCATTAGGGAAGTGGCTATGGCATTAAACAATCTTCCAGTTTTATTGAAACATTTAAAGTTTCTGC…
Novel00395	scaf1100	-	1219	5240	1874	CUFF.22278	0.0	0.98	AAAACACGCGCCGACTCGGCCATCCTGCTCATGACGCGTCCCTGCGTCAAAATTATATACTTCACATAAATCATCTCACTTAACTATTACACTAAATTACTATTGAGTTCGACTTTTAGTGTCCTGGTCTCGACTCCTTTATGTCATTTGAGATACCAAGCCTCGACGCTGGTGTTCAGATTTCAGGCCTGGAAGCCTTAATAATCTAGAGCTACCAAGCCTCGACGCTGGCACTCAAATTTCAGGTCTAAACGAGCATCTATTCAGAGACTTACCTTTGTACCAAATATATTTATATAGTTCTAGTAGACTAGGTACGCCTGCTAGAAGCGTGACAACATTCAACGAAACTCTTCTTCCAGCTTGCATCGACAACATTCTGGACATACCATCATACTT…
Novel00396	scaf111	+	289300	289644	345	CUFF.20687	e-113	1	CTATTTTTTGTACATTTCACATTTAATTTAATTATCTAATACTTTCGTTTGATTGCACCAGCATGGCGACGTATCGCTCACCGGGAGATGCTTTTCATAGAGAGCCCTCTTCACTTTAACACTACTGAGATATTTTCTATCAATGACCTTGGAAGCTATGTAGGACCTGGTGAGTTTACGTGCCCATCACGAAAACACATAATTAGATTTTTTTTTCTTTTTTTTATGTTTGAAGGACTACTGGTGGCCCTTAGGCCTTTCCAGTTTCAAGTCATTCCAATTTGTTTTGTCTCGTGCATCATGACAAGTAGCCTTTGCTGTCCATTGAAAATCCTCGAAATCTTG
Novel00397	scaf111	+	493254	495023	811	CUFF.19261	0.0	0.97	GAGAACGGTGACCGGTGCTTGAAGTACCTAAAAGCACCGTTAGTGGATCGGGAGGATCCGAGATGACGTGTTTTGGGCGACGTCGACTGCTTTCCATTCTGTCCGCAGGATCGGGAATGTCAATTTCATCATATTATATCATCATCACAAAATAAATGGGAAAGACAGGAAATAATCACAAAAAAAAAAAAAAAACTTTTTGTATTCGACGTTTACGTCAGCTTCTAAGAACTTTACAACAACGAAATAGGTAAACAAAAGAAATTGAAGGAAATTGAAATTGGTTTTCACTAGGTTTCTACTCTTATGAAATTATAAAAATTACACACTCATATTAACAAAGGAAAGTCGGTGTGTTCATTTTTCATCTTGTTGAATGCAAAATTAAACTATTTGTTG…
Novel00398	scaf111	+	561338	561771	434	CUFF.4462	2e-54	0.88	CCGTGGTTGGCAACGGTGGACCGAAACCTCAACTTGGATACTTGTGACTACTCATGCAGCACAGAATTATGCTGAGTGGAACAGGAGGGAGAGAGGGAAAGGGAAGTAATAAATTTCAAACCTGTAGAAACAAAAATACGGATGGTAGGGTTTATTCTGTATTCGCCTCTTTCTGCAGCTGCTAAGCGCAGTGTGTGTAAGCCTCTATGAGAACACTCTTTGTGTGTGCATTAGTATGTAGCGATACAACGGTGTTCGAATCCCGCCGGGAGGTATGTACCAATTTTTCTAATGAAATACGTACTTAACAAATGTTCACGATTGACTTCCACGGTGAAGGAATAACATCGTATAGTAAAAATCAAACCCGTAATTGCGTATTTGCGTATTTACTGGCGG…
Novel00399	scaf111	+	809507	810404	898	CUFF.20708	0.0	0.97	TCAGAGTTCATCAAGTTTATTGAACAGGACAGCGAGCTCCGCGGGAGGGCGCTCCGATACACTCGACACTCACCAATGTTAAACTGAGCACAGAGCAACCGTTCAACCTTTCATGAACATTCCCCCCGCCGCCGCGGACTATGTGAAGTGACACTTCTCGACTGCACGTACAGACGGGGGGGGGGGACATCCGCTTTACTATCGTGTGCCGCGCAAATGTGTGTTGTGGAGCGCCGCGGGGCTCGGCCTTCGTAGAGAAGTTTCACTTCTGTCGCGTGAGTTCAGTTAACACATGCATGTATCTATAATTAGTCACACTAAGGTCACACAGAACTATGTATTAAATGTCACCAAACTAACTTTAACTATTGTCATAAAACATTCAACACAAACATACAT…
Novel00400	scaf111	-	602993	611291	1527	CUFF.20698	0.0	0.98	NNAGACAAGTTTGCCATTAAGTCTGTAAATGGAATTGAAGGTCTTGAAATGTGGAATTACGAAAATCCCAAGAAAAGGTCCAAATGCAACTCATTTATAGACGCATTTGAAGGTATCAACTACCCCGCCATGATGACCCCAGAAACGCCTATAAGAATATACAGAAGTATTCTCTGTCGAATTCTGGAATTGGATTATTTTGACACGATAACAACTGACTATGGAGCCAAGGGTCTGGTCTATCGAATTAGTAACAGAACGTATACGACAAATAACGATACCAAATGTCTTTGTATTGGAGAATGTCAAGAGTACATTTCTCATCTGTCACCCTGCTTTTTTGGTCTACCCGTGGCTCTATCTAATGCACATTTCCTGTACGCCGATCCAGAAATTTAT…
Novel00401	scaf111	-	695190	698452	1732	CUFF.9843	0.0	0.96	NNCTAAGTATATTATTAGTAAAATTTTGTCATTAGTAAATAATTGTAAATCACCTTTTATGTATGAGGTAGCGCCCTCTGTGAATTGATACTTTATCTTCACGTATATCCTAAATTAAAATTCACTACAAGAGGTTTCATACACACGTTAGTATTAAAACATCTCACAGATGACGCTGTATTAAAAATAAAATACTTTATACGTATGTTTTAAAGTATGTAGAAACTGAGCATTCTGTCTCACTTTTTCTCTCGATCTTTCTCACTTGCTTGCTCCCTACTCTCACTCCATGGCTAGTTGCTTCATGCTACGTTCGCCCTGTCTTACTCTCTCTCAATCGGTCTCGATCGCTCTCTCTCTCTTTTTCGATACTTCCGTTGCATACCCGCGAGACGTTAC…
Novel00402	scaf112	+	19737	20741	1005	CUFF.6960	0.0	0.98	GCCAGAAGAAGAATTACCTAAACGATTGAACGATACGTTCACGATTGACTTCCACGGTGAAGGAATAACATCGTGCAATAAAAATCGAACCGGCAAAATTATAATTTGCGTAATCACTGGTGGTAGCACGTCTTGAGAGTCCGCGCGGGTAGGTACCATCACCCCGCCTATTTCAACCGTGAAGCAGTAATGCGTTTCGGTTTGAAGGGTGGAGCAGCCGTTGTAACTATACTTGAGACATTAGAACTTATATCTCGAGGACCAGGTGGGTGGCGTATTTACGTTGTAGATGTCTATGGGCTCCGGTAACCACATAACACCAGGTGGGCTGTGAGCTCGTCCAACCATATAAGCAATAAAAAAATAAAAAGCACATTGTAATCAATTAGGACTCCAGCC…
Novel00403	scaf112	+	137517	139020	1504	/	/	/	ATAACAAAGAGTTAAGCTATAGGTTCATAACCAAGGGGCTTCGAATGCCATCGATATTTGCGTCGACAGTCGATAGATTAAAATTAAAAATGTCAATACAACACTAAAGGTCAGATACACTTGATAAGACAATCTTCGGATTGGTCCGACGATATACGTTCGACAGTCACAACACTAATTTTCTAGACGTGTACACCGTCTATTTAATGGTAAATTGTCTGCCGGCAATATTAAGCTCAGTTCCTTTGTTTCTGTACACGCCCGGTCTCGAACCTCGACCACTGGGCCGCGAATAAACACTAAACAGTCTTAGGAGCACTGTTCTGTTTGATAGTTTATGTTAAAATGTAAAAATCAACATTTCGTACAAACTTTAATATTGAGCATTTGCACCTCAGA…
Novel00404	scaf112	+	139615	141345	1731	/	/	/	CAAAGTCAACTGTACATCGTGCTCATGTTCCACATTAGCTTGACAATTATTATATCGGGTGGCGCACGCGGGGGCACGCTCTGACACACGTGACAATCACATTTCATTCAAAGTGACCACGGAATCTGTAAATTATACCTTCCATTGAAAGTTTTAAAATTTAATTTCTACTCAATCAACAAATCAGAGCTTCACGTACGAGAAGCTTCGATAAAACACAATTAAACAGTAATACAGCCATTAGAATCACAGGAATACGGACACATAGCGCTACCTACGGGTGAGGACTCGCGCACTCACGCGACACTCGCTCATCATAAATAAATAAAATAGTAATTTTTCCATAAAAATAAGTTATTGCTAAAACAAAATCATATAATTACATAAATACCTAAGTAT…
Novel00405	scaf112	+	141523	142160	638	CUFF.19102	0.0	0.99	TCAAACTCGCGGTGTCATCAACCTAAATCTCAATTGTATAGTAGAGTGGTTGGCGTCCCTAGACGGAAAGCATTACCCTCTCAGGGCAGAAGTAGTCAAGGTGGTTGTTGTGATGGTACCTACCAGTCATTACATGGTTATAATTATTGCGGGTTTCATTTTTATTACACGATATTATTCTTTCACTGTGAAAGTCATTCCTGAATGTGTGTTAAGAGCATATTCTCTCTGCCTCAGAGCCTCTGGGTCTGCGGAGGGACTTCGGTTCCCTCTGTATTTTATACCGTATGTTCCATGGGGAGTGCTCTGAGGAATTGTTCGAGATGATACCAACATCTCGTTTTTACCATCGCACCGCCCGCCACCGGAGTAGAGTTCATCCATACTACCTGGAGCCGC…
Novel00406	scaf112	+	142501	143630	1130	/	/	/	AATTAAAGTCAATTCCACAATTTACTGCCGCAATTAAACTCGAACAATCTGTCATTTTAATATTTCAGAAATGAACTTAATAATTATTACTATCTTTTTTTTCTAAACTAAGAAATTTAACGAGTCGTTAATAAGTCTAGAGATTGTGGAGTTTAAACACTACATTCTGTCGACACTATCTTACTCCTGACTACCTGACTACCTGACTACCTGACTAGCACAGAGCTACGTTCGTGAACCAGACCTCGAAGGCACTAGAGTCCTAGTGGTTAAACGAACATAACGTCTCCCATTTCGATATCAACGAGTACTACCTACATTCAATCACTTCAGCACACTGTTGACATGTCAACTGGCATCGGGCAATTCCCCACAACACTTCGATTTTATAAACAGATC…
Novel00407	scaf112	+	396353	396976	624	/	/	/	AAAAGCCGTGCTTCGCAGAATCTACCACCGGATCGTAAACGCGACCCACTGAGAAGGTCCGGCAAGAAACTCAGTGGGCTGTGTCTGTGGGTTAATTTACTCGTCGAGCCCTTCGACGCAAGCGACGGGTTTGACGAGAACAATGACCGGATTCACTCTGTTTAAAACTGCTATATTCATATCATTTCCACTTCCTACACTAGCGCTATTTCGTTGAGTCTTCCAACAATAATTTGCTTTTTACAGATGGACATCTTTCAACCTGTCTCCTATACAAAACCGGTGCTCCTTAACTCTACCATCCACTGGAAAGAAACACGCAATTGACAAATAAAACAATTGACACAACATTACTCCTCGCGCTCAAACAAAAAAAATCTTTGTCTGGAAATAATGACG…
Novel00408	scaf112	+	397126	398175	1050	/	/	/	TGTAGCCAAGATGTACGAAAAATCAACCTTAGATGAAGAACGAACACACAATAGTTATCCAGAACGGATAATGTGTGTTCTCATAGCTTAAAGCGAAAAGTGGTTAGAATTACTAAATATTATTTAGTTATTTAACTCACTATTTTTAGATGCTTTGCTGCACGTGCCCTATTCTTTATTTATTTGTTAAATTAGTCGAAACTTTATGCAAATGCTTGAAACCTGAATTTTAGCAGTAAAATAGAACGTGAATTAGTAAATAATTTTCGAATTCACGTTTTCAATATTGTGGCTATCATGTGGCTATCAGTTAAGTTTTATACATAATATATTGCTTGTCATGTCATTGTGGTTAAATGGTTAATAACATGACACATGGTAAATGATGTTTGGTTATGA…
Novel00409	scaf112	+	398743	398907	165	CUFF.14511	3e-69	0.93	GTTGTCTGTAAAGTCGGTTTACTGATGATAGTTGAACGTGACAACGTCATAAGAAAATACTGATGGAATTTCAATTATCGCAATTATCGTTGCTATAAACAATTAACACCACATTCACTTTTCACTGAACTTCATACTTGACGAAAACATGTAAATGTATTATTG
Novel00410	scaf112	+	399247	399977	731	/	/	/	AGATACCTTTGTAATTTTTCCTAGGTATTTCTGATGAATATACTATAACACGGTAACAGAACCTCACTGACTGGCGATCACTAAAATCAACGTATTGAAGTTTGGTAGCTTTGCTTTAACGAATATTATTAAAAAGATGTGGGTTTTTTAGTTTAAAATCAATAAATAATATATTGCTTAATATTTAAATCGACATAGATCGTCACAGAAGGGAATTCAATCAAGCTCCAGCTTGGAACTCGACTGACCAAATAAGGAATCACGCTGGCAAAATTTCCGAATACCTTACCTCTATAAAAATTCCAAGTAGATTATCAAGCATGACGGTCTTCCTTTTATAGGACACACTCACAAAACAAAATATTTCTCACTAATTGTCTTTAAAATCTTATATTTAAA…
Novel00411	scaf112	-	380295	383758	3343	CUFF.20533	0.0	0.95	CTTAAAATAACGTAAGTTTTATTATATTATGTAAAGAAATAAAATGGTTATTAATATAATTTTGTAACATGCATAACCGTTGTTGGAACTCATACAGTACATTTATCGAGCGACATCGGAACACCATATTGTCAAATATTAAAAATACATAATTTGCTTTCAAAATGTACTATTTACGGCCAACAGTTCACTGTCAAAATATTAAAATATCATCAAAATAATAAAGCAGGGGTGGACATGACGGAATCTTATCAAAATCAACCATCGACAAAAAATTACGTTATTCTTTTCTTATACCAAAATATATTATTATGGCTTTTAGTTTTTTTTTTATTATTTCGAAGATAATATATGTCTATAATATTAATATATTTTTTTCGTTTTCTTTTTTTAATTTAA…
Novel00412	scaf112	-	955604	959799	2915	CUFF.20554	0.0	0.98	CAAATTCCCAATTACACGAAATTAATACAACCCAGATACACCAACCAGCATAGAAAAGCAATCTGGAGTTTATTGGGAATTGTGTGCACCAAGCTACTATGAATTTTTCAGATAAGTCAACTCCCAGTCCTGGGAACTGAAGCTGCCCCACTACAAGCTCCGTTGTGCTACCAGCTGCTTTGTGCTCCACCTCTAGCTCCGCTCCCAACGTGTGGTCCATGCGAACTGCCACCACCGTATGCTGTGTATCCTCTGCCATTTGAGACTCCGGCCATATATGGTCCACCAGCCCAGTACACCTTGGTACCAGCTCCGTATAGCGCCCCGTGCTGTGAGCCCACCTGCTGCACTCCACTCGATAAGCAGCCCAGGATTGCTCCGGCACCACTACATCCGGCG…
Novel00413	scaf113	+	868874	868996	123	CUFF.13588	6e-64	1	GACGCGCACTAACTTGTAACATGTTTTAATTACATTTATAACATATTTTAAGGCTCATTTTATATTCGAAATCAGAATAATCAGACAAAATACGCGCATAATTCTAATCTACTTTTTGACCTA
Novel00414	scaf113	+	869411	870525	1115	CUFF.13588	0.0	0.98	TAGGTGTATAATCAGTGAGACAGTAAGACAAATTAAATATCAGCAAAATACGATTTAGGAACTACAAAGGAACACGTGACATCGATACTTATCTCAAGACTGCGACTGTCACAGCCCTAATTAAAAAAAACTATTCAGATTTAATTTCGCGTATATATTATTTTTCACGAAAATACTTTAGTTTTCCTGAACACTCACGACTGAAGTGTTATTCGTCGATATTTGAACAGAGCGCGAACAATCGAACGAAAACATTTTTATCGATAATAATCGATATATACATATACATTAATATATGTACATAAGTTCGTGGGCAGTGGAGTTTGTTTGACTTGAGTTTTCAACTACACGATAAGATAATCCAGGTATTACATAGGCGTGGTCCTCGCTGTGTGGTAC…
Novel00415	scaf113	+	870956	871131	176	CUFF.13588	2e-95	1	GTATTTTTATTAACAAACACGTGAATTCACTTTAAGTAGATGATGACATTCACAAAAATGGATTAGTAACAGCAACTAACACCCGTTAAACGCACCCTTCATGTGTTTGGACACGAGATGAACCCAAAGAGTTCAAACAGAATAATATATAGTACTCGGCGCGAAATCGAAGCGAA
Novel00416	scaf113	+	871291	871449	159	CUFF.13588	2e-85	1	TCCCAAACTTCTTTGTCTACTGCCCACTTTGAGAATAAATTATTTTTAGCGCCCCCTTTTTTCACCTACTTAAAAACCACTATAGCGAGAGCTCAGTCAGTGTCTAAGAGTCCTCCTAGATGAAATTAAAAATCGCCTCCCAAGCCTCTACACAACGCT
Novel00417	scaf113	-	534578	535409	375	CUFF.13565	6e-85	0.96	CAAAATTTTAATTGTTTTCAAAACAATCTCGAGCGGTCGGAAGTTTTTATTTTACTTTTTCTAGATTTTTTGTTACTTTGTGAGTGAATTTAACGTTAAATAAAAATTATGAGATTTAACGAGCGTTCTTCTCATCCGACATTGGTGCAAATAGAGGCATTGATAGACGTTTTGGATTAAAAGCTAGCGAAACAAAAGGTTTAATCGTATCTCAACATGTTCAATAAGAGAACAAGGATATTAAAAAAATATAGGAACTAAATTCTCTTGTCAGATATGATCCATTCCCGGAACTACAACAGATTGAAAATACTAATCCACATCATCAGAATATTGTAAGGAGAATTTATTGCCAACTCGGAAAATGTATCAGTA
Novel00418	scaf114	+	43473	50933	3395	CUFF.7450	e-156	0.93	GTTACATCCATTCGAGATAGTCGCCTTTAATATGAACGTGCTACTCGTAATATTGTTAAACCTACTATTCCTTTGTGGTACGAACTGCGTACGTAATAAATACAAGAGGTCGCGTCAATGGAAATTATTCGGCTACAACATTGACGGAGTTATATATACGAGTGATTCGGACTTTGAACACAAACGAGGTTCATTTACATTTAAAGATGAACTGCTGGAAGATCACGAAAAAATTTTGATTCGAAAGAACTTAGTTCCGAACCACATCAACTATCTCTTTCGTACAATAATACCTATTCCTAGGACAAGGCCTGAATCGTATTCGGATCAAATTCATTCGTCAGAGATAGCTCAACGCATAAGTGAGCTTAAGTTGCAATGGACTGGTCGTATCTGATG…
Novel00419	scaf114	-	41	1720	825	CUFF.14845	0.0	0.96	CTGTACTGTTGGAACATGGACACGCCGATGGATGAGGACAACATTGAACTGCTCACTGATGTTTCCAGGAACAACGACTTTTACATAAGCGCTTTAAATATAGTAGGGGCAGGATTTCATTTCTTGGTTAATAGATTTAGGGGCTTAGTTGACAATATTTATGATGGGAATGCAATCAATTTCGCTAGTTACCGCATCGACGTCGATGAAATGTTGAATAATACGAAATGCAACAAACCAACGAGATGTTCAAATTTCATTGACAATTGGAGAAATAAAATCCAGCGTTCTGTCGTTTCACCGAGATACATGGTTAAATATGTACGAAATTAATATATTGTAAGGAATACCCTACAAAAAGGGTATAAAACCGGCACGCAGCTCCGTCACCGGCGCATT…
Novel00420	scaf114	-	150578	159345	1185	CUFF.5915	1e-97	1	ACAGGAATACCTTTTAGTCTTAATTATTACACATTGGATTTCTTACAAGCAGGAAGTCCGCTCATTAATCCGTATCCTAGCACAAAGGAGTCCAGAGAAATAATTTCCGTATACGGTTTACATCAGAGCGGTTGCAGAAGATTAGTCTGGTTCGTCGATACTGGTTTCATTGATATACCAGGAGCCAAAAAGCAGGTGAAACCAGCCGAGATTTTGGCTTATGCGTCATTCAACGGGGTGTTTCACAGGTATATAATAGACTCGAATGTTTTGCAAGATGGAGTAACATCAGGCCTTAAGTCCTTAGTTGTGGACTTCATTTACCCATGTGGTCTGGCATATGTGTACATCAGCGATGAATATACAAACACAATCATAGCGTTTTCTTTGGAAGATAAA…
Novel00421	scaf1140	+	2703	3429	453	CUFF.23339	e-101	1	CTTACTAAAATGTCTCATCATCATTGTAACCATGACCATGATCACGGTAGTGTTGAAGATATTGGTATACAATACAATCTTCATGAAAAGATTGATTTGGACCACTTGGAATGTTTGAACGAATCCCTTGAGGGTTCGGGTAAAAGTGTTTTTAAACCTTGGGACAAAAGATTGGATAGAAGCAAATTTGTTGAAAGTGATGCTGATGAAGAACTGTTGTTTAATATACCATTCACTGGAAATATAAAACTTAAAGGAATAAAGGTTGCATCAGAAGATACAGATTCACATCCATCAAAATTAAGATTGTTTAAAAACAGGCCAAATATGACTTTTGATGATGTTATGATTGAACCTGATCAAGTATTTGAGCTACAAAAGGATACAGATGGAATACTT…
Novel00422	scaf1146	-	2041	5604	275	/	/	/	GATGGATGGCAGACGGGGAAGAGGAATCCACAGGAGGAGCGCTTCGGGAACGCGAGCTGCGGTCACTGCACCGCACCATCCCCGCGCTGCGGAGAAGAGAACTCGACACCCGGGCTATCAAGCACCACTTCTACCCTGAGGGAGGATGGGGATGGATCGTTTGTGGAGCGGCCTTTCTTGCACACTTATTGTCAACCGGACTGCAGCTGGCTTACGGAGCGCTACACGTTTACGCTTTGAAACACCTTGGACCAACCGCAGATCATGCTGGTAAG
Novel00423	scaf115	+	725978	729633	482	CUFF.13520	e-163	1	GAAATCGATTTTCAAACTAAAATTTCTAATACAACAAAATGGTGGTCCTACTATCCGCTTGTTAATTTGGTTTAAATACGGTCATTGTGACATAAGGGACCTTGTTAGTTATTGTTATGTTAGAATCGTGATATAATGATGGAGTTTGACGATATTGTGGTGAAGGAGAATCCCGGCCTTTGCCGGTGCTGTCTTTCTGAAGGGTGCTACAAAGATTTAGGTTCTGAGTACACTTGGATGAATGAAAATGAAGTTTACGCGGATATGCTGTTGGAATGCTTTGATATTAGTATATCACAAATAAATGAGGGACCGAACGGTCCGAATAGACTGATCTGCGAGGTTTGCATCACAAGACTCCGAGATGCATGTAACTTCAAGAAACAAGTGTTTGAATGC…
Novel00424	scaf115	+	805116	812748	1366	CUFF.2323	2e-63	0.99	CGGGAACGTGACGGGTGAAGTTGTGTGATTTGTTAGAATTTCTATATAATTACCTATTTAGTGCTTCTAGTGTCTGCGATATGCCAGGGTTTTGACACGTAAGATCTGTTACAACGAAAATACAATACAATTCCATTAAACGTTGATATTACGTGAATAGGTACTGGCTAAACTTTCCTCTATGGTCCTCTAAAGTTCCTTCCTAAAGTTTAACCTAGGTACTATGAAAAGTAATTTCTTAATTTTTACACAATTAGCCATTGTGTGATGGTTATTTAAAGCACACTACAACAGTTACTTTTTTACAAACTAATGGAATTACTGCGGAACAATACATTCAACATACTGCAGCCTCTGGCCAATCTAGGGGTGGTCGTGGTGGCGGTAGAAGTGTCTGCA…
Novel00425	scaf115	-	181720	183664	1502	CUFF.13491	0.0	1	TAGAAATGTTCACATTATCATAAGCGGCAGCGATGTCCAAAAAGGCAGCTACAATATCTTCATCGCGCGAAAAAGCTAAGCGAATATCTGTGGTTAATATAGCTAAATTGTCTATTGTAGATTTTGACTTCCGGAAACCGTATTGACTATTGGCTATGAAATTATTGTTTTCAATAAACCATTCCAAACGATTCTTCACAAGATGTTCAGCAACCTTAGTTAAAACAGAGGACAGCGCAATAGGCCTATATGAGGCAACATCATTGGTAGGTTTGTTAGGTTTTTTAATCGCTATAACTTCTTGAGACTTCCATGTTTCAGGAATATTACCTGTGACCATGACTGAATTTATTAAATTTAAAAAATACATTAAAGCACTATTACCAAGATGAGATAAAA…
Novel00426	scaf1151	-	4	3931	478	CUFF.22264	e-116	1	GCCAAAACTGACCTTATTATTGACACCTGTAACGCTTGAGCTGGCATCCTCGCCGTCACCGTGGACGGACCTTCCAGAGTCTCCATGGACTGCACCGAAGTCGAGGAGGGTTATAAGGTCCGCTACACTCCTCTATCTCCAGGCTTCTATTACATGAGCATCAAGTATAACGGAGCTCACATCGTTGGATCTCCCTTCAAAATCGAAGCTACTGGTGGTAATCTGGCTGAGATCGGTGCCCAGGAGACCTCGTCGGTGACAGTCGAAACCGTCCAAAAGGTGTCGAAGGCTGCCCAGAAGCAGGGTCCGGTGTTACCGCACTTCAAGTCCGACGCCACCAAGGTCACGAGCAAGGGAATGGGCCTGAAGAAGGCCTACCTCAACAAGCACAATCAGTTT…
Novel00427	scaf1168	+	1	1281	266	CUFF.22121	2e-47	1	ATCAGGGACGGAATCATCAAGAAGCCCTCGTGGCCTGGTGCATAGGAACTTGCTCCGACATGTTCACGTCTGAGGTCCAGTTCGGACACGCGGGCTCGCTGGCTGGCTCCGCCGTTGAGAAGGCTGCGGTCAAGAATGAGGCTCTGAAGGCCTACGGAGCGACCGTGCCGGACTCCTTCGACGGCCTAGGGGCTGCCGTGGGCGAGGTCTACCGCAGGCTGGTCGACGAGGGCAAGATCATCGTCAAGGAGGAGGTGGAACCGCCC
Novel00428	scaf117	+	4384	10495	4664	CUFF.4127	0.0	1	ACCGGTTATGAGCACATCGTCCAATAAACACAGCTGCCGTCTAGGCCTGCTAGCACTGTATCCATGGCTCGCTGGAAAATTGATGGCCCACTAGCCAACCCGAACACCAACGCGTATACGCGAAGATCCCTTTATGCGTAAATTAAATACAAATACAAGTAAATTTTTGGGATTCTTCATCCAGACAAAACTGTCCGTAGGCCATAGACAAATCTAATTTAGTAAATTTCTGGCCTCCGTATAATTTAAAAAATAACTCGTTTACGGTGGGCAACGGCTACTGTTCTACAACGAATTGCTTGTTTATAGTAACAGAGTAGTCCGCGCAGATACGGACCGAACCGCCATGTTTCAGGACCGGGACTATTGGTGACGCGTAGTCGGAATGTTCAACTGGTC…
Novel00429	scaf117	-	5734	10523	3342	CUFF.4127	0.0	1	CGCAAACAAATATTAAGTGTATTATCTATGCGCGTACGCGCCCGGTCTGGTGACTCAGTCTTTTTTTATTTAGGTTAGGTACGATATTGAATCTTTGGAATTGAGCATCTGCGTAAACTAAATTACAAATGCTTACAAATACAATTACGTTATTCTTTTCGTCCAATGAAATGTGCAAATAACGTCTCAAAGTTCTTCATTGCCTCGCTCATAAAATTATTTTCATCGTTATCGTGATTCATCCAGACGGAGTTAAAACGGAACAATAGCAGATAAGTGATATCTCCACCCATACTGGAATGTCGTTGAAAACAAAGTTGATACAATGTCTGCAAGATCTCAAAGAAGTTAACTACACTGACCGAATCAACGCTCGAAAAAGTGACGCGAAAGCGGAAA…
Novel00430	scaf1174	-	1201	2346	492	CUFF.251	6e-98	1	AGGGCATCGACCTCGGATAGCACGCGGTCCTGGTTCTCCTGGACGCTTGTACTGTCTCGTCGACCGACAAGCTTTTGAGGACTGCAATGGCAGACGAGCATACGGCCCATCCGATGATGAGTGGTCACTGATGCTCAAGGATATCAGCAATCAAGAGTACAGTTGAACCGCTGCCTTCACACTGGAAGTCATTCGGAGCTCGATTAAAAAAGGACCCCTCATAGCGCTCGGGAAACACGGTAGAGGAAGAGACTTCGTTCCAAAGCCGGATGGTACGTGACAAAAAGATCTCTGTAAACAAACATGTAGATTGCTGCTGTATTTTCAGTAATATGCATGAACCCCTGCTCTGTGCTAATGGCAGTTGTTTCCCACCTCTAGTTACTGCATATTACTTTG…
Novel00431	scaf118	+	119	2748	1228	CUFF.2003	0.0	1	GTCCTTTAGAACTAGTATTGTTGTTTTTCTAAATTTTTATGTTATATTGGTAGTATTTGGTAGATACAGAAGTAAACGGAAGCTTAATGATGGATTTAATGATTGAAGAAAGTACTACTGAGAAAGTGCCGAAATTATTGGAAAATATAATTAAAAGTATTCTAGAAAGGAAAAAATCTAAACCAATTGAGAAAATAGACATTTTGTGTGGATTATTAACAGCAATGTTGATTGAGAATAATTTAATTCATTTAAACGATAGTGGCGGTACTAAAGACAATATTCCTCCTGAAAATTATCATTGTGAACTGTTTTATAAATCTGCAGATGGTCCAAATGAAACTTGCTTTGCTATGCGTGGTTTTCAAAATATACCCATTACAGTTGTTATGACACCTT…
Novel00432	scaf118	+	131115	134553	979	/	/	/	CGATTAATAACAGAATTGTAAGAACCCCTCAACACATCATGAAATTCATAGTGCTTCTCCTTTGCTTCGTCGCGTACCTAGCTGTGGTTCAGACGGAGCCGCTGCCCATCGTCAGCAGCATAGCCACCGCGGGCGGAGCCGGCGAGGATGTTGCTGCATCCGCCCTGTCTCAACACCAGGGTGGTAGAACTTACGCAAGCGGCCGCTCGCACGTGTCAAGGGGAGTGGCTTCAGCATCAGCCGCCAGTGGCTAGATTATGAAAATTTTGAATGTAGAAGTGATAATAAAATGAATTGACATATACCAAAC
Novel00433	scaf118	+	498093	501547	2352	CUFF.2062	0.0	0.98	TTGTCTCACCCCGCACTCCAACCTATACGGAAGAGACAAAGCCCCAGCCCATCGCACATTGTTGATCTGGTTCCCATACCAAAACTTGAGAATGTTGTTTATTTCCGTGGGTAGTTTAATATTTTCCAACTTTTTCCACAAGAGGTCATAGGAAACCAAATCAAACGCCTTGGACAGATCAAGAAAGCAGGCATAAACAGGTGTTCCTCGCCGCGTGTAGTATTTGACAGCATGCTTAAGACTTAAGATTGCACTCTCTGTCGACAAACCTGAACGGAATCCGAATTGAGACCTTGGAACTTATATCTCAAGAGCGAGATTAAAAGAGTCCTGGATAAAACAGTGCGAAGAAAATAGACAGCTGAGAGCATCAAATGACAGACTATTGTCGGAATTGAC…
Novel00434	scaf118	+	621046	640727	723	CUFF.2088	e-140	1	AAGTTTAATATGTTACTACGTACAACAAAGAAAAAATATAGAAAGGAAAATATAAACTTTTCGATTCTTTTGCCAAGTCCAAAAAAAAAGTCACCACGACGCCATGACAGGTCACGTGATGTAAATTTTCGTCGGACATGCGCGTATCACTGAATTTTTCAAGTGATTTTGAAAACGGTGGGACTATTTTTCCGTGTAAAAATTATACGTGATTGTTTATTGTGTTGCTGTTTCTCTATTATATACATTAATATACATTGTTGGCTTGCAAATTATGGGTGTAATGTGTTGATTTGTGGAAGGAAGTTATTGTTTCTAAAGGTCGGATCCAAATGGTAATGCAAAATTTACAGATCTTATTTAAAGAAGAAAATGTGACGCGATGTGCCTCGAGTGTCT…
Novel00435	scaf118	+	687886	688119	234	CUFF.2092	e-122	1	ACGAACTTCCTTACCGTGCAAAAACTATTTAGTCATAAAAACTGACGGAGAGTCGTTGAACTGATCACAAAGAGACAGAGTGCGGTCGGTGCGGGAGTGCTCCCGACGAGCTGGGACCGGCACCAGTGTGCTTAGTGCGAGTTTTTTAACGTTTTCGATAGCGTAAAAGTTAACTCATATTTGTATGCAGTTGGAACAGCGCCCCTAGCGGCAAACGTACGCAAACCATCCCAT
Novel00436	scaf118	-	589384	591785	438	CUFF.2078	5e-98	1	GGTCATAACAATTCGTAAGACAAATATCATTGGGTATTACCTTTTATCAATATATTATAGTTTTTAATAAGCTTGTCGAATAATAAAGCGAAATGTCTGGCGCGATACCTAAAATACAAATATTATCTCTCTATAAATTGCTTCTCAGAGAATCCCAGAAGTTCCCTAACTATAATTTCAGAGCATACGCACTAAGAAGAATTCGAGATGCTTTTAAAGATAATAAAAATGTGTCTGATGTTAAGATTGTGAAGAAAGAGTTTGAATTTGGAAAAGAAAATTTAAATGTTATCAGGAGACAGGCAGCCATTGGAAATATGTATAAAACAGAAAAACTTGTTATCGAAAATCTGCGGTAGCTTCATGTTTATAATTGTATATTATTATGAAACATCTGTA…
Novel00437	scaf119	+	3949	4594	646	CUFF.8009	0.0	0.95	GCCGAACCGAGCCGAGCTAAACTTAAACTAGACTAAATCAAATCAAATCAAATTTACGTTGTAGATGTCCATGGGCTCCGGTAACTACTTAACACATACATTTGTAGAATACATTATTATTTACAAAAAGAGTCGCGACAACATATGTCTAATACTTATATCTTTACCCCTTAATTTCTTTTATATCTATGTTTTTCGGGAAAACATTATTTACTACATAAAATATCAGTACAGAAAATAAAGCTTCTAAAATTTCACACTCAATTTATTATTATATTACATTCTCAAATCACAATATTATTTTTACAATCCAATATGTTATCATATGTGAATATGAAAAAAACGTCAGTCTTAAATTTAACCTTATCCAAACAAAACCGAATATAATGACTAAGATTA…
Novel00438	scaf119	+	5444	5604	161	CUFF.21513	1e-56	0.92	TCTATCTATAATTAAAAATATATATAATATAAATTATGTTGAAGATGTCGCACCTCTTATACACAGCATTTCCTATTACAAGAACAATCTGATTTAAGGACGAAAAATGAAGAAAACCACGATACTACAAATCGAAAAAGAAGTTTCACTTCATTCACGTG
Novel00439	scaf119	+	5760	6306	547	/	/	/	AAGTAATTATGACGATTTCTGTTACTAAGCACCTGGATTGACTAACTTTGCCTTTCTTTGGTTTGTTAATATCAGTTTTCGTCTTTTAGTCGCTTAGAAATAGATTCATTCTTTTTTTTTATACCTACCTATGCTGATAGCCTTGAGAGCCTATTTCAGCTTCACCCTAACATGTAGGTGAGCTCACGGGGCTCAAACCGGAAGAGTTGCTAACACTGGCCCTAGCAAGAACAGTCTTTCGCAGAATCTACCACCGGATCGGAAACGCGACCCACTGAGGAGATCCGGCGAGAAGCTCAGTGGGCTGTGTCTATGGGGTGATTCATTCTCAGTATCGTTCGGATTCGTCTCTCCCAGAGTCTATTAGATATTCCGGCGCCTTAGTAACAGAAATCGACT…
Novel00440	scaf119	+	718139	719930	1792	CUFF.8072	0.0	0.99	GAATGTAGTTTGTTTCGGCTGAATTTCCAGATAAGCAGCCTTATGAACATTACGAATATGTCCAATTAAGTTCGTAGTGTTTCCAGCAGACTTAATTTCCTTTTGACATAGTTTGCATTTCGTTTTCTTATCGTCAATTTTGTTAAAGAACTGCCAAACGGAACTTTTTTTCTTAGGTCCCATTATAACTGAAAGTAAAAAACAAAACTATATAGGACTGTTTACAGGGAATTTATAATAATACCTATTAACTGCCTAGTAGAATACAAATAAGTATAAGCCGCATTTTAATCGATAATATTAATATAGTAATTATCGATAACTTGGCATCACTACAATAGATAGTATTATTATTTCACGGTAAAAAATATAACCTTTCAATCAAATCGTATCATATTG…
Novel00441	scaf119	-	44899	59527	148	CUFF.8015	4e-50	1	CGGGAAGAGTTTCATGTGCATTATTGTTTTTGTGTTGCGTTAAGTTATGGTACAGGACATGATAAGCTGAGAGCGAGTTGGTAGAGAAAGAATGGAATCGCGGAGTGCATCACGAGCGCTGGGACGAGCTCATCTCTCTCACCTGCCG
Novel00442	scaf119	-	712075	713748	1343	CUFF.5422	0.0	0.97	CTGAGATCCGTACGAATCCAATTGTTAAATTTGAAACGTTAAATTTATAATTAGAATCCACTGGAATCTATGTTGTAATAAAGTGAAACAAAATTGAAGCCCCCGGTTTTTGCATTACACATTTCCTTTTTTTTTTAATTTGGCGTCGCGCGGTTTGCGAATATGCCATTGACAAAAGCAGGGAAACGTTTATCACGATTTAAAAGGACATTACTCACGGAATGGGGTTGGCAACTGTCAAAGTGGCGCTTGTGTGCATTGTTCCCATAACATTCAATATTTGTATTGGAATTTTTGATTAGAAATTATTTTAAGCACAATGACGCGTTGTTTTGTGCCGATATGCTCAGAAATTGGAGTACATCAATTCCCGAAGGACAAGAAAATTGGAAGACTGTG…
Novel00443	scaf119	-	718139	721718	2505	CUFF.8072	0.0	0.99	TGGGAAGCTTCCTTAGAGCTTTGAGCATAAATACGGTCATTTTGTTTGTTAAAATGATGCTCAATTGTAAAAATTTTCTCATCCGGAAACAAAAAATTTCTATGACCTCCCTTTGCGTACCGCTTCAGTAGTTGTTTTGATTTTACCACCGTATTCTCTTTTAAATTATCAGTTAAGAAATGACCAGTACGTCTTATGGGCTGCAAGTCCTAAGTCATATTTTAAAATACGTGACATGGTTCTAGGCGCTATCTTCATTTCCCGAGATAAAATATTTTGCTATCGGACAGGATTTCTTCGAATTCTTTCCCTTGCTGCTTTGACCACCTTTTTCGTACGAACACTACGTGGACGGCCAGATCTTTTTCTGTCACAAACAGAGGAGGTCTCATTGCACCT…
Novel00444	scaf1195	-	2172	5505	492	CUFF.22243	e-124	0.96	TTCACATTGATGTTACGCGTTTTGTGCCGAACAAAAAATTTCCGAACGAATTATGTGATGTCGATTGTGTACACGGCATAATTTTTGTCAATTTTTTTTCATAAAATGTAAAGTGAATAATAACATTGTAACAATAACAAAACAAATCATGGCATTCGTGAGTGCCGTAACCGGAGATGATTCAACAAAGAAGTTCATGGAAGTCCTTCAGAACGACTTTAAAAATTTAAGTTTGGAGACCAAGAAGAAATATCCTCAGATAAGAGAGGCTTGCGATGAAGCTATAGAAAAATTGTCTTTAGCCTCTAATAATCCACAAGCTTCACTGTATGGTGTTGTTAATCAAATATTGTATCCATTGGTGCAAGGTTGTGAATCAAAAGATTTGAAAATTATTAA…
Novel00445	scaf12	+	763601	768250	4650	CUFF.17331	0.0	0.97	TTATTTATATTTTTATTAAATTAATTCTATAACTTTCTTACATATAGTAAATAATAAAAGTGCCAATTTCGTCAATTACATTGATTGATGCAGTTACATATTCACACCAGCTTATTTACAACAGTCAGTACAATATTTTTACTCTGACGAGAGACACTTCGTATCGGCGTAGCCGCGCCTTTATCTCGATAATTCCGCATTCGATTTTCAATATCGATAATCCACTTTTCGCATCGCATTGTTGCCGATAGTTCAATCAAACGTTTATACAAAACACTGGAACCTATAACAGATGTTTGATGACTATTCACGCACTTTATTTACAACCTTTTCCTCCACATCGACGACAAAAGAATAACTGAATGACCGCGCTCGGCCCGCTTCACCATTTACAACAAT…
Novel00446	scaf12	+	1236777	1237375	325	CUFF.17341	6e-94	1	CATCTTTAATATCATCATTAGTTTTAATATTCTATTTTACATTATTACTGTCTCATTAGTGTCTTCAGAAGAAAAACAGTGCGAGATAATTCTAAATTACATAATTAATAACAAATAATTGTTTTATAGGTCAAGTTTATTCCAATTGCTCAGCACGCACGTTACTTCATATAATCATATATCGGCTCGTAAATTTTCTTGATAAAGTATTATTCGTAAGCCCTCAGTCATTGTTCTGTGCAAATTTAATTTATTTATGATTGTTTAATGAATTTCCCAATTAAATGGGTAAATCGTATTTTTTTTCTCCCTAAAATCCATGTGT
Novel00447	scaf12	+	2245374	2246545	1172	CUFF.23771	0.0	0.98	CTTTTTTGTGGATTACAGATAATATCGCTTGTATTGGGTGGCAATTGGGTGGTTTTATATTATGGTAATTTGGTAATTTTGGTATGTTGTCAAGCAATTATATTTGATTTGTAATTTTTTTTTGCGATATATTCTTACAGCCTATTACATTACAGTAAGTATATGTTATTTTTATTAGCCTATTTAAGGTTTATGTACTTATTGCGGAACCAAGTGTATTGAAGTGTATTGCCGGTGATGTTTACATTTATCCGATGGTCTTTATGGCAGCTAATATAGAAAACTTACCTTAATGGTCGATTTTTAATCTTCTTATAAGTTCCAACATAACTTAGCGTTTGAAAACTTCGAAAAAGTATATTGAACGACATTTTCTCAAGGAATTAAAAGTAAAAAAAT…
Novel00448	scaf12	+	3430994	3435347	4354	/	/	/	CGGCGGTCCACGCGGTACCACTGAATAAAAATTACGCAAGATCAACTATTGTTTAAACACTGTAATAATGAGCCGCCTAATTCCTCTTAAATGAGATAGATATGATGAGACAATTAAAATTGATACTAAAAAAAAGATTTTTTTTAACAGTCCTTTCTAATTATTATGAATATAATGAGCTAGTCACTATGGTACGATTCTTGGGGACCCCTGTGTGCCCAGCGGTGGACGTCTGTGGGCTGATGATGGAATGAACAGGCAACAGAGATGGTGACACTATCAATTGTGAACTTCCTCCTCTTTGCGTCGATAATCATCAATACTGAGGCCAGCCCTGCCTATCCTAACCTGTGTGAATGACATCTGGTCCGACCAACGCATTGGACTCTCTGGGCCATA…
Novel00449	scaf12	+	3806978	3812978	1899	CUFF.17525	0.0	1	TTAACTTTCACTTCTTTTGCCCATCTATTTGGAAAATATTTTTTGACAATTGACAACTATGACAAATCTTAACAACATCTCACAATTCTCACACAAGAAAAGAAAGTTCAGCAAAACAAAAGAGGCAAATCGATTAAATCAAATTGGTTAAGTCAATTAATTATGGATTTAAGTAAACTGCCGAACGATATGAAACTACAATTGTGCAAATCATATTTTAAAGTTGGTTGTCTGTTCCTACCGTTTGTGTGGGCGGTGAATGTGTGTTGGTTCTTCCGAGATGCATTTATAAAACCAGCATATGATGAGCAGAAACTAATAAAGAAATTTGTGATAATGAGTGCAATTGGAGCTTTCGTGTGGGCTGTTATATTGGTTACGTGGATTACGGTGTATCAA…
Novel00450	scaf12	+	4256887	4259454	889	CUFF.17544	0.0	0.98	CCGGCGAGAAAATCAGTGGGCTGTGTCTGTTGAACTCTACGTTGGGAGCTTTAAGTGTGTCTGAATTGCGTTTAAATGTCGCTTTGAATACTGCAACTAAAAGCTCTGCTGGCTTCGTGTTTGGCAACCAGGATCGGTGACAAAAGCGTCCGAAGCGTGTGCTTTCGAGCTTGTCGACGGAAAGCTCGGTTTAGTCGTGTACGATAATTTAAGTACAAAAAATACTTTGCAATTAACTCGAAAATAATGTAATTGGGAAATATTAATTCGCGAAAAATAAGCGCGCATTGTACATCAAAGTCAGAACTTTAAGCTTAGTTAAGGCTCTGGTATGTTCGTTGTGGGTGTTGCGAGGCAGCAGACGTAGCGAGCTTATTTCGAAGCTTTTTGGCGGAATTC…
Novel00451	scaf12	+	4262826	4263566	741	CUFF.17546	0.0	1	TTCACTAATAACATAATCACGTCCACAATACGGACAATAAGTTGCTAATACAATTAAGCTACATAATTAGTATACAAATTTACCAATTAAATCCCTCAAAACGAAAATAATTACTATTAAACTTTTGAAGTTCACAATAATAACTTTGATCATGAAAAAACTTAAGCAAGGTAGCGGACACAAAAAAGAATTTAGACAATTTTCCTTTTTAATATTCTGTAACTTGACTATAGCAGCGTTGATAAACGTGCCAAACTAATAATTTAGTTAGAAAACTTCTTTATAAAAACTTCTTCAGGGTAGCTATGGATTGGCCGCATCGTGTGATAATTACAAAAAGTTGAGGATAATTCTACAGCAGCATTGGCGACGGTATTCTCATTCTTTCATTTCCAAAAT…
Novel00452	scaf12	+	4263758	4263896	139	CUFF.17546	6e-61	0.91	TGGAAACATTATTTTTGCGCGTATTTTTTTGCCGGCGAAGTATTGTAAAAGTAAATTCAAACCTCAATATTTCGATAATAACTATGGTAAGCTTAGGCCACTTTTGCGCTGACCGCCCCATTTATGAGTCTCTTACATA
Novel00453	scaf12	+	4264287	4264810	524	CUFF.17546	0.0	0.98	AATCGATTCACCCAGTGGAAAGTTATGAGGTAAACAGATATTAAAAAAAACATAGTCGAATTGAGAACTTCCTCCTTTTTTGAAGTCGGTTAAAAATGAAATCATCAATAGGAATCTAAGTATTATGAAACAAATTCTGTCTGCTTCTGTTCCTTCGCTTACTTCTGTTAAATTAAGCTACAGATTTTGGTACAGTTTTCACTAATATAATAGGAGACATTAATTACCGTTTTTAAGATTTTTGAGTTTTCAGATTGAATGAAGGTGTTATGTGCCTATAAACCATATTAGACCTTAAAGCTCCGGGTTTAAAGGCTAATTTTAGAAATTGCATGTGATGAAGGAGTTACATACGAAGAAAAAGTACAAGTAGGTAACAAAAGTTTTTTGCCGGTTTTC…
Novel00454	scaf12	+	4265436	4265845	410	CUFF.17546	e-140	1	AAAACTACACTGGACTTTTCGGAATTTTGTCCAATCTCCACACATTTTATCAGTGAACCGCCATTGGCTAAGCATTTCTTCAAATTGCCAAGAGGTTCCTTGATATAGAATCGGTCAGAACTGATGAGTTAACAACAGGACGCGACTCTATACGACGCAGGGGAGGGGGTAAGTGTGGTGAAGTTATCCCTGTCTCGCTCTATCTATACCTTTTCGACGGGCCACACTCAGAAAACACTAAATCAAACTACAAATAATTTATTTATCCAATAATAATTAATATATGTATGTATATATAAAAAATAAACAATTGTCTATTACACAAATCGAAAATTAAACTAGTTTTTTTAAATTTTAATTAAGTAACATTGTTTTTTTTTTATTGGTAACTTTAAGTAA…
Novel00455	scaf12	+	4266257	4266747	491	CUFF.17546	e-168	0.97	ATTTGAACCTGTTTATTATCCATTATGTAAAAGATTATAGTACATAGCTGAGCACATAAGCTACGAATTTTATTGAAACATGTAAAAAAACATTTTCGAAAAACATGACTAAATATACGGAACACATATTCTTTTAAATATTATTTTTATTTTTGTAAACAGTTTAGTTATGTGTGACGTCATATGTGGCCAAAGTAAACTGCGGTCTAACCTACGTAGAATACACTCTAAAGCATAGCGACTGGCCACATGTGACGTCATGAACTGGGATGTCTTATTCGGCGATTAAAAATGTAAGTCAGTCAATAATGATGATTAAATTATCCTTTTAATTTATTTAAAAATCTTTATATAATTCGTTTTTATATACCATTTGTTAATTTTATGGGATGGAATCTT…
Novel00456	scaf12	+	4501995	4505849	724	CUFF.23674	e-153	0.93	CGAATATTAATCAGGTAAATTAAAATATTGAAGGGTACGGATACAAACTCTAAGGTCGACTTTATTGTAGAGATCGTTATAGTGACGTAGACATAAATATTGAAACTACATTCTCAAAACTAAATATTAATTAACGTAACCTTTGAAAGTTCACTTCAATCAGTTATCAATCTTGACTATCACCAAATAAAGCTAATGAAAGTAACTCTCAGAAAAAAATTGTGCTTGCGAAACACAAAATCAGAGCATATCATTAAAATATATTTGAAATTTGAAAATCCATGAGTACCTGGAAATCCCTCCCAAATTGCAAGAAGTTAAACAATACTCAGCCAACTATAAGAACTCTTGACCGGTATGCTCCTGCATCCAAATCTGGTTAGAAGACTCAAGAGAGCC…
Novel00457	scaf12	+	4527816	4529093	1027	CUFF.23674	0.0	0.94	GTTTTACAGGAAGAGCAAAGTAGATAAATGCGGGGAGGCTGACGAGAGAACGATTGACTTCTTGAGCGAATGCTGGAGTAATTTTGCTAAATACGGCGTACCAACATGGAGGAATCAGAAAACAAAATGGCTGCCTTACTCAACGAACAATAGACGGACGCTAGTTATAAATGACGAGATAGAATTAAAGAGAGACGTTAATTTGAATCGCATTAAGTTCTGGTACGATATGATCAAGGATAAGAGTAAATTGTGAATTAATTAAGATTAAACGGTGGTGGTTATTTCATTGGGCCATTATTCAATGGTGGATAAAGAATGTAACACTATACTAGGGAAAAAGCGTATTACTCTCTATACAAAAATCATTTGATAGATAGGCTGCCACTTCTCGAGCCG…
Novel00458	scaf12	+	4532655	4534712	2058	CUFF.17571	0.0	0.98	CAAGAGCTGGTCGGTACTGAATTTGGATAGAAAATAAAAGAAAAACACAGAAATAAAATAAAAATAAAACATTTATTCACTATCATTATCTCTAATGCACCATACACTATATACCGAAATGTAATTTAATAAGTTTTCAAACATTACGTTTTTGTAAACTATTGAAAAGTTTACGAAGATTTCTAAAAACCATTTTCTAACTATAGCATTGAGCACGAATACAGTTGGAAATCGACTGTAAGATAGATTATAGCGAATGATATCTGATCTACGAAAATTTCGTATGAACTTCTGACGTGAATTACAAATGCATACGTATTCAATGTTGGAGTTAGCCAATATGGCCGCCATTTTGAAGACTGTTCAAATTTTAATGCACCTTTTACCTTAAACATCGAT…
Novel00459	scaf12	+	5049312	5059453	1555	CUFF.17593	0.0	1	TTTAAATGCTACCTACAAATACGTACGCGAGAAAACCGTGAAAATACTTTGCGAGCCGGCAAGTGCGCTTCTAACAACGGGATACAGGATATCTGTTAAAAACTCGCCCATCAGCTCGACCTGTGTGCCGACGGTTTTGGATGTAACCTGCACTCTCGACCTGCAACGTAGTCACAGCGGCCAGTACATAGACTTCGTCTTTACACAGCTCTCCACCGGCGAGCAACTAGTTCTGAGGCTCATCTTAATACACGAAAAACAACATTCCGGATTCCCGTGGGCCATAGTTGAGATAGTCGGTGTCACCTTCGGAGCTATAGTGCTGATACTCATCACCGCAATCGTCGCATACAAGATAATGAAAAAACAAATACTCAACAAGAAACGTTGCCCGGACCT…
Novel00460	scaf12	+	6655188	6657660	428	/	/	/	CGGACTTATCGTCACAGCTCGTGATTGTTGTTATATTTTAAGTTTAAAACTAAATATGTGGTTGTTAAGGAGATGTGGTTCACGGAATTCTCTGACTTATTAGGTATGTTTGTGGTGTAGTGACCGGTAAAACGTTATAAAACAATCAAGCAACCTGTTTTTTTTGAAAAGGAGATCAGGTACTTTCTCTTTCAAAATATCAACTGGACGTGCTTCACAAAAACTCCGGGGAAGGCTATTCCAAAGACGAGTTGCTGAGACAGTAAAGGAATTTAAGTATAATCAGGGAATACCTTGGATCTCGTCGAGAAAATAATACAGTTGCAAGCCCATAATACACAGCTGAAAAACATCATAAATAAAACTACACCTTGCGATGGCCAAAAGCAGAAAAAAGTA…
Novel00461	scaf12	-	298574	301029	653	CUFF.17299	0.0	0.96	TAATTTCGGAATTAATTCTTTTAGTTCAGTATAATTGCTCTGTATATAAAGGACGTTTGTTGATCTAAATAGTTAGGCTGTGTAGTTTTTTCGACGCATATTCATCATGAAATTCACTTTAATTCTATGTTTTGTTTTAGCCGTCATTGCTTCAGCAAACGGCCAAAACACACGGTTTCCATTCTGGAACATAATATTCAGAACCCGAAGCACTACTCCGAGCTCCAGCACTGTTATCCAGTCTAGTACCAGTTTCACACCCGAAGCCTTCAGTACCAGCCCCTAGAAACAAAATAGACTTTTGCATCAGGAACACAACTTAATCAAGAATTTTGCTGTACAACATTTTCGGAAATATAAAAAAAACTTTCGTCTTTCATCATAATGGAGGCCACTGCC…
Novel00462	scaf12	-	318284	319781	380	/	/	/	TTCGAAACGAAAATGAGATTCAGTCTGATTGTGTTTCTCCTGATCGCTGTTATTGCTTCAGCTAATAGTCAAAACACAATTGGCTCATTCTTAATGCGAGTATTTGGGAACCGAAATCCTCCAAGCACCGTACCCACCACCACAATCAACATCTGTGATGAAACTACCGTTACTTCTCGAAGAACAGATGAAGTTTTATCAGGAGGAGACGAAGGTGACACGACTACAACAATGATGACAACAATGAGCAACTAGCGATATAGAGACTTATGTGCACAAGTTTATAATAAAACAACAAAAGAATTGCTATGATTCCCGTAAGCAACGAAAAGTAATCTTGAATGACACTCATTGTAACTTCATAAAAAATAATGTGACTG
Novel00463	scaf12	-	552073	553211	938	CUFF.17316	0.0	1	ATAAGACAGGATAGGATCGTTGAGTGGAGCAGAAGGAGGAGCCAAACGATCAAGGAATTGATCTGCTAATTCTATAGGCAGCAACAATGCGTTAGAAGGATTGACAGCTGATCTAAATCTTTTGATATTTCGCCATATGACAGTAGCATGTGTTTCAGGGAAATGAAATGATTATGGGATAGTGATCACTATTATAAGTGGAACACAAAGTAGACCAAGATAGAGAAGATGCTAACTGGGGAGTACAAATGGACAGGTCAATGGCACTAATTACTTCACCAGGCTTTGTGAGGCGAGTAGGAGAACCCGAGTTTAAAATGCACAGGCTATACATGTCTAAGATATCTAATAATTCATAACCATAACTATTAGATACTGAACTACCCCAAGATGTGTGAT…
Novel00464	scaf12	-	1153832	1161160	1301	CUFF.17391	0.0	1	TATGTACCTACCGTACCTATATCATTGTTGACAAAATGTTAATTGTTAAATGAAACCTTTACGTATAACTACTACTGTTTTACGAAAATAAAAAAGAACACCATTTACTGAACTGTGAATAAAAAACTGTAATATGTAGCATAAATGTAAAACAAGACAAGAATTTTGCAATAAAACTTTCATTGAAAATCATTGCAATAAATTAGGATTTAGCCACAATGTTGGAAAATGTATTAGAAAAGTTTATTGATAATCTGTTTTTATTCATTACCGGTAAAAAGAAACCAAACGGGTGTTTACTTGTGAAGAAGCATTCGGATAACCTAAATACCCATGGCGACATTAGTTTTCCAAACACACCAAAACCGTGATCGTTCTAGTGCTGTGCGCATTGGCTTA…
Novel00465	scaf12	-	3377684	3381357	1170	/	/	/	GCAAAAACGGATACCAAACTCATCAGGATCATTGGTGAAGCAAACCGACGCCTTTGCAGTTAACACGCGTCTCGACGCTAGATGCCGGGTTTGGTTTAGCGGTTCTGTATATTTTCAGGTCTTCTTGGAGCCATCTATATGAATATTCAATTTGGCGTTTCAAATCAGACCCCAAAACCCTCTGTGGCAGTTTTCGGCAGATTTTAGATGTAATTATGTTAATATGCTATGACATGTCATTGTTCAAGCAAAGGCTTGCGGAGCAGAGTTCACCCCTACTATTTAGAACCACCACGTTCATCCACAGTGCGTTTCCAGAGATCTTTTTTGCCACGTACCACCCGGCTTTGGAATGAGCTCCCCTCAACGGTATTTCCCGAGCGCTATGACATGTCCTTC…
Novel00466	scaf12	-	4786512	4787028	517	CUFF.17572	0.0	1	CATACGTCTGAAGCTAATAAAAGCGTATTAAAAATCCTCAAAACCCTCTTAAATGTAATACGGTACTTCTACAACACGATAACGAGATTTATGTTTAAAAATATTTAGATAATTACATTATGCACTATGAACACACAATGTATGGGAATTACCGAAATTTTACTGCTTATTTTTTATGCATAACAGTGTTACGCCGGTAAGAGTAACGCCACCTATCGCCGAATAGCCGAAACGAATATCAAAGGAACTAGTAATATCAGGAACGTTCCAGAAGCACAACGTAACCTATTGTCAGATAACAGAAACACACATCGAAGCTACTCGACTTGCCCAGAATGTTCTCGATAAATCTAGGGATGTCGTATCGACTATAAAAGCGTTGCAGAGTTGGCACGAAGC…
Novel00467	scaf12	-	4787212	4787608	397	CUFF.17572	e-123	1	GATAACTTTATTTTTTCATAATATTTAATTTTAGGTGATAATTTTAGACATGACATACAAATAATACAAATAACATCACTAGATTTTAATTACTAAAAATAAATTAACTAACCGGTAACATTAATCATGCATCGTAATTACGACCGGATAACAAAATTAAATACAGCCAACCCTCCTATAGCAAGGTACAACGCGGTTCCATTTTAATACGAAAAGAAATAAATAATAATTTAAAAAAAAACTAACAAAATACGCTTTTATAGAAAATTCAACTAAAAAATAGAAATTTTAATAAATTTGAGTTAAAAATAGTGTAAGAAAAAATTATTTTATTGTAAAAAAAGCGTTGGGTGCATGGTATCAGTAGTTATATTTTATGAACAGATATGAGTAGAAG
Novel00468	scaf12	-	6432284	6432608	325	/	/	/	CTCCAGTAACCACTTAACACCAGGTGGGCAAAAAATATATTAAGAAACCTACACTCAACATTGGTGAAGAAGAATACAATGTATTCATTAAATCTACAAATTGAACAAGATAATTCTCAATGGCAAATATAGCTATGGACTTGTCTTTATCGCATGAGAAATGTCACGTATTTTGAAACACCCTTAATTTGACTTCATTGGCTCAAAGTATTTTGTCAAAGTTGTAAAGTATATTTCCTCTTCATGCCACAAATTATTCAACACCATTGGCATTTCGATTTCATGATTTAAGTCATTAAAAATCATATCGCTCAAACCGAAATAC
Novel00469	scaf121	+	62911	63159	249	CUFF.12620	e-139	1	GAAAATAATGGCTTTATCAATTAAAATTTTATTTAAATATTTTCCTACCGAGTTGTACGTGAACTCAACCGTATAAGTTTATAATCATAATGAATACAATCACATACAAAAGGCTTCGATTACACGTGTTATATTAGATATTACACAGAGTGCACAACACAGTGCTTCTAATTGCAAAATTCGACTTTCTACCTCTAATCGTAAAGTGTTTATTTGAATAAACTTTTACGTTCGCCAAGAGCAGCCCTC
Novel00470	scaf121	-	527669	530464	2796	CUFF.12628	0.0	0.98	GTTTCAATTATTTTAACACACATCGATTTTACATATTACATACAACACATTCATTTTGCGGTTTAATTAATCTAATTGTATAAATACATCTTAAGACTATAATAATTACATACACATTAGTAATTAGTACAAGAAAACGCTTTAATACAATCGTAAATCATGACAACGAGAATCGGAAATAATTCAAATACATTTTCTTAATTGTATTTTGAAGTCACGACTACAAGAAGAAAATCCAATTCACGTTTTAAAATTTTTTCAAACTTTTTAAATTTTGATTTGTTTATAAGCGCGTAAATAATTTTTTTAGGCAGGCGTTCCACTTGATAGTAAGTGGTTGCAGCCAAGCCGTTGCCCACAGCTGGGACTCATTTCTGGTCTTGGCCACAACCAAGAAGG…
Novel00471	scaf122	-	281641	282161	521	CUFF.3380	0.0	1	ACGTTACAGCATGACGTCGCGACGCCGAAAAGTTATCGGAAAGTTATGGTTAGTACATAATATTTTCTAAGCGTATAACGTAGACACGCTTGTGGTACAATCTAAGTTAACACACATAAAAAGTATGTATCAATTTGATGTACAAAATCAGTCTAAATAATGAATAACAGAGAATGTAGCACTGTACTTTTGGTGCGCGACTCTGGGTTGCTAACCAAGGTGAGAGCGGCTCATTGAAACATCGGCGCATGTCCTATATCCATAATATCATGTAAACTATATTTCTGGCGAATAAAGATTTTCTTCTTCATCTTCTCAGAATTCGATTCGCCTTCTAACAGAATTCGAGTTTTTGTCCCTACCTTAGGAGGTAGGGACAGACTATAACTGAAATCTCAA…
Novel00472	scaf122	-	527597	529057	1204	CUFF.16768	e-141	0.94	AAGAAGGAAAGGTTGCGTTCATAAAATATGATAAATTAGTAATAAAGAAAACCAGAGACAACAACACAGAAAAAAGAAAAAGAGAAGAGTCAGGCTCGCCAAACTCTTCAAATCAAAAGAAAACTGCTGTATTCAAGACACAAAGCAACACAGGGACCAAAACTACAGGAAAAGATATATTAAGACCTAATATCCTTAACTATGTTGAAAGAGGAAGATCTGCTTCACTATCGGAACTACCAAAAAACTTGTAAATAGCATCGACACCCGGAACTAAAATAACACAACATCAACAAAAACAACTTTTTATAAATGTTTACGCATCAACCCCTCATTCGCAAAGTCGGTAAAGACGCAGGCAGCGCGGCGAGGGAGGGTGCGGCAAAGCGACGGAACGGC…
Novel00473	scaf123	+	147063	147844	782	CUFF.8815	e-159	0.97	ATTTAAATGTAGGTAAGTGTATTAGCAACGTTGGTACATGAGATTACTGAATAATACTGTCATTTGAATACCGTAACACCGTGACGTTCCAATACAGGAACACGCACCTCTTTATAACTAGTGTAGTATTAATACGTTTAGTAAAAAAATCGATATCTCGTTCATAATCGATGTAAAACAGTGCACGCCTCTAAATATGCAATATACGTTACAACACGCGCGTCTATCACACCTATAAATTCAATAACGGTTTTTTTATATATATATATTTTAATACACATTAAGGACACTACCGATAAATATAATAAAAACATGAGCATTCATACAGATAGGAATCACTTAATAATTAGTTTATTGAAAAATTGAGGTTTAACTCGAGTTAAAATGGTCACTCGAATT…
Novel00474	scaf124	-	269961	277907	635	CUFF.20184	1e-90	1	AGCTTGTGTTTTGAATAGTCAGTTATTAATTTTTTTTTATAAATTTGAGAAGCTGATTTTCGCTATATATCTATTAGTGCACTCGATGGATCGTTGGGGTGGTAAACTTGCAGTGGTTACGGGTGCCGCTTCAGGTATTGGCGCTGCCGTAGCCCAGGCTCTGGATCGAGCTGGACTCCAGGTGGTAGGATTGGACGTAAAAACGCACGTGGAGGCCAAGGAATCCGAAATAGAATGCAAAGGAAACATTACATCCAAATATTGCGACATCTCTAAGCTTGAAGATATTGAAAGGGTTTTCAAATGGATCGAAGATAATTTCGGATCTGTTTATGTTTTAGTAAACTGTGCCGGCATTCTTTACCAAGGACAAATAACAGGCGTTGGAGACAATCCTTT…
Novel00475	scaf1240	-	1470	4545	582	CUFF.22423	e-165	1	GTTTGTCCGATGTGGGAGTCAAAGCCACAATCCTCGGCACAACAGTTAGAAACACTAACTACTGCACCATCGAGTCAGTCAACCGAGGGTTACAGGCACCTGAGATATTTAAACAACAATCGGACAAGTAAAGTTAGCCTATCAGTTGGCACCTCCAGCAACGAGACTCGAAGACTTTGAGTACCATTGGAAGATGATACTTAACTTCTATGAGCGGTTTGATGATAATTGTAAAATTCACATTGAAGATACTAAGATACCTCATCACCTGCATCAGATGCTACAGCTCATTGTTGATGAAGAAAAAGAACAACAAGGTGGCACGGTCGGTCCATGCCTGGAAGCCATAGTTCAGCGGTCCATATGCCTGTTAGATGCATTGACTGCGCTTGCGGCGGC…
Novel00476	scaf1242	-	20	1943	1650	CUFF.22277	0.0	0.98	TGAGTGTAAATTTGAGTTTATTTTCGTACAAAATTCCGTTATTATTAGTGTTCTGTGATTCCGTTTTATTACTTTTAATTCATAGAATTATTTAATTAAGAAGCAATATATTAATATACTGTCCCAACTGTAGTTTAAATTTCCAAAAATACAAGTTTGCATTCTGGGTGATTCAAAAATGAATGAAAATATATCAGAAAGAAGTATATCAGAAGGAAGTTCTGACTTTTCCAAACTTGATTGCGTCTCCTTTGTGAATCTACTCAACAAATACGTGAAAGTCAAGCTCTTAAAAAATTCAGAATTTGAAGGGTTTATACGGTGTATAGATCCGATATCTCATAGCTTAATTCTTTCCATAGCAAATCACAGCACATACCACACAGTGGTTGTACCTGG…
Novel00477	scaf1242	-	3109	5248	309	CUFF.22288	1e-70	1	GTGAGCTATACGTTGTGTATGTATTTACAGTAACGACTTTATTTTCCTTTACAGGATTGAAAACGCATCAAAATGGCAAAGTCAAAGAATCATACAAATCATAACCAAAACCGCAAAGCTCACAGAAATGGTATCAAAAAGCCAAGGAAGACCAGGCACGAATCCACCCTTGGCATGGATCCAAAATTTTTAAGGAATCAAAGGTTTTGCAAGAAGGGTAACCTGAAGCCAGCCAAGCAACTCGCGAGGGCGGCTGAGAGAAAAGCTACCCGAGAAGCAAAGGCCAAGAAATGAACATTAGTTATAAGC
Novel00478	scaf125	+	76914	77397	484	CUFF.8993	0.0	1	AGCAGAAAATGTTTTGTGAGCCCGCGCGGGTAGGTACCACTTCCCTGTCGACTCTTGCAGCGAAGCAGTCACGCAGCCCGCGACTGTGAGGGCTGTGGCCAGTGACATCCACGCGGTGATCTCTGTGAGCCCCGGTGCGCACTAAGCCGTAAACGGGCCGGAAGCTCGTCCATCCAGTGAAGCAATGAGCGGCGTGGGCACACCGCGGCCCGACCGACACTTCGACACGCCGATGCGTGGTTCAGAGCATTAATAAACACAAGCACGAGCGGCCCCGGCCGACATGAGATTGTGATTATATCAATTCGTAATGAGCATATTAAGTTGCCGACACTCACGGGTTAGCTAAATGATATGATTGAGGAACTTGCGGTTACGTGCTAATACATTAATTATCAT…
Novel00479	scaf125	+	343651	345242	1592	CUFF.9026	0.0	0.99	TTTAGAAATATCATTTAATGCAGTCTTTTATACAAACATAATAATATTGTAAAAAAATAGGTCCCATCAAAATTATTTGTAAATTATTGCTCTGTAATTTATATCGACATTTTTTCTTATGATAAAAAATTGGAATAGTCTACAATCATTTGATTCGATGTAGTCATTTATAAATTATATTTATTACAGTTGAACTGCCGTGGAGGGTCGATTTTAGCTGCAACATGTTATCTTGAACCATAGACAAGTATGTATACAGATTGCATTTGAATCATTCGCCGAAACGAGCACAGTTTGACCTAATAGGAAAACAACGTTTATGTATAATATTCATAGTGTCATATTTGTTGGGCCCGCAAACATATCTAACTAGCGCAACCCGACAGCTGGAGTGCGTGA…
Novel00480	scaf125	-	86578	87829	1252	CUFF.9020	0.0	1	AATTTTTCCATATCATTATTCCCCTGTTTTATAATGAAGCAATATACGTCGTACACAAATTTTCTACCCTTTCTTTTAAGTACTACACCAGTTTGTCACGGCATAGTGTATGTTTTATAAAAAATCAACAAACACTCAACAAATAGCAATGGCAACAAAGTCCACAAGCAATTATAACAAATAACTTAACGATTAATAACGATAGACTTTCCACTGTACACAAGCGTACTTTTGGGAGCAAGCGGAATGAGGGCGCGGTGCGGGACGCAAGGTTCGACTGATCTACCAATAACGCGCTCGATACGATTTCCCCTGCCGTCGCGCCTCACCCTCACCACCAAAGTGACCTAAAATTCGGTTCTGCGCAGTCAAGGTCATTTGCTCAAGAAGTTTGCCGAT…
Novel00481	scaf125	-	206154	210073	1313	CUFF.9011	e-175	1	GAAAGAAAAATGATTATGCATCTAATGTTTGCGACCTCTGCACGGTCTACCATTCACTCGGGATAGCTTCAATAGATCAGTTGTCATAAAATGTCGACGACTTATATTATTCTGTTACCGTTTCTCCTCACTTGTGCTATAGCTAGTGCGGCAGAATGCGAAAACGCAACATCACTGTCCCTCATGATCGACTCGCTCCTCGCAACGTACGATCGGGAGTCTCCCCCCGACTCCAAAATCGTAGTCAACCTGACCCTGCATTTGAGACATGCTAACATTCGTGAGTCCGAGTCCACCGTGCGGATACTGGCAGATCTTCAAATGAATTGGATCGACAAACGACTGAGTTGGAACGCAGGGGAGTGGGGCTGCAGCACTTGGCTGGTGTCCTCTTAACGC…
Novel00482	scaf1259	+	135	1802	1591	CUFF.22275	0.0	0.98	GGCAGCGGACTCATTGCAACGGGCCAGGATCGTACTCGAACAACTCTGTACAGCCTTGCCGGCGGACGAACGGATTGTTTACGATCAGAAGGTATTTATTAACTAAACAAATATGTTTTGAATGTAGCCTTATAGATTTCTCGGAGAAATTCATCATCATCATCATCATCATCAGCCTGCGGCAGTCCACTGCTGGACATAGGCCTCCCCCAAAGCTCGCCACTGAACCCGATCTTCTACGCATCCAGTTACTGCCAGCTGCCTTGCGCAGGTCGTCGCTCCATCTAGCAGGAGGGCGTCCTACAATACGTTTGCCGGTTCGCGGTCTCCACTCCAGAACACGTCTACCCCAACGGTTATCGGTTCTGCGACATATGTGACCAGCCCACTGCCACTTCA…
Novel00483	scaf126	+	524787	529468	393	CUFF.21034	e-100	1	TCAGTTGATTCAAAATCGAAAACAATGAAGACTTCAATCGTTCTACTTTTCCTCCTCGTCGCCTGCTGCACTTTGGGGGCTGAAAGTACCTGTATTTGCACTGCCGATTATAGGCCTGTTTGTGGTACCAACGGTAGGACTTACAGCAACAGGTGCCAACTGAAATGTGCGAGAGCCACATTTGCCTACGACGGGGCATGCGGGAGTAACATGTGAATTTAGGGTTGCCAGACGTCCCGTATTTCCCGGGACGTCCCGTATTTTATAGGCTTAGTTTAAAATGTCTCGGCGGGACTGACTCTGTCCCGTATTCGAACCGTAAGATTATAATTGTATTGGTTTTTATAAATATGTTAAAACATATAAAAATATGTTAAAAATAAATAAATAATG
Novel00484	scaf126	-	105011	122373	1266	CUFF.21025	0.0	1	CGACAGTGTGTGCTATCGATGACTTATCGATGTCTCTTTCGTTATCGATAAACTATTTATGTGTGATAATGTGCCTAAGGAACGTGCGCTGACGATGTGTTACAAGTGTGGCGATACAAAATAATAAAAAAAATTCAAAAGTTATTTGTCTGGTGCTCAGTGGTGAATTAGTATTGTGTATGTATTTAAAGGATGAGATGTCGATTCGCACGTGTGGGAAGGAGGATGCTCCTCTTAATTGCAAGTTACGAGGGGTACCGGCGAATGAACGCGTCTACACTCTTCGGACCCGTCACCCCTCCCTACTGCCTCCTTCCCCTCTAAGCCTGGCCAGTTCCGGTGACAAGAGTCTGGCGGACCACACCCACTCTCCTTCCTTAGAACGTCCCGCCAGCCAGC…
Novel00485	scaf1266	+	2227	2911	276	CUFF.22286	6e-75	1	CTTGTCTCTCAACATGCATATTTCCTGATAAGACAACATATCCTATTGATGAGACTATGGTACACAATGGTCCACCTCATAGCTCGAATTTTGGATACAGCTATGCCAAAAGAATGATTGATGTTTTAAATCGAGGATACAATGAGTCTTATGGTTGTATGTTCACCTCAGTTATTCCTTGCAATGTGTTTGGGCCATACGACAACTTCAGTTTAGAATCCAGTCATGTAATACCGGCTCTTATAAGGAGGATGGATGATGCTATGCAAAAAGGTA
Novel00486	scaf127	+	494362	495693	1260	CUFF.15885	0.0	1	TTCGTGTGTGATGAAAAAGAAACAGTATAACCAAATATTGAAACACAACATTGAGACTTCTACCTGCCTAAATCCATGATCTCTGAATGATGAATTTCGAAAAAAAAAACGAAGCTAATTGTTTATGGCAACTGACAAATTTCGCCGTAGTAACGCGTTTGCTTTTTGTTGATTTCTTAAAATATATTGTTAACGATTATTTTAAGATTGGTTGAATTTGCAAATTATTTACCATTATTAATAGTTACTAGTTTTAAATAACATTCGCATAAAATTGAATGTTCAGGCTGGAGAAATTGCACAGTTTTCGTCTTTAACAATCTTGTTTGTCGGTTAAAGATTACGTGTTTATGTACGTAAAATTATAGATTTTAAAAAATACGAAATTACCTTTTGGGA…
Novel00487	scaf127	-	230568	233347	805	CUFF.15869	e-118	1	GAAAGAAGAGAAGAAGATACAGAAGGTTCGAGAAAAAAAGAAAAACAAATAAATATTGAATTACTCGTTTATAATTTGGACGTCGTTTCCAGAAGTATTTGTAATGGACTAAGTAATTTCGTGTTGATCTCGAAGTATTCCCAAAGTGATACTTACGAATATCAAATGGGAACCGTTGAGAAAATATTTGAAGCGCGAAATGAAATGGCCCTAACAAGTCTAGTTGTACGCTACGACGGACTGGACACATTCACAGATGTTTCCCAAAACACGACTAAGATACACAGGTCGACATTATTCGATGCAGTGGAAAAGAGCATCAGATTAAACCATAAATACGTATACGTCTACAAATTGAGAAACAAAAAACCTTCGGACTACCATCAAATGATTTCCAGA…
Novel00488	scaf127	-	482150	482342	193	CUFF.15900	e-105	1	ATAAAAACGAGCGGCTGCTGCGTCCTTGGCGTCGCCAATGTCAATAACAAAACCTAGGCCAGAGCCGGACTATCCGAGCGGTTTGGCAGTAAGCTGCAATGTCCCTGCGGCTGCGCGCGGGAGGCGACAGCTGACGTTAATGTCACCTGACGTCACTTCACACAGAATACAGATTACTAACAAGTTTCACAGT
Novel00489	scaf1273	+	70	3773	216	CUFF.2488	1e-44	0.97	CCAGGAACGAAATCTTCTAAGGACATCTTTAAATCAAACCGTCCTGTATTTAAAATAATTCCACAATGACGCTGTGGACGCGAGCACAGCAGCTGCCCCCTGAGTGCCTTCAAAAGGTACGAATGATATACGTGGATCATTTCCCGATCGAAGTGAGGCATTGCTTGGCGTCTTGGATCGAGAGCAGGATATGGTGAGTGCCTTTTGATTTTACAT
Novel00490	scaf128	+	379991	380285	295	CUFF.7151	e-113	1	TACATGTCATAGTCATACTCACATAAACCCTTTGCCTTTGATTAAGAAAAAATATTTAAGTAGAACAAGATCACAATAAAAGTTACGTACAACTGGAGGTGAATGACCTCGCGCGGCGCTAGGCTACTGATACCTACTACCGCGCTTTTCAAAATATTAAAATATGACATTTAATTCCAAATTTCAAGTCAACTCACTTAGAACATCTTATTTTATTTAGTTATTGAGAATCTTTTAAATTTATTTTTATTTTTCATTGATTTTATAAAGTTATTTTGATTAAATTCGACATAAT
Novel00491	scaf128	+	380395	380539	145	CUFF.7151	5e-77	1	CTCGATAGAGTAAAAGTTAACTCGAATTTGTATGCAGTTGGAACAGCGCCCCTAGCGGCAAACGTACGCAAACGTTCCAAGCACACTGCTGATGTTTTTTGCTACACACTGTATAAGTACAATATCTGGAATTCCTTGATTTATT
Novel00492	scaf128	+	381195	381835	641	CUFF.7151	0.0	1	ATTAATTGAAAACCAAAAATAAAGATATGCGGATTTACGCCATTAGTTTTATATAGGGTGTTGTAATCTCGTATTCAGGTTAGGAACTGCTGACTTATAACACTTTTACTAGTGGAAGGGCATTTTATGAGCCTACACGGGTAGGTACCGTTACCCTGCCTATTTCTAAGAAGCAGTAAGGTTTGAAGGGTACAGGACAGCCGTTGTACTGTAAATATTATCTGTTTTTGCAATACCATGGCTGCTTCAGTACAGTATGTTTTTTATATAATATATTCGTTAGTTTAATAGCTTTTACGAATGTCATATTTAATCTCTAAATTATCACTTAATCAGAATCACTAAAAACAACACATAATCAAGTTATTGTTCATTAAATACATATTATTTTCATAAGCA…
Novel00493	scaf128	+	382012	382132	121	CUFF.7151	3e-50	0.94	TCTTATCTACAGCATTCTGGAATGTTCTAACCGTACATTAAAAAAAGGGTGCTGCTATTGAACAGTTCTACCGTGTGCTGTTTTGGACACTGTCAATAAGTCAAAACATAGTACAACAACT
Novel00494	scaf128	-	488746	489628	883	CUFF.7163	0.0	0.98	GAGTCTTTTCTCCGCGACATTTAATCGAATAGAAATCGATTTTGTTTTTTTGGTTGTATCGCAAAATCGAATGATCCTTACCATAAAACCGATCGACAAATTTTAAAATCGAAACCGTAATAAATCGTGTAAGTACTGTTTCGTGATGCGATATACAAAATGATCGTGCAGGTATACAAACGTACAAAAAATTCGTGCGACACTTATATTATTATAGATTAAATAAGAGGTATTCTGACTAAACGGATAACCAATAACAGAGAGAAATCATTAAAAAAACAAACAAACAAACACGTGTCTCCATTTCAAATCAAAAATAAAAGATAAATAAATAAGATGGTACATTTTATTGTTTTTTTTTTTTTTGTTAAATGGTTTTTTTTTCTGTAAAATAATTGG…
Novel00495	scaf128	-	489749	491173	1425	CUFF.7163	0.0	0.97	GTTTTTTTACACAATACATTATATTAATTAGTATTACACCGCTAAGAATAAAATTATTTGTTAAACATATCAAGACGTGGACTAGCAAATGATAATTATAAATTATAAATATCTTACAGCGTCATACGAAATCAGATATATCTCATTATTTTTTTAAGTAAAACGAATAAACTGTATGTTTTATTTAATTAAAGTGATTATACAAATGTTTAGTTCATTATGACCGTTCATTTAATAGTACATAACTGTTAAAATATGGCAGTCCATTCCGATAGTACATAGTAAAAGTTTGAAAATTGGTCTGAAAACAAAAACAATATTAAACAGGAGACAAAAACTATGTATTCATTACGATATATTATTACATTAATAACGCTAATATTATAGTTACGTTACATC…
Novel00496	scaf1288	+	1923	2838	483	CUFF.19983	0.0	0.97	GTCTTCCCTCTCCGATTCATAAGTCGTACATCACCACAGATTAATTTAAAAAAGAATACATTATTAATGTGATATTATTAACTTTATGTTTTTTAGAACTGTCTAGGGAGCGTGACGCAGGAGAACAAATACGAATTTATGATCAACAGAACGGATTTCGTAATCAACCCCGGGGAAGTGAAGAAAGTACAGATTTATGTCGAATATAACATTACGAGCTCTCCTCCTAAAATGATAGGTATAGCATTTAATGGTCGCAGAATATGCGGGCCGTCATTCGTTCTGTCCCTATTACATTCAGACTATCGTTATCACGGGACCGATATGCGGGGATGTCCTTATCGACCAAGCGCTCTGCCACCATCCTCGGAGGAGGAAACTTCCAGTAACCCAACATAC…
Novel00497	scaf129	+	34773	35908	1136	CUFF.19446	0.0	0.98	CTGATCTCTCATCATTTTCATCTCAATTCAATTCTTAAATAATATTAAGTATGTGTATTAATAATATTACGTGTATTGCAGATAGCCGGATAAACTTTAAAAACATTTCTGAAGACAGAGTACTTGTATGATGGATCATCAAATTCTCGATAGGTAGGATGATGACTCATTGTTTATCCACCGAAGGGATTTCGTGCAAAAGAAAACAATACTTTTAATAATAATTTATTTAAAATTGTACAAAATTACACTTCAATATTTACAAGTATACGTAGTGATCAGCTAAAATAATTACGCGTATTCATCAGTGTGGTCAGTGCGAGCTTTTTAACGTTCTCGATAACGTAAAAGTTAACTCAAATTTGTATGTAGTTGGAACAGCGCCCCTAGCGGCAAACG…
Novel00498	scaf129	+	260962	261098	137	CUFF.19487	7e-70	1	ATATTTTTAGAGGAAACAATAGGCACTCGTTTTCGTAATTATTACTAAAATAAACGCGTTTATATCTATACAATAATTCATTTGTAAGCGACATAATCGCGTCGCCACTACTGTAATATAGTAATTTCTAGTATTGC
Novel00499	scaf129	+	261321	261542	222	CUFF.19491	e-108	0.92	CCACAAGGAACTAATAAACGTAAAAAAAACCACATTGCCGCCTCCACAGAGCCACATAAAATAATAAATAGGATTCCCGCGTTTATTTTTATGACTTTTCTGTTTTGACACTTGTGACAGTGACAGCTCGCTCGAAACGTCAAACACGTTCACAGAAGCAAACGTGGTACCTACTAATTTATGTTATCGTGTTGCGTTAAATAAAAATAATGAAAATTCGTT
Novel00500	scaf129	+	432505	455409	1738	CUFF.19517	0.0	1	GTGAGGGAAAATATACCAGCAGTCACAGAGGAAACTTGCATTGCTAATCTTCATGGGCTACTTTGACTAATCATCACAATAAAACAAGAGCGACCTCTGATCCGCGGGGCAGGTCCTCATCCGGCTCTCCGCGAGCGTGGTCGAGCGATCCCACCGGGCACCGCCGCTCCATCACGGACCATCACGATGCCTCCGCACGCAAGGGTACGGTCACCGCTATCTGTGTACTTTGAACCGGATATCAAGCCTCCGCCGATACCAGGGATGCGCCCGCCATTGGGATCACCGGGAGGTCCCGTCGCGGCTCCTAAGACTTCGATGGGCTTTATAATGCCAATATACACGGTTTGCATTGTGGTCTTCTTCGTCTACACTCTAAGTAAGATCTTATTCAAGCGA…
Novel00501	scaf129	-	363939	367659	2454	CUFF.19501	0.0	0.99	GTTTGAAACACTGAATGAATGAAAAGATTTACCTCAATTTGATTCATTAATTAAACTTGATAACTCTTTTAAAATACTTAAGTACAGAGTAAATCTACTTTATAAGCTATTTAAAATAAGTCGTGACTGATTATATATAATGTCGACGCCTCCAAGAGAAACAATACAGAAACAAATCCAGCAGGATTGGGCCAACAGAGAATACATAGAAGTGATCACAGGCAGCATAAAAAAAATTACAGACTTCCTCAATTCGTTCGACATGTCCTGTAGATCTCGCCTTGCCACTTTGAATGAAAAATTAACATCATTAGAGAGGAAGATTGATTATTTGGAAGCTTGTGTAACTAAAGGTGAAACCTTAACATGAAGTAATCTTTGATAAATTCCATATAATTA…
Novel00502	scaf13	+	807	4669	1672	CUFF.4419	0.0	0.98	CAGTGGGGCAGACACGAAGTACTCCAAACATTGACGAAGAATCTAACCGTAGACCAAGAGGTAGACCTCCGAGAGTTGTCTGAGCGCACCGAGGGCTACACTCCCGCCGATCTCAAGTCCTTACTGGTCACGGCGCAACTGACAAGACTAGAGAAACAATTGGCTCACAACGACGACACGACATTGGGGTCCGTGGTGGTGCAGCAAGAAGACATCGATGGAGCTTTGGAGGAAACCAAACCTTCGCTGTCGAGAGAACAATTACTGTTCTACGATATGATATACAAAAGGTTCAGAGGCGAGACTCTGACGTCCGAACAGAAGATAATGGCCGGCCGGTTTGAGAAGCAACGCGCCACTTTGGCTTAAAAGATACATAGATGGAGAGAATAATTGACA…
Novel00503	scaf13	+	1530793	1534599	3612	CUFF.4467	0.0	1	TATCGACCGTAGCTATCGGTCTCGGCGGGGGAGTACTGTGGCATCATCCTGCCACGGCTACCTGAGTGCGGACCTGCGCGCAAGAATCAGGTGATGCGTGCGCGCGCCAATCAGGAGCCAACGCGCGGCCGCGTTATCGCAGGTGACGCCGGGCTGCTGCGCCGGCAGTCCGCCACAAAGCCTCGTACTGATCGCGCGTTTCTCTCTCATTATTGTAATTTCATATATTTGTTAGTCGTTTGTTTTGTGTCTCGTTAATTTGTTAATAATCTGTAGTGTATCGTGTTGTCGTAATATATAACTATTTCTCGTATTGTTTCGTTTAATTTACCGACATCGCTTTGCTTGTGGCCGGACGCCGTTCGGGTTCGATTCCTGGACGTATCGACAGTTAGTGGG…
Novel00504	scaf13	+	1603356	1604212	857	/	/	/	CACGAGTATAGTCGGGAGTAATAAGAAGAATTGTTGATTGTAATTTGAGCAACAATATACTGTATCGACGACCCAACAAGCAGGTAGGCAACAGGCGGTAGGCAGCGCCTTGGCTCTGCCCCTAGCATTACTGAAGTCCATGGGCGACGGTAATCACTCACCATCAGGTGGGCCGTATGCTCGTCTGCCTACAAGGGCAATAAAAAAAGGTGGATAATTGATTGGAGCAAACATCGACGGGAAATTTCTGAAACCGTTACGCAATGCATTTTTTAGGGTCGGCCGGGGTAGTCAGCGTTTTTCAGAAATTACGGCGGGTCGGGCGGTGGAACGGTGTGGGATATGACGTTCGATTTAAAGGGTAGGGTAAGTGGGGTGGCAGCGGCGGCTGCAGGGCGG…
Novel00505	scaf13	+	3039071	3040288	1023	/	/	/	CACAGAAACGCTTATTATATGTAGGTGTTATACGGACAGATAACTATTGTACACATTAAATGCTAATGTTCAATATTTGACTAACGGGAACCATGTTTTAATTAGGTAGCTGTAAATACATAGCTACTAAAACGACTCAAGAAATTAAAGAAACCGACACGCGTCTTCTGGTAAACACTCAGATCATGTATAAAATGTATTTAAAGTATATTTTCAGGTCTGCAACTTGTACATACAAAAAGAAGAGAATTAAAAATGAAGAAGCAGTTAGTGATCAAAATAATCACACAAATTAGAATGAGAAAGATAACCAACAATACTAATACAATGTCCTCCCCAAAATTTTTACAACCATAATATGTTTTCATAATAAAGAATTGCTTGTTGTTTTAGCAGTGT…
Novel00506	scaf13	+	3821568	3822005	278	/	/	/	GTTAAAATCAGTTTTGTAAATAAATAGAAGTTAAGTGTAACCTTGATAAACCCTGGTTTAAATTGTGTGATAAATAAAACAATAAAAATGCACTTATTAATACAAGCAAGTCCTCTGATCGATAAACTAAAACACTGGCATAGGTCTATATCATTCAGTGAAATTCAACTATCAACATCACAAAAGGTGGTGTTATGGAGCATAGGAGTAGTGGGTACTAGTGCAGTGGTGGTTGGAGTACTGTCAAGGTATTTGGCACGACGGCGAGCAAAAACAAT
Novel00507	scaf13	+	4300468	4303538	1167	CUFF.20483	0.0	0.99	GTTATTTGCCACTTTCAAAATAAAGATGAGAGAGCTATGGGTCTGTATGACAATACATCTGATGAAGATTTACCCGGTTTGAGAATGGGTAAAATAATTTGTTTTTTCCATGACTCTGGGATAACACATGTAATGAACATAGAATTTATAAGGTTGAGGTAATATGTGAGACTAGAATCACTCAAATGGACAAAGAAAGAATAAGGAATCTTATCATCACCTGGAGCAGAGTCCTTAAGATTCGAGATTACCCCCTTCAGTTCATTAAATGAAAAAGGTAAATCAAAATCTGAAACTGGATCTGAACATGAGAAAGGAAGGACAGACGGAATAAGAACTAAACATTCTTCTGGAACATAAGGGGGAGCTAATTTATCAAGAAACTTGTCAGCCAGATCA…
Novel00508	scaf13	+	5261736	5263823	2088	CUFF.4734	0.0	0.98	GCAATTTTTGAGTTTTTAAGTTTAAATAAAACTAAAATCTCTAGACTAAAACTTTTTTTGATAAATGTTCTGATACCTAAATTGATGTTTAGATGGAACAAAATAAAAGCTCCTTTTAATAAAATACTTGCTTAAAAGGCGTCTAATACAATGTGCAGAATGGCATAAGTTTTTATATTTCAATAATGCACAACATGTTGTTCTTATCTTTGCGGGGAGTCTAAACAGTGAACTTGAAATAACCCGACCTCCTCTATGTTAGCCACAAATAGTGTAGTCGATGACGCAGTATGTACAAAATAGACCGAAAATAGAGTTTAGTCGATAAATGTGGTGATTAGGAAAAACCCCTTACAATTGGTTTCGCGAGTTTATTTATTTTCTTTATTTTACTAAATA…
Novel00509	scaf13	+	5921045	5922118	958	CUFF.13917	0.0	0.99	TTAGTAACCATGGACTATTATGAGCAAATAGGCTCTCCGACGTGTTTTAAAAATGTAAACACAGTTCTTACCGGTTTAGGCTCATCAAAGGTCATGTTATGAATGAAAATGTGAGGAATGAAGTGACTAGGTTAGTAGATGAATATCGGCCATGTCAAACTAAAGAGGCTCCCATTGAGTTGAAAATCACACTTAAAGACGACATCCCAGTGGCTCAACGACCACGACGCATCTCACCAAAAGAACAGGATGAGGTAGATAAACAGGTTAAGGAGTGGCTGGAACAAGGAGTTATTCGGGTAAGCTTTTCTGAATATACTAGCCCAATTGTTCTTGTCAGAAAGGATAAGCAGTTTGAATTTAACAATGAACATAGATTAGTTTTCAATATGCTTAAGG…
Novel00510	scaf13	+	6134120	6136448	1271	CUFF.4786	0.0	1	AAAGCAATTAAGCTAATTGCATGTTAGTGACTCTCATCATTCTCGGAACCTTATTAATGATTACTCATTGCAGATTACTCATTGCAACTGTCGTACAGGCTACGTAAATACGTATTGGACTGCCTACATACAATAACTTAGTTCGACGACTGCAACTGAGCGCCCCTCACATTCACTCTTGACCTTTCCTTACTTAATATTCGTGTGCTTCTGTTTAAATGAGCAAGTTTCTGTATTTCTAGTCTGTTTATAACAAAGTGAACAAAGAAACAATGGCGCATCAACGGAAAAGTTTGGTTATTTTTATATTTCTCACGGTGCTCGTGTTTGTGTTTGCGTTGCCGAGAGACGCAACCGTCTTTGACAACCAACACTCTGAGGTGGCAATCGAAAAGTCTA…
Novel00511	scaf13	+	6299482	6300312	831	CUFF.4798	0.0	0.98	GTTTTCTTTTTCCATATTTTTTATTCATTCTTTTATGTAATCGTCATCAGAGTTGTACAACTAAATAATCACAGTTGAAACAAAACATAACCACGCGGTACAATATCAAAATTATTACTAAAATCATAATATAAATCTGATCAATAGACGTGTTACAGCGTCTTCAAGTATTTCTACGTATCGAGATTTCGTGCTCTGCAGTCTAATTTTTGTATACATAATATTATGTGAAATGAATAAAAACTATCCCCATCAATTTCGTTTTCAATACAGTAATGAAACAAAAATCCTTTAAGATTAAATTTTTTCTAGAGAATTCGATTGATTCCTCGCTATATTTATACATGGAGACAAAACAAAAAAAAAACTCAGTATCTTTTTCTGCTATGTCTGTCGATC…
Novel00512	scaf13	+	6300477	6300593	117	CUFF.4802	2e-60	1	ATGAATTTCACCATTTCCGAGATTAGTCCTCATCCTATTACTTCTTTACAAATATTTCATTAACTTTGGTGTTCCACTAAAATCAAATTTCTGAGTTGTGCGCATACAATTTTGATC
Novel00513	scaf13	-	665864	670293	1545	CUFF.4426	0.0	1	GTCGGCGACTACGTTATCCTTTCCAGGTATATATTTAATATCCGTAGTAAACTGTGACATGTAGTCGAGATATCTGAATTGCCTTGGTGAACATTTCTCCCTGTTTACTGAAAAGGCAAAAGTCAGTGGCTTATGATCAGTGAAGACAGTGAAATTTCTCGCTTCGATCATGTGTCGAAAGTGCTTTATTGCCTCATAAACTGACAGTAATTCTCGATCATATGGACTGTACTTCGATTGGGTAGAACTAAGCTTGTGGGAGTAGAAAGCGAGTGGTTCCCAATGTTCACCTCTCCTTTGTTGTAGAACAGCTCCGATCGCTGTGAGAGACGCGTCAGTGACAATCGCAAGATCGGCGGTTGGATCCGGGTGAGACAAAAGCGTTGCCTGAGATAAAGA…
Novel00514	scaf13	-	1181930	1227062	1896	CUFF.4454	e-136	1	CGCAGTTGGAACGGAGTCGGGCGCACTGCACGCCGTGCGCCTCAGCGGCCAATAAAAACATTCTCGCGCGAGTGATGTCACCTCGAGTACTAGTGTTGTAGTGTCCTGTGATTGTGCGTCTAATATGGTAGCAATGGTAGCGTCTGGATACGGCACGCTACGCCGTTTTCTAAGCGCCCCCGAGGGCCAGCACGGCGCCAATGAAGCAGGCGTCGCGTCCAGCGCCTCCGTAGCCGTCTCGTCGAAACAGCGGGCTTCAATAAAATGGTTGTTATCGAAGGCCTTCAATAACAGGGTTCCGGAAAATCTACAGGAGCCGTTCTACAGAGATCACGAGGACTTGGAACACTTGAAGCCACCTATATGCGGCGGTTTGGCCAACGCGGAGCTGTACTGCCT…
Novel00515	scaf13	-	1292092	1292586	495	CUFF.4461	0.0	0.96	GTTCTATCTAATTTTACATTTACTTTTTATCGTTTTAATTTTATTATCAGTCGAATTTTTTTATTCAATGCAACATCGTCATTTTATTATTAACTTTTCTATATTTCTGTGACCTATTAATACTGATCAAAGAAATTAAATAACATTTTCACGTATTCGATCGAGTTGTTCGTTATTTATATGTGTATATCACTTTTTTATTTCGTGATAGTATTTCATTTTCATCATCCATTCTTTTTTTATTGTTGGCAACATTGGTGAATATTTCGTCACATGGAAACGAGGTGATTTTGTCGGAGAGAGAAAACATCGGCTTGTTCATTTTAGCTCAACGAGTGCATATTCTACACTACATATTTGGAAAATGGCCATAGTGATTCTTAGATAACGTCGACTAAC…
Novel00516	scaf13	-	1293075	1293645	571	CUFF.4457	0.0	0.97	ACCACTTACCATCAGTCGTACCGTATCCTCGTCGGCCTACAAAGGCAATAAAAAAAAGGTTAGTGTTTATCATCCACGAATAACAAGACACTAATGTAATAACAAATAACCTTTTTTTATTAAGTTTGAGAGATTACTGGTGGCCCGGAGGTCTTCCCAGTTTCACCAGGACAGGTGGGGCGAGCAAGGGCTCAGCCAGGATGAATAACATTCAGCGGATTAAGCGACAAGACTCGCTCTGACATGAGAACGAAGGGCTCTGAACCCATTGTACACCCCCTCTTCCATTAAACAAATAAAAATCACTACCGAGACTATGAACTCGTGACAAACAGCTGATTTATTGGCCCCAACGTTTTTCACCGATTTGTAACAAATCATATTGCATAGATGGGTGGA…
Novel00517	scaf13	-	1293816	1293954	139	CUFF.4457	2e-73	1	CACTCCACCAAGCTACAGAACGGGATCGATGGAGACAGCTAGTTGACGGAATCAAACTGAGTCACGATCCTCAGCAATGAAGGACCGATTGAAGAGAGAGAGAAACTCACATGAGCCTGCAGTATTCATATTCAGTGTG
Novel00518	scaf13	-	1294355	1294674	320	CUFF.4457	e-149	1	AAATAAATTACACAGACAATTCAAATCAAAGATTTAATACAAAGTGTGTTTAGTTGATGAGTACAAATCAAAAAATTGTTTTGCATTAAAAGAAGTGTAGTCATTTATTTATATTTTAATTCGAAGAAAATGTATTTATTATCTTATCGAACAAATATATGACAATACCTAAATAGTTTCCTTCTATTATAATTTAAAAATCAACACGATTGTGACAAAAGATCATATGATTTACACAGGGATTACACAGGGTGTATTGGAACCGTTCCGGGACATGAAAATTCTTAGTAAAGTAAATTCATAAATTCAAAGGATAGTTC
Novel00519	scaf13	-	1534981	1536716	1624	CUFF.4469	0.0	1	ATTCGATTGAATGAAACTTTGATATTTTTACATTTAACACAAAAATTGTTTGCACACAATTAAACGCGATTTAATCTTATCTTTCGTTAGTAATCTTGATTATTTTATTCACATTCAAATCTCGACCGTTTTGAATTAATTACAATATACATAGATAAAAAAAGGTTAATGGTAAACACGTCTTAATTAGGTCTTGACTTGCAAGAATTTCGGAATAATAAAGCAAAATGTTGTCCAATACCACAAACACCACTAAAATTTATAACTCCCGGGAAGCTACTTATGTTATGAAAAAGTCTAAACTTGATCAGAACAAATTTAAATTTATTAAAAAAAATGCCACATCCGTACACTCGTGATTCTAGTGTAATAAGTGTACATCTATAACACTAGTTTGAG…
Novel00520	scaf13	-	2218773	2219351	579	CUFF.4512	e-129	1	TGTCTGTGGAAAAAAACAATTTTCATACCACAAACAACAACCTCATCACAACGCACTACACAAATTTTTTTGTGGATAGATTATTAAAAGACTGATCAAGAGTATTCGATGTTTGATTGTTGGACTTGAGGTATATCGATTCAATGCGATCCGAATAAATCGATTTAATACAAAATAATTCGTGCATCCCTAGGTCAATGCGTTCCCTGTTCGCATTTCGATTACGGCAAGTCGAGTTAATATTTGATACATTTCACACATTACATGAGATAAAAAATAACTTAAGGAATTTACTTAAAGATAATAATAATTATAAGAAAGGAAGGAATAATCAAGGAATTAATATTGACAATGATTATAAAAAAGTTGTAGAGGTAAGTAGCGATGGTTCACGATAAA…
Novel00521	scaf13	-	2220016	2220289	274	CUFF.4512	e-153	1	TACACAATTAGCACCATCGGTTAAGCACCTAAATTAAATAATAATTGTACTAGTTAGTATTTATGTCCGTAGATGCATTTGCTTAGGAAAACATTACTTATCACATTTCTCTTATCTTATACCTTTAAACGAGCTTTTCTTGTATATTAATATCTATACTAATATTATAAAGAGGAAAGATTTGTTTGTTTCGAATAGGCTCCGAAACTACTGGACCGATTTGAAAAATTCTTTTTCCATTAGAAGCCGACATTGTCCCTGATGAACATAGGCT
Novel00522	scaf13	-	2220408	2221027	620	CUFF.4512	0.0	0.97	AATACTTTCAAATTTATTTCATTTAAAAATATTTAGTACTAAGCGTACAACACACCGTATACAACAAAAACTAAAAAAATATACAGGAGTTGCTAAATAATCGGTTTTACCGTTCTAGCTACTTATTTCAAACAAATATAATATGGAATCTGCACATGGAAATAATATATAAACATTCCTAATGAAATTAAATAAATTGGTCTACCCTATGCTTAGGTAACCAATTTATTTACAAGTACCAGGAAATAAATAAAATAAAATCAATAAATTATAATCACTATACGATGACAAAAATTATACTCTACAAACACGCGTAGAGCACATACTTATATATACGATTAAGAAAAAAATCAGATATGTTTAATATTGTCTTTCTGCAAGACACATTTTTATTATGTA…
Novel00523	scaf13	-	3118139	3120375	1244	CUFF.4563	0.0	0.99	GTTTTTGAGTGACACATTACCTACTGTTACCTATACCTACACATGCAATAGCTGTAACCACAACCACTAGCTTGTTTACGAGTATATTCCGACACGTACGAGCATTCCCGTTGGAATATATTTTATTTTCTTTAATATGGCAGAACCGAACCCTGACAATATTGTTAAAAACACAGAAAATGAATACTCAACACCAGCCAGCGATCCAAAAAATATGCAGGAAGTGACACAATACGTACAATCACTTCTACAAAACATGCAAGATAAATTTCAAAGTATGTCTGATCAAATCATAAATAGAATTGATGAAATGGGAAGCAGAGTTGATGAACTGGAAAAGAATATTACAGATCTTATGACACAAGCTGGTGTTGAAAATGAAAAGTAGAAATAGTTTTC…
Novel00524	scaf13	-	4506668	4525621	700	CUFF.4658	0.0	0.97	TGTGGGTCGCCGTCCGGCCGCGTCCGGCTCTGCCTGCACTGCACCAGCCGCTTCAGGTGGCGGTGGAGTTGGTAATTAAAGTGACAAAACAAAAATATTAATGCTCATAATAATAGAAAAAAATTAGTGTCACAATATCGTCACTAGTCGCTATCAAGCGGTTAGTGGAGGAGGACACCTGTTTTCGCGGAGTTGCGTTATATGCGCCGACGCAGTGGGATGTGATTCACTACGACCGCACTGTATAGCAAGCGTGCGTCGAGGTGCGATAACCGACCTCCGCAGTCTTGCCAAGTTTTGCTCAACGGACTTCGGAGTGGCTCGCAGCTCTCAGATATACGCTTGTGCTGAAACAGGCAACAGCGCGAGACGTCACGACCGATCTACATACAACTAACG…
Novel00525	scaf13	-	4926379	4927101	640	CUFF.4688	0.0	0.98	CACTTGTCACTGTCAAAAATTTACGATATGTAATGGGTAACTGGAAGAAAATTGAGATAAATTCGATTATTTATAGTAATTTCAAAAATATTCCTGTTTGGTATTTAATAAGCACGTAACGCTCGTGTTTAGAACAATTATCCTCTAATACAATATCAACCCACATCTACAACCACTAAAACTGAGAATGTCATCATTAAAAAAAATTCTTTTAGAGCCTCGAGCATGTTTAGTCACAGCAAAGAGGTTTCGAGGGAAAATAAATATTCAAAGGCCAAGGCTGCCTCATTTCGAACGGCAGCTACTACTTGATCTATCAAAACCTAAATATGGTCCGCCCAAGTACACATTACCCGACTTTTTACTTTGCGACAGAGGAGAGAAAAAGAATAAAACAGA…
Novel00526	scaf13	-	5440350	5442693	852	/	/	/	CGCGCGCATCGTGAAATTTCACTCTCATAAATTTTTCATAACGCGCCTAAAGAAGTATAACTTCAATAAACAGGATCTAATTGTGTAGTTATTCTTGTATTAGACATAATAAAACACCTACAACATACCTACATGCAGGTATTTCGTGGCACCGATATGGTTCAATGAAATTACAGCATTACTGTTCCCAATTGCGAAATATAAGTGGAATACCTAATTTCCAGAAACATGTCTTGTTACAGCTTGTGAGTTTTCTAACCATTCGCATTTCCAATTTGTAGTGTTCGGTGCAATTGAAGAGACGTGAGATTTGATAAAAATCATGACGGTCAAGGTATTGGCACTTTGTTCCTTCCTGTGTCTCTTGCGGACATGTTGGGGAAAAGAAATTGCTGCGCA…
Novel00527	scaf13	-	5673003	5676009	1004	CUFF.19836	6e-69	0.9	CAAATTAATCATCTTCATTTCATTTCATCATTTTTCATAAAAATAGAAAATAAATGACTTAAAGGTCTTAGTTACCAGGTCATAAAATCTTTAAAAAAAATACAAGCTATGAATGGATAAAAACAAATATGGCGTCTATTTACGTTTGTAGTTCGAAGCTATAGGGCACTGTTACAGTTTGTGGCTTGTTTTTTTTTCGAAAATCGTGAGAGTTTCCGTGTAATCATGGTAAACACTTGTATTGTAAGTGGTTGTAAGCGAGAATCCTATCCAGGCTGTGGAATATCTTTCCATAGGATTCCAGCTAATGAAAAACAGAGGGCTTTGTGGATTACTTCCATGAATCTTGACAATAATATGTCAAAATTTGCTTGCGTTTGTAGTTTGCATTTTAATCAA…
Novel00528	scaf13	-	5778741	5780438	1219	CUFF.4807	0.0	0.98	GATTTTCCCAGTTTTTCCCGATTCGGCTCTCAATCCCTAATCGCCCCATTTTACGGTACTACAAACAGCTGACACGAAAATATCTGACAATTGTCAAATTCAATTACCTTAAATAAACATAAGCTTACATCTGAAATATCGAGTGTATGTATGCGATTTACATTCACTAAATAATTGTTTAGAATTGAAAAAATATATTTACAAGTGATGGTAGAACTTGTTCTTGTGTATCACAATGCTTGTTGCTTTTTTGCTTCATGAAGATAAATGCAGACAGACCTAAATCCACAAAAAAATGCTCATTAAATTAGAATCTGTGAAAAATAAACAATTGAGGAGAATACTGGAACACAGTTTGTATTTGATAATATTGTTATTGTTAATACCAGCATTTTTGTA…
Novel00529	scaf130	-	377	17685	5573	CUFF.20833	0.0	0.98	GTAGCTTAAGTGGACTGGTATTTTATAAAATGGATTTAGAAACTACCTTTAAAGAAGTTTGTGACGGATTAAAACTGACTAGAAACACTGACCGCAAAAAAAACGCTGAAAATTTAAAAGAATATCTCACAAGAAATGCTGTTCCTTGCATGTTGACACATAATGCACTTCGTAAAACCGGGTACTGCTGGAGCAATGTTTTTGATGATATAAACGAATATTTTTTAAAGGAATGTGAAAAATTTGAAACCTCAAAAACATTCGATACAATTACTGTACCCCTTTGTACGTCACTGCTTCATCTATGTGTTGCTGGTTCCAATAAAGGTAGAGCATATGTAAGATGTGAAAAGATACTAGAAGCTTGCTATACTATCTTGAAAGATCCACGCCTTGCTA…
Novel00530	scaf130	-	381572	383924	997	CUFF.20860	0.0	1	GCAAAATTTTGTTACTTTTTGTGCAAAAAGTCAATATAATTGCTTATTACAGAAACAGTTACAATGCACATTAGTTGCAACAAATTTACTATGTGAATATATTAAAATAATAAAATATATTTCGGTAAAAACATGACATAAAATTTTACAAAATACACGCTTACCGTGAATGGAACGTGAAACGTCAAATGTGTCATCTACCTTTACGATTTTTCTAATATTTACGGAAACTTTAAAAAATTATATCTCGTAAACCGGGAGTCTCCGCAACTTGAAATTTTGCAAAAAGCTTTTTATTTATGAGTACTATCTACAACTAATATTGTGAACTTCCAAATCGACGGACCCAAAAAGAAAGTTTAGCCAAATTCATTAATAATTTGTGGCGTAGGTAACTTG…
Novel00531	scaf1307	-	1	4846	1224	CUFF.22231	e-134	0.93	AATAGACAAAATAAAACAAAATCAACACAACTTCACTCCTCGCGTTCTCGCCAAAAAGTCCTGTTCTTATAGTAATATTTTTTTCTGAATATACCCTATTTCCGACAGCTTTAGTTTAGCGGTTACTGATAGCACAGTCACTGGGTGTTAATCCTATCGTTTGGAAGTCATTGTTAAAATATTTTATTCTCATGGACCCTTTGTTTGGACACAAATGTATGCATATTTTTTTTTCGGTATAAACAGGTTACAAGAAATGTATGAAGATCTTCATGACGGCGATGAAAAAGAACTCAATTCAAATAAAACTAACACAGACACGGCCACGACAGAGCAGAGCTTAACCAGTAACGGGCACAGCGTCGAAGCAGATCAGAATTCGAACGTAGTTCAAGCGGC…
Novel00532	scaf131	+	13004	14783	968	CUFF.11077	0.0	1	TGGTTTTGATTTTGAGCTCTTATTTAGGCTTGCTAAGGATAATATGATCGTTAAAATATATTCTTTGCTTTGAGTTTTTTGTTTTACTAAAACAGTAATCCAGAGCAATGTCAAATTTAAAAGAAATATATGAGAAAAGTGCAGAGTTTACTGCATTTTATACAGGTGGTGATATACAGTGGACAAATGATGGCTTACAAATGCTTTGCCTATGTGATGAAGCTATTAAGGTGGTTGAAGTCGACACTCTAATCACTTCTCTTATTATTGGCGAAACTGAGGAAGATGCAGAAAATGACCAGATTTATACATTTAAAATATCACATAGTAATCAAAGTATTGTTACTGCACACAAAAGTGGCCTAATTAAAATGTGGGACAAAGAAACTGGAGTCCAAC…
Novel00533	scaf131	-	55318	56482	1165	CUFF.11075	0.0	0.97	GCGTCAACTACGTTACCGATAGATAATCTTGTTGAACCTTGATCTATAGCCGACGTCAATTGTAACGAAGATATTAAACTGCTATAGATAACGTAGTTGAACTAGTGAATTAAGAGGGGAATGTGCCTGTGAATAGTCAAGTATATTTTATTCAAGAAATGAGACAAAATCATTAAATTTTATCAACTATCAGGCCCAAGAATTTCACAATTTCAATGTTTGTCCAGTTAAAATAATAATTACTATAATAACGTTGATTCGACCTAACATCTCAAGAGATCAAATGAATAAAATGTACAGTAGAAGAGGTATAAATTGTTTGTTTATTCCCCTAAAAAGAATTAATTAGCTTGGAAAAAAATAAGATGATTAACATGAAGGATTCTTTAAAAAAGAAAA…
Novel00534	scaf131	-	133365	134284	365	CUFF.11188	e-107	1	ACGCTGACATAAGCTATTTTCCACAGGTGGTCAACTTGCTCTTGGATGCTGATGCACATATAAATAGTGCAGACATACTTGGTGCAACACCACTTCACAGAGCTGCTGCCCAGGCAAGGAACAATATTCTTGAAGTTCTGTTATCTTCACCTAATATCAAACTCGACCTACAAGATTCAACTGGGTCAACACCATTGCATCTTGCATGTGAAGAAGACAGAGAAGCCGCAGCCACTATGCTAGTCGAAAGTGGGGCTGATCTGAATATAGAAAATAAGGAAAAGAAGACTCCACTAGATTTGTGTTCTGTCAAACTTAAGACGAATCTATCTAAAATAAAAAAATAAAGTGTGTGTCAATAAAAA
Novel00535	scaf131	-	679796	680483	597	CUFF.21660	0.0	0.96	GCCAGTGCTTAAATTCCAAAGTCCACGATTAATCTTTCTAATAAACTGGAGGTCTGAAGATAGTTGATATATGTTCACGAACAACCTCCATAATTATGCAATTAAATTGTGTGATAGAAATGAAACCTGTGAAAATTGTGATATGCACCATTACTACTGTCACTAAACAGTTTCAATATAGGCCTCAAATTTCAAGGTTTCAAAGTGTCTGTATTCACATGTCTATGGATTCCGATATGAAAAGTGCAATAGAAATCATTTATTGCAAAACTTGGCATTTGGACTATTTGGTCCTCCGATTACTGAAGGGGAGCTGATAGAAAAGGAAGAAATGAATGCAATTAATCTTCAAGGATACACTTCCAGACAAAAAGAAAAAGTTGACTTAGTCTATGCAAA…
Novel00536	scaf1313	+	49	3059	1950	CUFF.20716	e-158	1	AGACAATCCGGATAGCCAGTGTAACGTACTGACTATCCCACTTCTGACACCACTGTTACGGGGTGGGTCCAGGAGCTCTTTTTAAAAAAGGACACGGTGACTGGCACGGAGTTTATTTTATTAAAGAAGTAGTACAAAGGATATATGTTTCCGCTACTCAAGCCAAATCTGTTCTGCCGCGCTTAAGCAATATATCGTCTTTATATAGAGACAATGCATTCAAGAATGCCTTAGTCGGCATTATTATTTATATTACGTTATTACTGAGGGGCATATGTAACAGTACCACCAGTAATTACGCAAATTATAATTTTGCGGGTTTGATTTTTATTACACGATGTTCCATCAGGAACATCGTGTAATAAAGATGGATGGTTCCTTCACCGTGGAAGTCAATCG…
Novel00537	scaf132	+	40	8339	4224	CUFF.13345	0.0	0.98	CCGACTCAACCATGATATTTGTTCCGCAGTACGCGTTACTATTACCAATAATTCAGTCAGCTCCTCACTCATCCCACAGACTGATGATACAACTAGCGACAACCTAAACAACTTTTCCTGTCCAACAGGTAGCAGCGTCTGCTCAACTCCAGTATCCGATTGCGAGTCACTTATGGAGTCCTTATTGTTGGACATTAGGAACGGTCTAGGCAGGCGGTCTTTACGGAAGCCAAGAGACCCCTCTCCTTCACCTGACGTGACACCGACGGGCAGCCTCCGCCGCCGCAGCCGCGCCAGCCCTGGTGATGATGAAGAGGGTCTGTTGGAGTTCTTGAAGCACTCCGCGCCTGAGCGGGCCTTGTGGGGCAGTCTGGACCGGTCCTGGTCCCGGCGTGGTGC…
Novel00538	scaf132	-	38333	77122	1144	CUFF.13419	e-160	1	AAATAACATATTTCGAGATTAAAACAGAATATAATCTGGATTAAACAAGGTTGAGCAACATTTCCGTGAAATAAAACACCAAAGAGATTCTGAAGTGATAAGAACGAACTAATAATTATCGAGATGTCATGAAGTCTGTGATACGTGATTTATGAACTTACTAAAGTGCACGTGCCGTTAACGATAAGTGCTATAATGAAAATGCATTTAATGGATACCGAAGTCGGTACGGAGATACCGTATAAAGATGGGGAGATCGAGAAGATTCCCATCTCAAAGGAGGCGGAGATGCTGTATTATGAGCTGATAAGAGCCCTGGAAGAAGAGGAAACGCGCGTACGAGCCTTCACCAACTCTCTTGACGAGCTCGCCAGCAGAGTCCAAGCTGCTGAAGCGGCC…
Novel00539	scaf133	+	414663	415160	498	CUFF.7650	0.0	0.94	GTCATGATGGACTATAATTTGTACTTTAAGGACATTGTAACTCTATTATCGACGGTTGACTGACAGATAAGCAAACGTAAACTCTAAGAGTCAGTTGTTGATTAAAATTGTATAGAAATCCCACAATTCGAATTTTTACCATATAACATAGGATTTTAATCGTAATCTTTGAATTACCTTTGCTACTGTTCATTATAGAAGGATAATATTTTCGGAACATGGAACTACGGGATATCTAACCTTCGAAGCTCATAAGTCCATAATGTCACTCGGTACTAGTGGATACTGCCGTCTTATCTATGTTCAATAGACCAAACTGAAAGTTACAAAAAAAAGGTGCGCGTGCAGCTTGGTGAACATGAAAGAAGTGAAACTTCTTTTGCAGTGTGTAGTATTGTG…
Novel00540	scaf133	-	515941	544852	981	CUFF.7650	e-106	1	GTATTTTAATTTGCTATGACAATGCTTGCGATTGCAAAGACGGATTTTACCTAAACGAGAATACAGGAAAATGCGTAAAACCAAACCAGTGCCCGCGAACGTGCAGCAAAGATGAAGTTTACAGCGAGTGTATCGAAGGACAATGCCAGCCTAAGACATGTTTTGACGTAGGAAAACCCGTAACGTGTCCTAGAATAGACCCAAAAAAATGCACCAAAGGATGCTTATGTAAAGAAGACTATGTTAGAGTTAACAACGGCACATGTATCCCGAAGACAGAGTGCCCATCGTGCGGTGGAGACTGCAATGCCAGAGCGGGTTGCGGTGTATACTGCAACAGACGTTGTTCAGATCGTGGTCAAGAACCTAAAGCGTGCACTGAGATTTGCTATGACAACG…
Novel00541	scaf1331	+	210	2943	1459	CUFF.22342	0.0	0.98	TTTCATTCCGCCCAGGTGGCAATTCTTATGCTCTTAGGATATATTTTACAATATATGGCATGCTTTAGGAGAGATAGAGGATTTTGCTATAAATTAGTGCCGTTAGCATTAACTTCGTCTTTAGAATATGACACATATAAAGAAGTATGCTACGGGAATGTTGCTTTTATTTACATAGGACCCAGCGTTTTACATTTTTTGGGATTCTTATATGCACTGTATTTATTTCGGGTTTCCGATAACGAACAGTTACAGAATTTGATGGAAAGAGTTTTTCTTCTATCTTCGTATGCGCCTCGAGGAATGCCAACTGCAAAGCCTAGACGACTGTTGCGTATGTTGTGGTTCTTTATAATTCTTAGTGTGGTTTGGATGTGCTTATCACTTTGTTTGGTGAAT…
Novel00542	scaf134	-	51003	54325	2444	CUFF.13538	0.0	0.99	ACAGACCTGCGCCCCGGCCGGAAAGAAAATATGCATTCGAAGTGATGCCCACCGAACCTAAGCAAAGGCACTTCTATTTCCATACCGAATCAGAAATGGATAGGAAAAGGTGGATGGCTGCTCTGGAGTATTCAATAGACCGATGGATGAAAGCCGGTTGACGGAAACAGCTCGTTTTCAACGAAGTTTTTCACTATTTATAGTTTTCTTTCGAATAAATAATTTGTCTCCCCTTCACATTTATTTCTTATTTCATTTTGATGATCCAATTCTATTTACAATACGCAATTAAGTAATAATAAAACAATTTTATTACGACATATTAGAAGCATAAGTCTCATTTTTTTATTAGATATCCAAGCTATTTCTTTAAGGAATTTATCCAAAAAATGAAAAAAA…
Novel00543	scaf1340	+	1672	3559	688	CUFF.3	e-121	1	AGCTGATAGACCGTACTTGACAGCTGACAGTTTACTTTGACAAACCAAAACTAAAAGCAAGTCATTGAATTTTAACGAATGAAATCTACAAAGAGAAGCGAGTATTCTGTTCAAAACTGTGTTTTATAAATTAATACAAAATATATATTCGAAATTACCATGTCTGCGAATAGAGAAGATACATTACGTCAGTTTTGTGATGTTACCGGTGCTGACGAAGATCGCAGTAAATTCTTTTTAGAATCCTCAAACTGGCAATTAGATGTTGCTCTTTCAAGTTTCTATGAGAACGGTGGTAATGCAGATGAGGCTCCAGCTAATCCAACGAGTGCGGCATCATTCTCTGTTCTGCCAGACAGCGATATGGAATCACCGCCCGTCTCACCTCAGGTACAAAAG…
Novel00544	scaf1347	-	772	3067	1296	CUFF.10365	e-104	0.98	ATTAGATTTAAAATACTGGTAGAAGAATCTAGTTGCAGTGGCAATTTGTTTGATGGTGCTCGACGCGTCGCAGGCCGTATGTTCAATCCAGTTCATGTGGCGGCCCTGTCGCGCTGGGACCGCGACCCGCTGTCTGCCGCCTGCCGCGCGTACTGCGGGCTGCGGCAGGAGCTGGGCATCGTGCTGCGCCTTTCGCACCCGCACGTGGTCTCCCTGCGCGCCGTCTGCGCCGCCCCGCTCGCCCTGCTGCTGGAGCTCGCGCCGCAGGGAGCTCTGGACGCAGCCCTACGGGAGTACCGGAGCGGGGGAGCGCGGGTGGGGGAGAGGGCGGCGCGTGCTGTCCTCCTGCAGGTAGCTCGGGCCCTCGAGTACTTGCACGCCAGGAGGATCGTGTACAGA…
Novel00545	scaf135	+	6918	7881	876	CUFF.6169	e-123	1	TATGAACCCAATTTACAATTTTTACAGGTACACCTAAACCACACAGTTCTTTGAAGAGGACATCAATATCAACACTGTTAAATGCTCCAGAAATATCAAAAAACACAGCAACAAGACAATCTTTATTTACAACACTATTACAAATATCTAAATGCAATTGACAGAAGCTTTCATGTGCAGATTTACCTTTACGAAAACCATACTGATTGTCAGATATTAAATTATATTTTTCAACAAAAAATTCCAATCTTTGTTTTAACAACTGTTCAAAAAGTTTACCCACGCATGAAGTGAGAGATATTGGGCGATAAGAATTAGCATTGTATTTAGGTTTTTCAGGTTTTAAAACAGGTACTAAAATATCAATTTTCCAGTCTGTTGGGATTTCAATATTTAACC…
Novel00546	scaf135	-	536386	537088	703	/	/	/	AAGACTTCAGCATAATAATATAATACAATAAAATATAATAAATAACGTGGACTCCGTAATTAGCTAAACACAATATTTTTTCACAAACAAAGGCCCGTGAATCGACGGAACATTAGCGGCGTCGGAACGGAGCCAAACGATAATTCTCACAGACTGTGTGAGCCGCCGCTGGGAAATAGAGACCTAATTTTTCAATAAGAAATAAATATAGCTAATTGTTCTTAATATTTGTTTTGTTTTGCAAACATTAAAGATTAAAGTTTTACGTGTTTACCTTTCCAGGTTGTTTGGGGCCGAGCAATCTGTAACATAATCGCCTGGTACATCAACGGAGTCGATAGCCGCTTAACCCAAACTCGTAATCATCATCACCTAGGTACGTATGATCCAAATATCACT…
Novel00547	scaf1353	+	1	4297	980	CUFF.22357	e-161	1	CAAACGTTGGATTCCGCATTGAATTTCTACAAGTTAGCGTTCTGAATGATGAGATTAATCCTAAAACAACTCCAATATTACTTGAAGAGGTATGTGAAACCAATGAACCACCAAAAGAAATTGAACTGCCAGTCATCAATGAGGATGATGTCATCAATACACAGTATGTCATTGACAAAAAGAAGAAGAAAAGAAAAAGTGAAAATTCAGAGGCACGTAAACGAAGCTGGGTGTGGAAGTACTTCGACAAACTCAGCAACATTATATTCCGTTGTAATCTATGCAACGTCGTTCTCTCAATAAAAGGATGCAATACTAACAACATGAATAGACACGTGAGAACTCGGCATCCACAAATATACAGAAAAGAGGTATCCAAAAGAGTGACCTGTGATAATG…
Novel00548	scaf136	+	474324	483424	269	CUFF.13351	0.0	0.98	TTCACATCTGTCGGTTGATGTCTTACGTATAAAAACAGAAATTAGGATTCATAAACTAATCCTAATTTCTGTTTTTTAGTTTAGATGGTTTGCAATAATAAATTGTAATGAGTGTTGTGATTGAACTACGCGGACTATTTAAAAGCACATTCTCAAACTCACGTCCATTGTATTATTTATTGACGGTTCGAATATTTTAAGGATTTCGTGTTCACGGACGACCACTAAGGTATTATTCGTGACCATTTGAGAATATATTAGCTAAGTTTTATATGAATTGAATAATTGCGTAGCCTTAAAAAGTAACGAAATTAAAATTATAAATTAGATAACTTAATTATTAAGTTTG
Novel00549	scaf136	-	10333	19042	776	CUFF.12876	6e-93	0.95	CAGCCCACCTGGTGTTAAGTGGTTACAGGAGCTCATGGACATCTACAACGTAAATGTGCCACCCACCTTGAGATATAAGTTCTAAGGTCTCAGTATAGTTACAACGGCTGCCCCACCCTTCAATCCGAAACGCATTACTGCTTCACGGCAGAAATAGGCAGGGTGGCGGTACCTATCCGTGCGGACTCACAAAAAGTCCTATCACCAGTAAAAAAAAATTACAAGAGTATTTTAACAATGTCTCATTCTTTTGACTGTATATTTTTAGGTTGCCCGCACGTGGATTGGCCGGAGTGGTCCTGTCTTGAGACCCGACTGGGCGATCGGAGGCCTCCAGTCGAGTACATTGACCTCACTGACTGCGGGTCGGTGACCGACGCTGGCCTTTGTGCTTTGCTC…
Novel00550	scaf136	-	212245	227499	15110	CUFF.13312	0.0	1	GTTTAAGATGTTCCTAATGTATTTTTATCCAATTGTAGTTATTAGGGTATGAAAAACACACATACTTCTTTAAATATCTATATTTTCTTCATCTTCATACACAATTAGTAAATCATCTAAAAATAGCACAGGAGAGCATATACACGGTTTTAAATCCCGGTCAGGTTAAAACCACAATTCACACAATGTTTTTCAGTCGTAGTATGTAACGTTACTTATAAAAGCAAAATAAATCGAAGAAAAATCAAAACATCCATTTTGAACGCAAACACAAGCAGCAAGCGAAGTGTAACAAGATTAAAATCAGTGTTGTCAGTATATAGAAAAATAATTATTCTCATTTTTTTAAATACCGATAATTGATTTATTTTTTTAATATTTTTTTTACGAGTACACATT…
Novel00551	scaf136	-	247467	251849	4383	/	/	/	GAAACATCAGAATGTGTTAAATGCTGGTCACCAGATGTGGTACTTTCATTAAAATCTTTAATAATTGTACCTCAGTTATGCCTAATTTATTCATCATATCTATAATAGAATCTCTTGCATACACAGCTTTACATAAAGGTGTCATCAACATAGTTCCATTACTATTGAAACACAACTCTATTGCCTTGCTAAATGTGTCCATTGCTAGTAATCCAGCTTGTTTAAATGTTAAATCATCTTATTATCTTCTTCTGGTTTAAGATATATAGTATCTTTAAAAGTGGAGACTATGACCAACTTAATCCTAAGACCAGTTTTGCCATCTACATCCTTAGTATATGGAAATCTAAAACGTATTGCTTTGTCACCTTTTGATTTCTTCTCATTTCTCATATAAGG…
Novel00552	scaf136	-	263355	264389	1035	CUFF.12515	0.0	0.93	TCTGAAGAATTACGTGAAACCTCTCTATTAAATCTGTACGTATTCTTATTATGCGGGCTGTTACTTCTGCATCCCTGAAAAATCTTCTGGCAGTATTGCCATCATTGGTTGTTCCTACTTCTTGCTTGACAACATCTATAAGTAAACCGCATTCCTTTTTAAGCGCTTGCTGTATAGCGCTCTTTCTGATTGATATTTTTTCTTTGTCATCGCCCCTTGCAACTCCCATTTCTTGAAGTCCAAACGATAAAACGCAAACAAAAAAAAGGCATTTAAAAAATTATCTCACAGGAAACTACATACGATGAAAAAATTGTGAAGTAATAAAATTATATTTACCGATATGAAGTAAGCACTCCATGCATCTTATCCAGGCATGTAAAGATGGCATTCCATACT…
Novel00553	scaf136	-	334562	335758	142	CUFF.13340	1e-52	1	CAGAAAGGCTCATTCCAGTTATTCGTGGAGGGCTACAAGGACGCGGACTATTGGCTCAGGAGGTTCGAGCAGGAGCCCCCGCCGCCGCACGTCATGAAGAAGTTCCAGCTGCAGTTCGAGCGGCTCGTGGTGCTGGACTACA
Novel00554	scaf136	-	476422	482675	429	CUFF.21911	e-126	0.98	CTAAGCATAAAAATGTACTGGGTTTTAACAAGTTTATATTACATACACAGCGAAGGCATACGAGGTCAATGACCTGAGGCGACAATTGATTTAGAATTGCGTTACAATGCGCGTTATGTTAAATCACAAATTTTTCAATACCGATTTTTTTTTTTATTGCTTAGATGGGTGGACGAGCTCACAGCCCACCTGGTGTTAAGTGGTTACTGGAGCCCATAGACATCTACAATGTAAATGCGCCACCCACCTCGAGATATAAGTTCTAAGGTCTCAGTATAGTTACAACGGCTACCCCACCCTTCAAACCGAAACGCATTACTGCTTCACGGCAGAAATAGGCGGGGTGGTGGTACCTACCCGTGCGGACTCACAAGAGGTCCTACCACCAGTAATTACAGA…
Novel00555	scaf1366	+	124	1977	1484	CUFF.22331	0.0	0.98	CATACATACATACTTACGTAAGACATACAGCTTAAGCTAATAAAGTGTGTTAAAAAAATCTGTAACATGTCATTCATACTTTTTATAATTTTTAAATTTTTCTACAACTACATTTTAATAATTATTGTGCCTTTATAAATTATCCCTTTGTTTTGATGATTTGAAATAAAGTAATCTTTTGAATTTCCTTCAATTTTTATGAGCACATAATAAATTACATAGACACAATTATAGCTACTTTTACAGTTTGATCTCATGACTTTTATTTACATTATATTATTAGCTATTTTCAATCTGAAATAGTATAAGGGTAGTAATCCAGGGTCATGAAAACTGTCAAGTATACCAAATTTCAAAAAGAATATATTGATAATAAAAACAGTCTAGTTTTAATTAAGA…
Novel00556	scaf137	+	164486	171985	488	/	/	/	CGAAACTTCTAGAAGGATGCTGATAAAATACGCGGGTCCAGTTAAAGTGTTTGAACCTTGGGTAAAAATACCGAAGAATATCTCTGAAGATTACTATCATTATCCTACTTTGGCATCGTGTTACCATAGATGTCCCAGTAAATGTCCGGATACGTATGCGCCTGTGTGCGGCGTGGCGGGCGTGGTGGCACGGGAGCCGGCTCTAATGTTCCAGAACCATTGCTACATGGATGTGGCACAATGTAAAATGAAGTGGGAAAACAAGAGCCCGACAGCCTCCAGCTCAAATTACATTGAGTCTACATTTTTGTTTTGCTTGGGCGATGAGCTGAGCAGCTTGTATCGATTCCTGCCTCTCGTCAGGACGCTGCAGCGGATGGGGCGGCTGAAGAAGAAAGG…
Novel00557	scaf137	+	342302	342537	236	CUFF.15300	e-131	1	AGAAAACTTTGCCTCGAGAACTACTGATAGGTCTATTCAAGTATTTATTACTCACAAGTTCAGAAGTAAAGCCGTTCAAACAGAAAATAAATTAATAAATCAGATGACATCACCCTTGAAACCTAATACCCATTCTGTTTTTTCATCACCATTTAAAGTTACAAGAGGCAATTTCACGTCGCCATGGACATTATGCCACATTAGATAAACCTTCAAGGCAAATATATCCCCCTGAA
Novel00558	scaf137	+	341295	341961	528	CUFF.15300	e-154	1	CAAACATTAAATGCTTGTTTATTAAATCAAGTTATTTTGCATAGATTATACACTTAATATATTCGTTATTTTGCTTATCAAATATGCATTCAAAAGTGTATAAGTGCTGCGTGGTCCCTCGGTGCACTAATACATCTATAAAAACCCCGAAAAAGTTATTTATTTACGTCCCAAATAACAAAACAATGAGATATAAATGGTTGACTCTTGCACGGCGAGATCCAACAGGTTTAAGTCTAAATTCTTCAATTTATTTCTGTGAAGATCATTTTGATTTACCACATGATATGGACAATTATATGGAATATCATGTAATGGGTTCGGTGTCGCAGGTCCGCATGAAACCAGGCTGTATTCCCACAAAATTTGAATGCCAGATAGTTAAAAGAAAACGAACAG…
Novel00559	scaf1379	-	219	1755	1286	CUFF.22399	0.0	1	ATCTAATTCTGTGGAAAATGACAGCCGTTGAATATTTTCAATTTTATTGTATTGTTTCAAATACTTTGCTGTACAAAGTAAATATTAAATTAAATCTTAATTTCTCTGAATTGAATTCACAAAACATCCCTCGTGTTGTGTGGGTCCGGCGTGTGCAACCCGATTTCTAACGTGGATACCGTTCCCAGATCCAAGAACTCGGCTTCGAATTCGACATCGACTCGAAGGCAACTTCAGACTCTCCAGTGGAGGGACCCACCGACACCGCCGCGAGCGCTGACCCTGAGGACTCGCCGCACAAGAAGGCGCGGCTGGAGACGAAGGCCGCGGATTTCCAGCTCGGGTACCGCGCGTTCGACGACTGGGCGAGCGGCGCCGAGGCCGAGCTGCAGCGGTGCA…
Novel00560	scaf1379	-	2360	4341	240	/	/	/	AGCGCTGGTCGCACACGTGCTCGTGGACCACGCAGCAGCTGCAGCTCCTAGAACAGATGCAAGAGGAGTGGACGCAGCTGCAGCAGGCCTACCAGACCCTACACGACGAATGTCAACAATACGAATCTACGCTTAAAGAGATGGAGGCGAACCCCGCCTGCGAGATAGGGTCGGCCTTGTCCCGCGTGTCGGAGCTGCGCGCGGTGCGGCGCGGGCTGGCGGCGGCGGGGCGCGGCGCGG
Novel00561	scaf139	-	10	5384	1834	CUFF.1951	0.0	1	AGATCATCCAGCACGGCTCTGACCGGAACGTATTCAAATGAAACATTATTATTTAAACTAAAAAGTATTTAATACCTTTAAGATATCAAGACATTATTCTTGTTTAAAAGATACGTTTTTTTTTCAGTCTATGTTGTTCTCCGTTTGGTACAAATTTGTCGATAAGCCAGTAGCAAGAGCACAACACTTATTAAAAGGTGTTCTAAAACGTTTAAAATATTCTTGTCGCATTCTTGAAAGAGACCGCCTGCAATACGGGGTCTCTTAAATTGATTTGTTTTAAACTAAAAAATAAAATATATAATGACAAACGCAGAATCTGGTCAGAAACATGAAGCGGTCGACTTAGATCAAATATTGGTGGACGAGATTGGTCAGTTCGGCAAATATCAAATCTTG…
Novel00562	scaf139	-	290324	291974	812	CUFF.1970	0.0	0.98	GCTGTCTAAGATTTATCATGTTGTAGCAAACCGACCGGTACGTCACTCTCGCGGCCGTATGCCCGCTCGCTATACATAGTTAGCATCTATGTCAATCTTTTCAACAGTGTATAATCTATGTTCCGGGCGTTTCCGTTTTGAGTGTGAATAGCGTGCGCCCGCGTCTAAATGTATTTATTGTATAAAATTGAAAATTGTTTGTGTTAAAGGAAGATTAAAATTCGAAGTTCGATACTGGTGACTAACCCATAGTTTTAAATACCCCTGAGATCTACCCCTCACTATAATGTTCATTAAAAATATGAAACTATCAGTTCGAATGGCGCCACTTTCAACAGAATTTCAACAGTTTTACTGTTATTTCATGTTATATAATTATTGAGAAGAATGTCCCCCAAC…
Novel00563	scaf139	-	482915	483065	151	CUFF.1984	1e-80	1	CGACAAATTAGCTTCTAAATAAATCTATTTAGTAAATTATCACGCAAAATTAAAAGTTAGACTGCATTGAACAAAGGAACACCTCAGAATATCTGATACATTGATTTTTGAGACATGAAACCCAATGTTTGCTTAACATGTATCCACGTGT
Novel00564	scaf14	+	355510	355750	241	CUFF.3578	e-118	0.96	ATCAGTCTCATTTTTGTGTTTATACTTAAACGTGTTCTTGGTCCTAATAACTTTGGACTACTCAACGACACTTTTGAAAAAACTTGTTTTTTTTTCAAGAGTATGAAAATAAGTATCCTATTTAACTGTGTATTTAATTTTGAAACACGCAACTCGGCTTTTATAGTGACAAGTCTTGTTAATATACTAGCAATCCAAGCACGTACGTACATAAGTTTTACGTAATTTACAAATCCGACTA
Novel00565	scaf14	+	1044101	1046550	1132	CUFF.16379	0.0	0.97	CGGGAACGCGAGGAGTGAAGTTGTGTGATTTGTTTTAATTTGTCTATTTAGTGTTTCTTCAGGTTTAAATGTGTAATAACGGTGGTTTATTAACTGTTTAATATCTGTGAAAGTGCACAAATGTGGGAAAATGAAACAAAGCTGCTGGACGTAACTTCTCGGGTTCCTCCAAAAAGTCCACTGAAAAAATCTCAGTAAATGACCACCATTTTACTGCGATTATATTTCATCCCATATCATTTCATTTCATTTCATTAAATTTCATCCCAGTTGATTAATGTTTCAAATTAATCATCTTCATTTCATTTCACTCCATATTATCATTTTTCATAAAATTAAGAATATAAAGTAAAATAAGACATGACTTAAAGGTCTCAGTTACCAGGTCATAAAATCTCT…
Novel00566	scaf14	+	1144976	1148579	205	CUFF.3614	2e-58	1	ACCAGACAGAGTGAAATACTGGCCTCGCAACGCATTTTGGTTGCTCTTGACTCTTGGCCCAGGAACAGCCGATATCCACTTGGACATCTTGTAAGAGCACTCGGGCCAATTGGTGACAAGGATGCAGAAAACGAGGTCATACTGCTAGAGCACGACGTTCCTCACGCGAGATTCAGCGAAGCCGTACTCAACTGTCTACCGCCCA
Novel00567	scaf14	+	1149313	1150265	336	CUFF.3614	e-143	1	TTAACAGGAAAGGCAGAAACGTGTAGATCTACGCGACGTGTGCGTATGTTCCGTGGATCCGCCCGGGTGCACGGACATAGACGACGCGCTGCACGCCCGCAGGCTGGGCTCCAGCGACGGGCTCGCGACCTACGAAGTGGGCGTGCACATCGCTGACGTCACGTACTTCGTGAAGCCCGACACCGCCCTGGACAAGGAGGCCGCTTCGAGGTCAACTACAGTATATCTCGTCGACAGGAGGATCGATATGGTGCCGGAGTTACTTAGCTCGAACCTGTGCTCACTTAGAGGCGGCGAAGAAAGGCTCGCCTTCTCGTGCGTGTGGGAGATGGACGA
Novel00568	scaf14	+	1435600	1437413	1053	CUFF.3619	0.0	1	TCTTAGGAGCCACACTACGATACGTCGAGACGACGAACGCAATTTATAAATACGAGGAAGTTTAGATATGTCACAAAAAATTGTAACAGTGAAGTGAGCGCACAATAATAGTTTGTTCGAATTGCGGAAATGAATATTCTTGGATATTTAATAGCTGTGGCGCATATGCAGGCTCTCAATGGATCTCGCGGGCCTCACGAAGACATACTAACCAATATAGGAACACTTGATTCACTTGCACATCAAATACGTGAACAAAACTTGCTGTCATTGGAGGGTTTCAAGAGCAGCGGATTTAGTAGGAACGGTAACAAAGGATATTATTTATCAAGGAACTTACGAGATTACATTTATTACAAAGTCGGAAATCCTACAGATGAAGGCGTTTTTCTGACTATT…
Novel00569	scaf14	+	2526432	2526960	529	CUFF.3690	0.0	1	AAAGGTTTTAAATAATCATTTTTTATTGAATTATGAACATTCACATTTTTATTTTCCATATTATCAACAAGAAATGTGTCATTAATTACAATAATACTTACATTGTAGATAATGCTAAAACATAGTATTACGCGTGTTTCATTCGGAAAGTACACATACAGCACTTTTACAACATTTATTTCAATAAATTCCCACCATTTCCGCACTCATGATAGTTTCCACTAATAATACGTCATCACAGATCAACAATGTACTTCTTCATTATATTCTCCACAAAGAAGGATATTAGGGCGGATTATGACCTCGTGCTACGCCAAATACTCGTATATCCCAAAATAATATGTAAATATCAGAGTTTAAATTATTATATCAATTATTCAATACATCATGATTTCATTG…
Novel00570	scaf14	+	2727930	2728623	694	CUFF.3723	0.0	0.97	CGCTTAGTCACGTTTGCCTTTCAAGCGTCGATATACGGAAACTTGTGTGATAGCGGCATAGAAATTATTTATTAATAGGTTCAGCGCAGAACTAAAGGCCTAAACCTAATTCGTTCGGTGCATTCGTATCTAGCGATGCAACGGTGTTCGAATCTATGTAGGTACCAATTTTTCTAATGAAATACATACTTAACAAATGTTCACGATTGACTTCCACGGTGTAGGAATAACATCGTGTAATAAAAATCAAACCAGCAAAATTATAATTTGTGTAATTACTGGTGTTAGACGTCTTGTGAGTCCGCACGGGTAGGTACCACCACCATGACTATTTCTGCCGTGAAACAGTAATGTGTTTCGATTTGAAGGGTGGGGCAGCCGTTGTAACTATACTGAGAC…
Novel00571	scaf14	+	3708709	3711181	2334	CUFF.14852	e-146	0.97	AAGAAAACAATCAGTTGTGGCACTTTCGAGCACTGAAGCTGAGTATATTGCTGCTGCAGAATGCTGTAAGGAACTGCTATATATTAGAGATCTGGTAAAAGAAATTACGAATGAAAATTTGGATATTGAAATGCGAGTTGACAACCAATCTGCAATTTGGCTTATGAAAAAAGGAATTATGAATAAAAGAAGCGAACACATTGATGTCAAATATTACTACCTAAAAGAAAAGATTGATGAAAATCAGATTACAGTTAAATACTGTCCAACTGGGTCACAGATTGCGGATATTCTAGGATAAAGTTGTCAGAAGAAAGCTGTCAGAAGAAACTAGTGTCATAGTGAGATAGGAGCATATTAATTTTTCAAAAGTGAACTTATTGTGTTTCGGGGGAAATA…
Novel00572	scaf14	+	4614880	4616090	1211	CUFF.3770	0.0	1	GGGGGTCGGGGTAACTGTTCTATCTTTGAATTTAAAAACTAAAAAATAAAAAAGTCCAGAAAACATTTTTAGAGACGTCTTAGTCATGTTCCACATTTTCCGCAATACTGCAACGCAATACGATTGAAAGTAGAGCGAGCCGGTGTCCAGACTCAAACCTGCGGCCCCTACAACCAGACGCTCACGGCGCAGAGCCACAAACGCGATAGAAGTGACACGGATCTGTCTTGTCACTCAATTAAAAATTATTAAAAACGAATGTTCCAGAACGAATTTTTCTGTCACAAACAGAATAATCAAAATTACAAATTAAACTTTATACAATACGACAACATCATCGCACACGGCTGCGCACGGAAACTATACAACGTACGATTTAAAACGTATCCGTATTATATA…
Novel00573	scaf14	+	5276063	5279756	1065	CUFF.3783	e-140	1	CAAAGCCAGTGTAGTGTCGGCGTTTGTAACGAGAGGTCGCCTTGACCCTGATACACAGCTCGGGAACAATGTTGATTATAATATATGTGCTCGGGCTCTTGCTGGTATCCACCGGCGGTCAGTACGCGAAGTCGGGGGTCAAAGGTGGCTACGGAGGTCGCGGCTTCCAAGATAACACCAATGAGAACATCGCCAAATTTTACGGGAACAACACCAGCCATGGTTTTCTATCGCAAAACCATACGGTTAATACCATGAGCGATATCGGAGTATGTTATATCGAAGTACCTACAGCTCAACTTGTCGAGGATCAGAAGCAGATACCTAAAGGAAACGGATCCCGGCCCGATCTCAGCGTCATTCGTTCTTGCTGCAATGGCTACGTGAGGAACATCTACA…
Novel00574	scaf14	-	1161699	1163141	633	CUFF.3611	0.0	1	CAGCAGACCCGAGAAAATGGCCTAAAAGAACATTTAAGACTATCACGACATCGACTGTTTTAATGTTGAAATTACCGTTTCGCGTTCGCGATGAAATTTTAGCTTTAAACGAACTAAAGAATACTGGTCACGTAAAACAGCCTAACACTTTAACGTGGAGGTACGGGGAATTAGCGCAGCTTTGCGTGAGAGCTACTAATGAAGCGTGGAATGGCTTACTAGAAATTTATAGGGCTCCAGCAAAATTGTGGACGGACACCATTAGAGCGGACGATGGGAAGCGACACTTGTTACAAGCCGTTTCTCTGTGCGGACGGAAGGTTATATCATGGTCTCGTCCCGTATCCCGAACCGCAATCGAACGCGTGGCTCGGGCGTTGGGCGTATCATCGACAGACG…
Novel00575	scaf14	-	1401431	1402026	535	/	/	/	CTGTAACAACATTTATTTCTTAATCGTTGACTACAACAAACAACAGATTAACAAATACACTTCAATATCACGATTTTATCAAGAAGCGTTTGCAATTGAGGTTATTGTACACAATACACTTAATACATAAATATGCTAACTTCAACATTATTCTTTAAATCTAACACGAGAAATTCGTTCCTCCCACACTATTCATTAGCTATTCATCTGAAGCGTTGCCTGAAACATATTGCGTGAGTGGATCTGGTGAGTATAGAATATGACTAGTTTATGTTAATAAATATTAATCACGATTACTACTTCCGGTAGACAGCTACTTGGCTATGTTCTTAGTATTACTGACATCAATGTGTGTCAGTAGCAACTACTTACCATCGGATGGGCGATATTATCATCTGC…
Novel00576	scaf14	-	2021525	2022756	1232	CUFF.7820	e-125	0.93	AAGCAATCTATTGTTGGTGGTAGGTAGCCTTTACACTATTTATTACCTGACCTGATGAAACTGGAAAGGCCTCCGGGCCACCAGTAATCTTTCAATCATAAAAAAAACAAACTATTTATTTAGATACATTTTAGTCATATTTATTTTCAATTTAACGATATTAATTCACGTTCTTTTAAAAGGAGTTCGGGTCAAATGTTAACGACACGGAGTTTCCAATGATGCATCGATTGACTTACAACACGCTCGATTATGGTTTATTGCCTTTTAAAAGTGTACGTTATTTATTGGGGTGATTGACATTGAAAAAATATACACAGTTCTAATTATACAATAGTAAATGTCGGACCCGCTGAGGCTGAGCAAATATCAACATCGGCTCTGTGTTTTCTTACGAAC…
Novel00577	scaf14	-	2094303	2099288	3943	/	/	/	GCGTCTTTTGAGCCTGTACGGGTAGGTTTTATCACCCTGCCAATTCTGCTGTGAAGCAATAATGCGTTTCGGCTTGTAGAGCGGTACAGCCATTGGACTATAGAACGAAGACTTAGAAATCATGTCTCAAGATGGATGGCGGATTTGCGTTGTTGATTTCCATGGGGTCCGGTGATCACTTAATACCAGATGGGCCGTGAGCTCTCCAGCCATCAAAGTAATAATAAAAGGGAGACTGAATTCCCAAATCCAAAAGTAACGGCAATAAAATGGTGGTGCGTAACCGGGCAGGCTTACAGTACGTCCTAAAAGTAGTAATAGTAGCAAATACCGGTAATTCGCAGTACGTTAGCATAATACTGATTTAGAGATGGTGATACGCTAAGTGGTTTTTTTTTA…
Novel00578	scaf14	-	2266443	2272450	2485	CUFF.3683	0.0	1	GCGTGTCGGGGACAAAGATGCTAACCGTACTGACGCGACAACAGGGCGATCGCGGGAAGGTGAACGGGGAAGCGGGCGGACCACCGCATTCCAGCGAGGTGCAAACGTAGCTTGGTCGAGTTGTAGATATCTACTAAATACCTAATTTATTAATTTGTGATATTAATCTATGCTATAAACTTCTTGGCGGGAACGCGAGGAGTGAAGTTGTGTGATTTTTTTATTTTGTCTATTTAGTGTTTCTTCAGGTGTAAATGTGTAATACGGCGGTTTATTAACTGTTTAGTATCTGTGAAAGTGCACAAATGTGGGAAAATGAAACAAAGCCGCTAAACGTAACTTCTCGGGATCCTCCAAAAAGTCAACTGAAAAAGTCTCAGTAAATGACCACCATTTTAC…
Novel00579	scaf14	-	2869290	2872293	2354	CUFF.9609	0.0	0.92	AATAAACGTCAAACGGTCGACTGACGCAGAGGCAGCAAGCCCACTGTTATCGAGCTAGCAGCAAATCGCATCATAGTCTGAACTGATGATGATCATCCAGATTTAAAAAAAAACTATTTTGTTAAAAACCCAGATCGCATTAACTAAATCATATAAGTTATTAAAATCTTAAAAAACAAGCACATTGAAACCATGGCTTAGTTTGTTAAAGTTGTATGAAAAAGAAAAATCCTACCTAATCGCCAGTAGTAATGTAATGCAAACTGATCGGGAGCCCTCTTCTTCGAAGTCGCAAAAGCGTTTGACAAAGTTTGGCACAACTATTTGGTCTTCAACAAGGGCGTGTACCGGGCAGTCTCGTGCTCATCTTACAGGATTTCTTGTCAAACCGCTCTTTTC…
Novel00580	scaf14	-	3557866	3562520	1583	CUFF.3921	0.0	0.98	CGCTCGTATTGTTAACATTAAGTTATATTCACGTTAAATCACCAAATATTAGTCTCATCGAAGAGCGCAAACGAAAAAAAAATGTTACTTATACTAAGAAGAGCTTTGATTTTAATTGGATCGGTTCAGTTCAGTGTCGGCAATACAATTTCAAACAACGATTCACTTATAGTCGAAATGCCACCGGGATGCAGAGGCGAAAAGATGTGTTTTGAAAAATCTAAGGACTATCCGATCGATAAAATAAATAGCCTATTAAATAGCAAGGGTTGGGGAATAGCCGACGCGATCAGGGTGTTCGGTCATCGACAAGGTAGCTTCATGGAAATCTGCAAATCTAAGATACTGCCACCTACACAGGTGTACGAAATTGAAGACGAGAACGGCATCATTCGGTTC…
Novel00581	scaf14	-	3616019	3617672	424	CUFF.3921	e-156	1	CACAAACGTGCACCAGAATGTAACATACGCTTGCGTAGAACTAAAAACGTTTTTAGTTTTTATGTGAAATTTAAGTGAAATAAAACGAAAATGATTTTGTTGAAGGTCATATTAACTCTATTGTTAACAAAAGGATTCTTATGTAGTTCGGCATTCCAATGGCCAAGGAAGTGCAAGGATAGCATGATTTGTAGCGTAAAACCGAATTGGATGACAGAAGATTTGAAAACGAACATAGAACAAGCCGCCATCGCACTGAAATTGAAGGTAAATAACCTTAAATAAATAACCTCCTTACATATGTATTTTATACATAGGTATATTAAATTGTAGTATGTTTATTGATGCATACAAAATCATATGTCATTTTGAAGGGTGGGGCAGCCGTTGTAACTATAC…
Novel00582	scaf14	-	3663091	3663287	197	/	/	/	CATAGCTGTCTCCGCTATCTACCGCTTAAGAATATCTCAAAGCTTCTTTGAAGAAGACTGCGTTTATGACTATGAATTCTTATGGTCATTCTTTTCGATAACCACTTCACCGCCTAAATTGATTTTATTTATCGGAGTCACATACGAGTCAGAACAGGCGCTGGTTGGATCCGTGGTACAGGTAAGCACTAGTACTG
Novel00583	scaf14	-	6352948	6357732	799	CUFF.3827	e-144	1	AAAAGGTTCTTCTTTGTTAAAGCAGGTGATCGGGTGATGGCCGAAGGCTGATCGTTCGTGAAGATGATGAAACGCACGGGCGTACCCCGGCTCGGTCCTGATGAACCGTCACCTTTGCAGGCCCAGAATGCAGCCCAGGTAAACTTAATCTGATAAATAGTATAAGTTTTTTAAAACCGTGATCGACAACAAGCAAACGGTTTTAAGGGTGCAGCCGCCTATTCCGATAACGACGTCGGAACGGAGGATTGGTCATTGAGGCTATTAACCTCGTCACCGTGATGCCCAGGTTGGGTTCTAGGTCTTTGTTAAAGAAATTACTGGTGGTAGGACCTCTTGTGAGTCCGCACGGGTAGGTACCACCACCCCGCCTATTTCTGCCGTGAAGCAGTAATGCGT…
Novel00584	scaf14	-	6510607	6513021	2415	CUFF.3852	0.0	0.99	ATCCGCATTGAATTGTCAATATATATATTTTTAATATTCATATATTTAATATACATTATAATATAAAGTAAAATGAATTACTATAATTTTAAATAGGCAATATTCAATTTTTTAACACATTTTCTTTCAACCTATGTGTATGTTTAACAATCTAAAGTAGACACTTACATTTAACAAATTAGCAACCTTTACGTGACACTCGCTCGCAAATACAACAAACACATTAATATTATATGGCATGAGGAATTCACATTCGCTTACAACTTCAAACTTTACATACTAGAAGAAAATACTTTTTTGCAACATTATTATTGCACAATAAAAATAAGCTACAGTACTTAATGCCTTCAGAAAGGAAATGAAGCTTATCTTTTTTTGGCACGGCGACTTAACATTTAC…
Novel00585	scaf140	+	420013	421300	1288	CUFF.7250	0.0	0.97	TATTAAGTATGTACATAAACATTTTAATGAAAGTACAAAATTTCAGAGAAATTAAAATAAGCTATACAGAATATTTTATAAAGTAAAACGTAACAATTACTACAATAAAGATGCCAGAAAACTATAAATCACTTCCTAATTTTAACACAGCACTCATAATCTATCTCTGTTATAAAAATACTACTGACAAATTTAGATATGCTGTGAAGTCTATTTTTGGAATGTTATGATCCAAGTACATTATAATCATTTCTAAAATACTGATTTTAATACATAATTTTTTTACCGAAAAGGAATTTCATTTTTTAAGAATGTCGACATTACAATTTTAGAAAAAAAAAACAGACCGCACTAAATCATTAGAATCTAAAAAACACACAGAAAAAATAATATTTACAA…
Novel00586	scaf1416	+	20	2119	439	CUFF.22385	e-123	1	CAGACATTTATGGCTTAGACTGCTGTCCAGTAGATATCCAGATCTCGAATTCATCAAAACTGACACAGTCAGAACATTGCTGGACACGCATCGGAAATAATCGGAATCAGGGGATCATTAACGTACTACTGGCCGTGAAAGGTAATCCGAACGTCGATGAAATCAAAGAAAAACTCATAGAGCACGTTATTGACAAGCGAGATAGGAATGGACAGTTCATGTTTCCAAGGCTACGACATTTACTCGTCTCATGCTGGGGCAACTACGCTTGGGATGTCAACGTGCGTTTTCGGTTTGAAAACCACTTCATCGTAGCTAATGCTGTTTACAGAGGTCGACCGGTTACAGAGAGTAATATACAGGAATACATCAGTGACATCGTATCAAAATATTTCTCTC…
Novel00587	scaf1416	+	2882	4119	483	CUFF.3611	e-117	0.96	NNGAGCTACTAATGAAGCGTGGAATGGCTTACTAGAAATTTATAGGGCTCCAGCAAAATTGTGGACGGACACCATTAGAACGGACGATGGGAAGCGACACTTGTTACAAGCCGTTTCTCTGTGCGGACGGAAGGTTATATCATGGTCTCGTCCCGTATCTCGGTCTGCAATCGAACGCGTGGCTCGGGCGTTGGGCGTATCATCGACAGACGTCGTTTTGTTCGCCGCAACGGATGCATTACGAGCATTCTTTGAACAAGCACACGGGGACCCTCCGGACATTGTGCTCACAACAGCTAGGGCCGCTTCAGAAGATTTCCTATTCACTTTCGCGGAGGGCCAGGGGAAGATGTATAAAAAATCACAAACTGGTGGTATGGTCTGTCTGACCCTGCCTAT…
Novel00588	scaf142	+	195693	199327	836	/	/	/	GCCCGCTTCACTGTGAACACATATATACCATTACTAAAGTCCAAAGAGTAAACTAATATTAGCTGAGAATCAGATTATTATTGGTCTTTATGAAATACATACACACTGTTCATATTCTTAGAATGTTATAAATAAATAACTTAGTTATCAGTGAAAATGGCTGGTCATATGCATATGCCTAGATTTAAAGAGAAAATCATAATAGTATTTTCCCTCTTACTATTTTTTGTATGTGTATCATACTTATATTTGAGTTATTTACAAAACAGTTATTACATTAATTCGAACGGTGAACGCTGTGTTTCTGAACTGACATCTCTAAAATATCAATTAAACGTGGTTACAGAATACAAGAATCGTTTGGACAAGCTTCTATCAGAGACGCAAAAGGCCCATGAA…
Novel00589	scaf142	+	278446	282099	3446	CUFF.20472	0.0	0.99	CTTGATTGCTATGGAAATGCTCCTGCATAGTAATGTAGTAAGTGCGTGAAGTAGAAAAATTGTCACGAATATCATATGGAGAGATATTTCGCGTTTCGCAAGTTCGATTATAGCGTGAAATGGTCATCCGATATTGTTTTACCTGAAATAAAGAGAGGGGTTAATTCAGAAACCGAAAGAAGAAAAAGTCTTTAGTTTACTGCAACGGAAGTTGAAGATTATCTTTACTGGTGATAGGACCTCTTGTGAGTCCGCAGGGGTAGGTACCACCACCCCGCCTATTTCTGCCGTGAAGCAGTGATGCGTTTCGGTTTGAAGGGTGGGGCAGCCGTTGTTACTATACTGAGACCTTAGAACTTATATCTCAAGGTGGGGTGTCGCATTTACGTTGTAGATGTC…
Novel00590	scaf142	+	327062	337289	1659	/	/	/	GTTACGACTATTCCTCTTGAGGGACAAAGAACGGTTAATGCAGAATGGTATGCTAGCATGTGTTTGCCACAGGTCGTTTCTGAACTCCGTAAAGAGAACTGCAACCGCCGCATCATCCGCCATCACGACAATGCGAGTTCTCACACCGCGCACAGAACAAAAGAGTTTTTAGAGCAAGAAAACATAGAATTATTAGACCATCCGTCGTACAGCCCCGACCTAAGCCCTAATGATTTCTATACTTTCCCTAAAATAAAGAATAAATTGCGTGGACAGAGATTTTCATCACCTGAAGAAGCTGTGGACGCCTACAAAACGGCCATTTTGGAGACCCCAACTTCCGAATGGAATGGTTTCTTCAATGATTGGTTCCATCGTATGGAAAAATGTGTCAAATTT…
Novel00591	scaf142	+	377316	378757	1442	CUFF.10051	0.0	0.95	CGGCGACGGATCGGTGCGGAAAGGGAAGAGTTCTCCCTCTCTCGCTCCGCCGCCTCCTTCTGCGAGATGGAAATAGTTGTATCCTAAGAGTTTCCTTTTTTAAAACGACCCCAGAGAGAATTCCCATAACAAATTGGTGGCAGCGGTGGGATGCGAAAATCGCCAGTTCGCGCATCCTAAAAACATAAAACTAAAACTTTATAAACTGTGCCGTGCCCGGTGAAAAGTGAACAAAACTTCAAGTGCTAACAGTTCATCAGATCCACTCGAAGAAAAGAATCTAATACAAAGAAGAAGACCATAATCTCAACATCCAAATCCAAGAACGCTCAAACATCAGTGCAGAATCATCGAAATACGACATCCACGTCTAGACATCGCCTTATCGCTTCGGAATGT…
Novel00592	scaf142	+	431661	433519	1859	CUFF.10051	0.0	0.99	CATATTTGAGCCGACGTATATATAAATAATTGAAATCATCGATATCAGAATCCGAATCACTATTGTAATATTCTATGTTACTAGTTAATATCAAAAACACCCAAATAAAAATCTTTTAATGTTATTGACAATGACATAAATGTCAGATCTATCTAATCCATGAAGGTTGAAACGCCCCCTCTGGAAAGGTTTAATAAAGCTTATTGATAGTTTAAACTGTGTTGGGTCGATTAACTGTCACTGATATTACAAAAGAAACGAAAAGGAAAGAATAAACTGTGTTCTCTAGTTTAAACTACGATAGATATTACGGCCCTAAGTATATTTCCGAACCGAATGTAGCCACGTGATGTCACGGGTGTTTCACGAATATCGTTGCGTTTTGGAAATATTGCACGA…
Novel00593	scaf142	+	439362	440464	1103	CUFF.6066	0.0	0.91	GACGCAAATATCTGCTCCGGAGGATACTTCGTACCTTGAATACCCCGGCTACGTATTGGAGCACAACTTCCTGCGTAAAGCCGGGGTGTGTGTATTCGTTCGGGCTGATGTCGGTTGTCGCCGTCTACGAGGCCTCGAACAACGGGACCTGTCCCTCTTGTGGCTGCGCGTAGCCCACCCGTGTCTCAGATATTGAGGGGCACGAGCCTTCTCTGTTGGACCTTCTGCTGCCCACTGATCCAGCCGGATACAGTGTGGTAGTCGACGTTCCGCTTGGATCGTCTGATCACTGCCTTATACTTGCTGCCACACCACTCTCTCGTCCTAGTCGTCGAACGACGACCAGGTATCGAAGAGTTTGGCAGTATTTGTCAGCAGATTGGAATGGATTGCGTGAAT…
Novel00594	scaf142	-	278446	298381	3408	CUFF.20480	e-143	1	TATAATTGAGCTTACTGAAAATACTTCTCTCTAATGAGATGAATAATATAGTTGGATTTAGCATCATATTTAGGATTATCCAAAGCTTTCATGACACCCACACTATCTGTGACTATGATCCATTTATCATAATTATGTAGCTGAATATAATCAAGTACAGCCAAAATCGCTGAAGATTCTGCTGTAAAAATGCTAGCAGCTCTAGAAGTTGGTGAGCAAGAAATGAGGAAGCATTATACTCTGAAGCATACTGTAACTTGGCGACTAGAGAATGATTAGTTAAAGAAGAAAGTTTCAGAAGGAATTTATGAGAAGAAATTTAAAACAGAGCAGTAAAGGAGGTAAATGCATAGGATATAAGATTGAAGAGAGTATGTGTAAATTTACATTGTTAAAACG…
Novel00595	scaf142	-	301666	303429	567	CUFF.20483	0.0	0.98	NGAAACTTGTCAGCCAGATCATAAGGTCAAAGACGGCACCAGAGATGGGGAGGAAATAGATATATCAGGAGCACTAACAATTTGATCAGGACCAGTTCTACGAGTTGGACTTCCAGAATTTAAAATACACAAATTCTGTTCATTAACAAAATCAAGAATTATATCTCCAAATTCATTAGATATTGAGCTTCCCCATGTTTGATGCCACAGGAGATTCGGAATTTTCATTAAATTTTAAAGCACAGCCATTAGAAGGAGATGGAGCATCGTAATCTCTTGTAAGATTTCTATGGGCCCTTTGATCAAAACCTTTATCACCTTTAAAGGGAGATCGAGGTTTCATAAAAACTGTTTTTTTATATGACGATGGACTTTTACTGGCAATTACTGGGCTGGGGG…
Novel00596	scaf142	-	304173	307304	1438	CUFF.4648	0.0	0.97	GGCCTTGTATATTCCAAAACATTCACCAGTGAACACTGATGTTTCAGATGGTAATTTTATCTCTTCAACTATTTTTGATTGCGAATGATAGACTCCTACACCAACACAACCTTGAGGGTGTTTAGAAGCATCTGTATATATATGGTTATAGTCATTCCAATCTTGGTCTATTACGAAATTAAAGTTAATATTTGGTTGCGGTTGGTACTTAGAAACACCCATGTCAAGATGAATATCCGGCTTTAAAATCAATGCCTTATAGTTTACACAAAATAGAGGGAAAATATGAGAGTGATGAGTTGGAGTTTGAATAGACAAATATTTTCTATAGCTAATTATTAAACATGGTAACTGTTTATGTTTCCAAAATGAAGAGGATTCTATGAGCTCATTTAGAGT…
Novel00597	scaf142	-	427477	431559	2116	/	/	/	CGCTCACGTGTTTAACACGTGTAAACGCGCTCACGTGTACGAAGCTCTATAATAAATACGGCCGTGCTGTCTAGCGCTCAGTCATTCGTGTCCGAGCCATTGCACTGTACAGGTCTCTCTAGAACGTTATTAAGCTCCTCGTAAAATATACGCAGTTTTAGTGAAGTTCTCGTGAAGTTTTGTTTCGGAAACCCAAATATGAGTCATCGTCAAAGAAAGTAATAACCGTCACACTTTTTCAAAACATTACAGGCGATTCTCCTCCGTCATGTATTATAGTAGACCGTACGTTATTCGTACAAGAAACAATCAATGGTGTAAGTGGGACGATATAGAATTCATACGGCGTTTTCGCGTTTCCAAAACAGTAGCACAAGCTATTTTATGTGAATTGAAAAC…
Novel00598	scaf143	+	86251	87663	1413	CUFF.8777	0.0	1	CGTGAAATGAAATGTTATTAAACAATAACAATAATAATAAAAAAATGTCAAATTACAACATCACAATATTAATGTAATCAAGAATTGTATTTGGCGAAAAATTAAACATACAACAATGATAGAGCTTCCAAAAATTGAAAGAAATGTGAATAATACGCAAGATCTGTGCAAGTAAATATCTGTAATACTTAATTTATTTTATGAATCCAACAAATATACAGATGTAGAACATCTAATATAGTACGTTCAATACATTCCTTCAATTCTGGATCAATGTATCTCTAATACCTGACAATAGCTTAACGAAAGTAGACCTAACAATCTAAAGAAATTATGCCAACGTAAAATTTCATCAAATTCAAATTACCTACTAAAATTAGAATAGTAACATACGTATTT…
Novel00599	scaf143	-	434572	437374	2069	CUFF.8787	0.0	1	TGATGCGTGAGTGCAATGGCTCATACGCTCTTATGACGCATGTGTCTATGGCATAGACTGCGGGTTCACAGTTCATTGCACATTGCCAATTTGGTTTCAGTTGATCTTCATATAACAAGATAAATACGTTCTTACCGTATTGTATGAACCCGTGTTATATGACTAGAAATAGAGCAAAAAGGAGAGTAATTATTCTGAATGAAACATGCCTGTATGTATTTCTTTACCTAATAAACATAAAAAATAAGCAGGAAACATTATGTTATTCCCATACATTGTGTGTTTATAGAACTTAATGTAATTTTGTAAATAAATTTCAACAAAAATTTCTCTTCGTGCTGTCGAAGTACCGTGTTATGGGAAGGTTACTTGTATTCCACATCCCGTCCCGTCACGCCC…
Novel00600	scaf1433	+	92	2053	750	CUFF.22404	0.0	1	TGCGGGTTTGATTTTTATAACACGATATTATTCCTTCACCGTGGAAGTCAATCGTGAACATTTGTTAAGTACGTATTTCATTAGAAAAATTGGTACCCGCCTGCGGGATTCGAACACCGGTGCATCGCTACACACCAATGCACCGGACGGCTTATCCTTTAGGTCACGACGACTTCAAGCTTCAAACGACTTCTGCTTCGACCTCATTGCGCAAAGTTAGCTGTAACCAGTATCCAATAAGTGAGCACGGAGGTCATCTGCTAAGGTCTGACGATTGTGACCTCTATGAACAACGTTATCATAGACCGTTCTTCCACATAATCCCGTCCTCTGCAGTGTGGATATCGTTACATGTACCGTACGATTCTTTCATTCCAGGTTACTATGGCCTCTCTCTAT…
Novel00601	scaf144	+	733	13915	1333	CUFF.7530	e-122	0.97	CGTGACTAAGCGACAATGCATGAACTTTACAGTAGACTAATTTCAAGTTGAAATACCTGAAAAAAATTCTATTTTAACGAATCTAGCTGTAGGATTGAAATGATTTTAATAGACCTAGAAATATATATTTTTTGCGCATCGAATATGGTTATTGCCTATCATTTATGTACAAAGCAGTTATTGTCGCTTAGTCACGTTTGCCTTTCAAGCGTCGATATGTAAACGAATTTCAGATCATCCCCCGGCACGCTAGAAAGAGATCTGATACACATCGGGGGGGACCGCGTCATCGCTCTCGTGGTTCGACGGAGGGTGAAGCTGGAGGGCGCCGAGCTCGAGGAGTTCCTGCAGCAGCAGAGAATGAACGTCACCAATACCGTGAGGGAGGAGGTGGCCGGC…
Novel00602	scaf1447	-	536	1257	352	CUFF.22376	e-128	1	TATATTTCAGGTTCCCAATGATGTGTCCGAACCAGCTGGCGAAGCTGCTGCTGTGTCCACTGACCCAGGAGCACAAGGACTTCTTCATGGAGAGGATGGCCATCGCCATGAGCTACCAGTCAGGTCAGTATGAGCGGGTGGCGGAGGTGCAGCAGACAGAGGCGGGTCGGATGCTGTTCACCCCTCGACTGTACACTGAGGACACGTGGGGATCCATCCTGGGTAATCCAACATTCGTATCATAAACGAGCGTACCTACTGCATGTCTGTTACTCATCTGTCATAATCAGTGGTCGGAGTAGGTAGATTGATTTTATATACTTGCGTCAAGATATTATAATATGGACATGCC
Novel00603	scaf1455	-	1819	3663	849	CUFF.22410	e-164	1	CAGCTTGATCTACAGGTGACATTAGAAAGAGGGAGATGCCCACAATTTTATGCTGACATGTTAACTGCAGATGCACAAACAATGAATATGATTTCTTTGGCACTCAATCCTTTCGATTATTACATTTTCAATTTTGCCTTATACTTGATTAATAATAATCAAAATAAGAACACATGGGAGAATTGGAATAGTGTGTACTTTGCATTAGCGTGTGATTATTTGATGCATTTTCTGCCTTTGGATCCCAACATGCCTGTGCTTCCACACATATCAAATTACACTGGAAAAGTACCTATAGCAGCTCCATTGAAAACTGCTAACAGGCCTCTGTACTCACCATCACTGTTATTAATATCAGACTTAACTGGTTCTGTTATAAACAATCAGCATACATCACAA…
Novel00604	scaf146	+	309137	309289	153	CUFF.4149	6e-09	1	TCATATTTTTCCGAAAACATTTTATTAAAATAAATAAACATTGATCGTACTCTACATGAAATACATTAATTTACATTCTAAATTACTACTTAAATGAACAATAATCAAAAATGAGAGAGGGCCGCCAGGAAACCGTGAACCGATTCAATATTG
Novel00605	scaf146	+	309499	310616	1118	CUFF.4149	0.0	0.97	TTCGCAGTAAGCACACAGGTCGAACTGTGTAAGTTCACATACCAACCGTGCGTTGCTGAAAGAGCCCTATCGAGGCTATTAGCGATTAGGTAAACAAAAAAGAGAAGCCGAGGATTTATTAGCTGCGCCAAAAGGGAGTTTTTTTTTATTGCCTTTCTAGGCAGAGGAGCATACGGCCCACCTGATGGTGAGTGGTTACCGTCGCCCATGGACTTCAGCAATGCCAAGGGCAGAGCCAAGCCGCTGCCTACTAGCGGCTTGACTCTACTACTACTGCCTAGTTAATGGCCAGACTTAATAGACCCGGTTTCGCAATGGTGATAAGCAACGAACCACCCAAACGAAAAATTCATATAAATATCTAATAATTAATTGATTAATCGATATGATTTTTCCTTT…
Novel00606	scaf146	-	2848	7811	263	CUFF.4126	e-106	1	CTCGCCTCGCCAGTATTCGCGCAGCCTTTGAGCTGAAGTTACGTGTGACCCTTTATAACAAGTAATAAAAACACGAAAAATTACTAAAAGTGTCTGTTTAGTGAAATCTGTGCGTGCTCTGTGTTACCGTGAAAGATACGAAACGATATTTCATGTAGCAGTATGTTTTAAATACACTGTGACAAGAAAAAATTGATACCCGTCGGCGCACCGTGGTTCATGAGAAATGTGGATCTCCATGATGACCTGAAGCTTGACTCCAT
Novel00607	scaf146	-	306888	307969	1082	CUFF.4176	0.0	1	GTAGAGCAGTTCTCATGGAAAATGCAGGTAGGACAGACGTAAAGACTTTTCGTTAGTGATAAAATGATCTACATTTGCCAAGCAAATTTACATTTCGCAAAAAATATGAAAGCAACTATGCATCAACCAAATTCAAAATAGACAGATCAATATTAATCGCTTTTGTTCGTTTTTAATTGTACTTAAAAACATACTTTTTAAGAGCTATTGTCTTAAATCTATTTAACGTATACATATTGAGGTTTGAAGTGAACAATTTGAGATCTGTTTAATTAGCAACTATATTAAGAGGTTTAGAAAAAAATTCGGTCCAAATTCTGATAAGAAAAGTAACGCTGTTTTTATTTTTTTAGAACGCCATATAAGATTTAAAAGGGTATTAATATTGAATTAATTCTT…
Novel00608	scaf146	-	308165	308432	268	CUFF.4147	e-127	1	CTTTAAAATTTTGGTACAAAAATCACATCTCTATTTTGCTAGATCAATCACCTCACAGCCAAGTATATATTACATTAAAACCTTTGAACAATAACAACCTAAAATCTGTTATAGGAAAACAACCTTTAAACAACATTAACATAAATATCGGAATAACTCTTTAAGAATCTTTCTTAATATCCTTCAGTCTTAATAAATAAACTTCACATAATTACAATAAAATTAAGCGTTCTCATGGAATGTTACAATTTGTACGAAAAATAGACTT
Novel00609	scaf146	-	357890	363466	3746	CUFF.4158	0.0	0.97	CTCAAAATAAATGCATTAATTCCTTTCTAAATAATGTTTATAATAAACATAGCATTAATATACAATTTCGTAATTAATATACACAGTAAGCACTGAACGTCAATAAATATTTTGTACATAAAGAAATATAGACTGTAAGTAGGTAGGTAGTTAGTACAACATTTTTTTGATAACATTCAAATGTCGACGAATAACACCATAATCAACCGTAACTAAAATAACTATAGTACATAACATAGGTACATAGTTATTACATACAATATTTATGACTATACTACTCGAAACCTAATAAATTGAATAAAAAAAGTTTTTTCTTATATCGCACTTATAGCTAAAAAACGTTAGTCGAGTATTTTACAATTATGACAGAATTATCGGTTTTTCTTGGATTTATCAGCA…
Novel00610	scaf146	-	404388	406876	301	CUFF.4164	e-106	1	CGGAGGTCAACGCCGACGACACGCTCGCCGCGTTGTTAGATTTCCTAGCATCCAAAGGTTATCCGCAAGAAAACTACAAGGTCATCTCTAGCTGGCCTAGAAGAGACCTCACCGTGGAATCTCACAACAGTACCCTGAAATCATTGAAGCTGTGCCCACAAGAAACGGTTATGCTTGAAGAGCGGTGAAGAAGACCACTTTGAGTGCATCACTGTAAAGTGAATTAGGGCTGTGTGCGTGTTCGGCCCGCGGAACTGATATAGGATCGGTGGCAGTGCTCGTTAATTGTACCGAAGCGTGT
Novel00611	scaf147	-	287499	287674	176	CUFF.14711	2e-95	1	TACCTGTTAACCATTTCTCCTTCAGGACGGTTGATGGGGGAGTCTTTCGAGGCAGAGTACACGTAGACTCTGGTGTCAGCTTTGTACCATTTGATGCTGTGCATCTCGCCGCATGATTTGCCATCGATCCGGCATCGCAGACGCGCTGTTTCCCCGACAAGTGCTGACGCGTGTTC
Novel00612	scaf147	-	368690	368978	289	CUFF.14711	2e-68	1	GGTGTAAAGCCGCGACCCCGCACCGCGCGATAATCGATGTCCGTGCATCGACAGATATCAACATTGAATTCTAATACCAACACCGGGATCTCAACAAAGTCTAATACATATAATAACTAGGATGTACTTACTGTAAGTGTGGAAGTCGGTAACCTGCACTGTGTTACAGTCCTCGCCTACTTGCAGGTACGTGATCTCGCATCGATAGACGCCCTCGTCTTCAGCCTTGACGTCGTTTATCACCAGCTCAGCTGAAGTCGCGTTTGGCTCGTGGGCTATCGAAATCCTG
Novel00613	scaf148	+	308761	309446	306	CUFF.16503	e-116	1	AAAAATTTGAAATTTTGCAAAAAGCTTTTTATTTATGAGTAATAACTACAAAAATATTGTGAACTTCCAGATCGACGGACCAAAAAGGAAAGTTTAGCCTAAATTTAATAAATTTCAGCCTTATAAATGAATGAGCCAGGAATAATTCGAAAACTGAGTGAAGAAGTTGTGAACCGTATTGCTGCTGGTGAAATAGTGCAAAGACCAGCTAATGCATTAAAAGAACTTATAGAAAACAGCTTGGATGCCAAATCAACTAACATCATTATTACAGTGAAGTCTGGTGGTTTGAAGTTCTTACAGGTC
Novel00614	scaf148	-	282365	283035	671	CUFF.16513	0.0	1	AAATGATTGTCAGCGATAATAGTAAATGGTCGCGCAATCTGACAACAAGACGGCGAAATGGGATGCGTGGGGCGGTGCCAAACCCGAACGTATTAATAAAGTTAGCCAGTGATACATATGAAACTAAAAGCATTCTGATTGTGCTTAAACCAGATTGCTGAGTTTCACCGATTGTAAGCTACAACTGAGCTTGGTTCTCTTTTGTTCGAATCGTCCCCACCTTATTCATAGGTGCTTATACTCGTATTATTACAGAACTGTTTCAAATTTGTCTCTATCAAAACTAGCTATCAGTAGAGATTTCTGAACTTTTATCCAAGCGAATGTTACTCCGCAGTGTTTGTTCTTGGAAAATGTGGCTCCAAGTCGACATCCGCGTACAGTATATGGTAGCAAATA…
Novel00615	scaf1481	-	4750	6451	1436	CUFF.22166	0.0	1	GTCAAACCTGATCCGGGTCGGATATAGACGCGATTGTTAACTGTCTAGGGTTAAGCCGTATCAATAGCAGTTATTTAGCCAACTGAATTTCTTGCTAGATCTTCTCAGTGGGTCGTGTTTCCGATCCAGCGGTAGATTCTGCGAAGCATTGCTCTTGTTAAGGCCAGTCTTAGCAACACCCCGGTTACGCCTATAGCCTACAAGGCTATCAGATTAGGTAGGAAAAAAATCAACAGTAAATACGCAGTTTTGGATGTCTCACTTTATTATATAATGTATGTCATCGTTAGAAGTTCATGAGTACATGCTAATAAGTAACCTGGAAAACGTCATATTTTTTTTTAGTAAATACACAAAATTCGATCGGAAATAGAACGCCAACTGAATTGTTCGTAGTTT…
Novel00616	scaf149	-	294386	329692	804	\	/	/	GATAGTCGCCTTTAATATGAACGTGCTACTCGTAATATTGTTAAACCTACTATTCCTTTGTGGCACGAACTGCGTACGTAATAAATATAAGAGGTCGCGTCAATGGAAATTATTCGGCTACAACATTGACGGAGTTATATATACGAGTGATTCGGACTTTGAACACAAACGAGGTTCATTTACTTTTCAAGATGAACTGCTGGAAGATCACGAAAAATTTTTGATTCGAAAGAACTTAGTTCCGAACCACATCAACTATAATGTCTTTCGTACAATAATATCTATTCCTAGGACAAGGCCGGGTATACCGTTCACCCTCAATGAGTTTTCATATTTTAGCAAATATGACAGTAATTACGGTCGTTTGCTCAAGCCTTCTCCGTCGTCTAAAGAATCAAA…
Novel00617	scaf149	-	354236	355219	455	\	/	/	AGCTTTAGATACAGTAGGGCGAGGATTTAATTTCATGGTTAATAGATTTAGAGGCTTAGTTGACAATATTTATGATGGGAATGCAATCAATTTCGCTGATTACAGCATCGACGTAGATGAAATGTTGAATAATACAAAATGCAACAAACCAACAAGATGTTCAAATTTCATTGACAATTGGAGAAATAAAATCCAGCGTTCTATCGGTTCAACGAAATACATGGTTAAACATGTAAGCGATGAGTACATACAATCAGAACTAGAAAGAAAGGGACTCCTTGGATGATTTAGTAAAGCAATATATATCTTTTATTTTTAGTAAATGAATATGTGAAATTCATGTCGATAATTAATAAAAAATATTTCTTCCTATTAAAATTCCTATTAAAATACTCATCA…
Novel00618	scaf15	+	35222	36376	1155	CUFF.15545	0.0	1	TGTTAGTGTGATCATTTATTTATTCTGCTTCATTAGACATAACGTGTAACAGGCTACATACACTATTAAAAACCACTTTATTCAATGATTAGCTCTAACCAATATGTCGGATCAGGTAACGTTTATTATTTCTTGAGCAATCACAATGACGGTTTTCTCTAGTAAATGTTCACATAGGATACACAGATTTTGAATAATTTTTATACACCTACGTTCTATATCTAAGTTTTTAAGTTGCCTCACGGCTTATGGTCGCGTTTCGAACAGTTTTTGACTGCTCACCTCGATACGCTATCTGGTGAATTGAACTTCAACAACTTCAACTATTTCGATACGACGGAAAATTTTAATTAGAGCCCTTTGAATTTACAGCGGAAATTGGAAATGTTAAGCTTCTAA…
Novel00619	scaf15	+	36547	36857	311	CUFF.15563	4e-98	1	GTTAAGGTTACGCTGAAATAGCCTCTCCAGGCTATCAGATTAGGTAGGAAAAAAAAAAGCTGATTCCTCGAAGCGGTCGCGCGGGTTTGTTTAATAGAATTGCGCGCCGGACATTCGGCTTCAAATCTCTCAGCGTTTCTCTGCGTCGCGTCATTACAGAACCCTGTAGGCCGTGAAATTCGTTCAGACCCTCCAGAGAAGGAGATGGTTGGTGGAGTCCTCCCTCCCGGCGTCCTCGGTCATCGTCGAACTCCTGAAATCTTCGTAGCCGTCCCCTCCGGAGATAACGAGGGTCTCTTTGTTGGTTTGAC
Novel00620	scaf15	+	523982	524696	715	CUFF.15581	0.0	1	TTTTTTAATAATATGACTTGTTACTGAATTTGTGTGAAATTAATGATTTGCACTAAAATCATAATATTAACCTTTTTTTGTTTTGTTTTAAACTACTTTTTGAAAAAGTAATATAATAACGCGAGTGGAAATGTATTTTGCTAATTGCATTGATGGTATGAACAGAATTCAAATTTTTTTTTTAATAAGTATTAGGGTATATAATAGTTGAACTTAAATTCCAGATTTCTCAATCAGCACACCGCCGAGTGGTTTATGTCGCCGTTCTTGTGAAGTGAAAATGGTAATGAAGTAATGAAAATAAAATAAAAAATTATGCAAAAAGCAACAAAGCTAGCCACAGAAGAAGACCAACATTGAAGACTAACTACTCTGTGAAGTCATTAGTTGTGATTAAAA…
Novel00621	scaf15	+	1910189	1910354	166	CUFF.15609	2e-49	1	GTGAACGATTGTGCTGCTTTATTCAATTCCATTATTATATTTCGGTATACGAGTCCAATAATTGACTGTCTTGATGTTTGTTTCACGAATGAGTTTTTCAAATTAAATAAATAGAAAGAGAGATCATAAAATTAAAATAATTAATAAAGCCTTTGTTTAAATAAAA
Novel00622	scaf15	+	2058940	2061243	516	CUFF.15658	e-137	1	AAGGACTGTTCCTGTTAGGGCGGATATTAGCAATGTCTCTCAGGCTGAGAGCCTCGTGACCTCGCCAACCAGTCCGAAAACTAAAATAGCCCCATCAAGGCTACATACTTATAGTTAAGTAGGAAAAAAGTCAGCCGCATTTATTTTAGTATTCGATGTGCCAAATCTTTCTGCACGTTGTCAAAAAAATCTGATAAAAACAATAACCTAAAAATATCATGACATTTGAAGAACTGGTTTCTGTTCGATCTATGTAGGTACATAATACATATGTGATGTCACGTCTAATTATTAAGCAACTGTATGTTGATTGGTCGTTCACCTAAGTAAGGTAATGACGTATTATTTTTTACAAAGCGTATAAATTCTCACCACTCGCAGTCGTAATATAGCAGTCAA…
Novel00623	scaf15	+	2956377	2983666	986	CUFF.15708	0.0	1	CGCGATGCTAATAGTATAATACTACTACAGTCGACGGCGAACCATCGTTTGGATTCTTGATAACAGCTTTATTTTATTTTATTTTTAACAGTGGCAATAAACAAATAAAAGTAATATCCGAAAAGGTTTTTTGTGTAAGTGTAATTGTTCAATAGTGGTTCAATAACTTTAAATAGTGTGTTAGCTTGTTAATATCTGTGAAGACAAATGACAGACGAATTTTCAATGATACAGAGGATTTTTTAACAGCAGAAAAAGGCTCGATCCTCCATCATCACAGACACAGTTCCAAATGGAGAATAAAAAGGCAGCGCCGGCAACACAACAACCTTTTGCACATCAACATCTTATGGCACATCACGTACACCCTAATGGGATGTATTCTCAACACCATCCGCA…
Novel00624	scaf15	+	3417305	3417917	537	\	/	/	CCTCAGCATTCCCGCCAAAAAGTCTCGAATTAAAATTTTTATTAAAATCTGAAAATTTCCTAGTCATAAAGATCTTAACACCGCCCATCGCTTATAAAACTGTTCATATGTGTGATTCTTCATAAAACACTATTTGAGATGGTTCTTCATATTAATAAGTGTAGGTATTATCGTTGTTAATGGTTTGAAAATGTAAATGTGAAATAAATATACTTATTGCCTACAAGAAAATGTAAACAATAACCGAACATGAGTAATTATAAAATCCATACTGCAACGGAATTGTGGCAGAAAGAAACCTGTTTACCATCCATTCCAACATTTAGTCAGAACTTAGATCATATTCTAGGGAATGGTGGAGTGCAATTAGGCTCACTCACAGAGGTACTTGGTCTTCCT…
Novel00625	scaf15	+	4006303	4007450	889	CUFF.15801	0.0	0.95	AAATCCATTTTTGGGTCTGTTTGGGGGAACGAGACAAGAAGGGGGGTGACGCCGGCCATGTGATTTACGTGATCATCACAAGCCGTCAGTTATGACTGGGTTTCTGTGCTGTGTACGCGCATCACTGCAGCAAAATACATTATTGTGCAATTTTATTAACCATACATTTTTTATCAAGCTCATTTAATTATTTATTGTTTTTGTTGCAAAATGACAAAGACAAACAGAGTGTTCAATAGACAAGCTAGAAGAATTATTTATAACGTTCATTCCTTTATGAAGAGAGAATCTGAAGACGGGGTGATTAATATAAAAAAAGTACAAAAGCGAACCGCAATGGCAACGGATAGTTCTGTCGCTACTGTAAAGCGTATAATACAAGAAGGCGGCGGAGAGCTC…
Novel00626	scaf15	-	2111647	2115176	563	CUFF.15647	e-124	1	GCATTTCATATCTTGCTCAACCTTTTGGGGCTCTGCTATCTGGTCCACTTGTAGACTACTTTGGAAGGAAAAAAGCAAACTTTTTAGTTAATATACCTCATTTAATAGCTTGGATCTTGATGTATTTTGCCTGGAATGTACCGATTTTATTTATAGCAAATACTCTGTTAGGGATTGGAACCGGGATAATGGAAGCGCCAATAAATTCTTATGTTGGGGAAATTAGTGAGCCCACGATGCGTGGAGCCCTATGCACCGTCACTCAAATATTCACGTCCATTGGAATATTGGTAATGTATTTTCTGGGAACAATAGTAGATTGGCGACAAGCGGCAATCATATGTCTAGGAGTACCACTTCTTTCCATGCTATTAGTTTTACTTGTACCCGAAACTCCTG…
Novel00627	scaf15	-	2120519	2131375	371	CUFF.15647	e-125	0.96	TCTTTATCAACTCACTCATTTGCATCCGTTTGGTTGAAGAGAACGGCTGACTTGGACATCAAATATGTGCACCTCTTATTTAACTTAACATAAAAAAAAACGGTGATGGTAATATGTATAATGAAAGCGAAGATTTTTAGTGACAAACATATTACTTAATTTTGAAAGTTTCAATATTCCTCAAAATGGTGCACAAAATTCAAATTGAAGAAAAGATTCCGTCCGTGAGCAAATTTAGATCAGTCCTGTCACAGCTAATAGCATGTATGTCTCCAAACTTACTTCTGTTGGATCTTGGTATGGCCGTAAGCTTCCCAACCATAGCTTTACCGGCTTTGCTGAATGCCACAGAAGGATTGTCTCAGACGCAA
Novel00628	scaf15	-	2710969	2713225	1744	CUFF.15678	0.0	0.99	GATTTTTAAAATTACGTTTATCTATTTTATTTTATGAAGATTATTTTCTTTCAGATTCCTAACTTCCAATAATACCGCGAACATAAAAACCAAACCGAGAAAAAAATTATGAAAGATATGATGAGCTAGTCATAGAACAGGCACTAAATGAGTACAACAGTACTAATCAATCGTTAATAGATATTGCACAAAAATATAAAATCTCCAAATCAGTCCTTCATAATTGTGACAGCCCTAGCAGTTTTTCCCTATAATTCCAATTATCGTACCTAATAGCCCCATTTCGTGTTTAAATAGGGAAGGCCTATAATTTGAAGAAAATTTTAAAACTGGATGCTTTACATGGTTCCGTGTAAAGTCCTTAAGAATCTTCAGGATGCGACTCAAATATTGATACCA…
Novel00629	scaf15	-	5979293	5983540	3999	CUFF.15849	0.0	1	GTGCCTGATTTACCAGTAATAGCTGATATAAAAGAGTGGATCCAAAGTCCATGGACACTCGATAATTAAGTTTTTTATCTTTAATTAATATAATTAATCGTTTATTATTTTCTAACTAGTCGTTTGTTTTTTCGGTTTTATGAAATGTTGGACTTTATGTTGATTTTATTAGATTATTATTTAATAAAAATAAGTAAAAAATGAAAATAGCTGTTTTCTCTCGATTATTTTTAAATACATACATAAATTTAAAAAATGTGTGACGTCACATCAGGAGGGGGGTGTTATAAAAATTTGACAACCTGTGACAAGGAGGGGGGGAGGGGTTCAAAAGTCCTAAAATTCGTGTGACGTACTTTATGGATGGCCCCTTACTAGAATTAGTACGATGTCTTCGTA…
Novel00630	scaf15	-	6109365	6110131	370	CUFF.15857	e-107	1	GGAGCCCATTTTCTTTTGGGGCGAGACCACCTTCAAGCCTCAAGGTCTGGCCAAAATAAAGTCAGCTTATGATTTCACGGAGAAGTTTCTTTCTGATTCACCGTGGATCGCAGGCGATGACGTCACTGTGGCTGATATGAGCTGTGTTGCTACAATCGGCAGTTTGGATGCGCTCTTGCCTATTAATGAGAAAGAGTATCCCAAGATAACTTCGTGGTTGAAACGCTGTTCTGAGCTAGACTTTTACCAGAGAGGAAACAACGTAAAAGGCCTATTGGAATTCAAGGCGTTACTGAAACAATACTTGAGTCGTGGAAAAGAATAAAAAAAATCGATGATTGCATAGTCACTAGCAATCACTAGAAGTTTT
Novel00631	scaf15	-	6376403	6376790	388	\	/	/	CTGGCAAACGTCGCGGGGAGTGTATGTGTCGCGCGTATTTTACGCGGGAAAATCCACGCATCGCGAGTGCTTCTAAGTCATCCGTGTTTTAAATTTAAACAAAAAAAGTGCCATATTCAGTGTTTTCTGTGTCGGAAAGTTCTCGAAGAACACAATTACGTGAGAAGTGTGTTTGATTAATCAACAGAATAATTAAGTCTCTCGTCCAATATTAAAAAGCGATGAACGTTGCTAAAAATAAAATAGTCATATAAGTTTTCAGTTGTTCAAACATAAGTTTCTTGTGACGCAATATGCAAATTAACGTACAAGAGAATTATAAATTTCGTATGCTGCACGCCGTATCTATAATTACATATATTATTAAGAACGTGTTTTTCTTCCAAAT
Novel00632	scaf150	+	99682	99935	254	CUFF.6510	e-129	0.97	CTCATATTTAATCTATTCTAGAAAAAAATTATGAATGCATATCAGACATAATACATATTCGGTAACCAATATTTTCAGACAGCAATCGTAACAATGAAATGATTCATAAACAAAATTTAAACTATCAAGATCTTCAAACGAACACGCTGGGGATCACGATTGGGGATCCCAATCACTTGAAGTTGTCTATGGTTTTAAAATTTAAAATTTTACTGCAAAAACAATTGTAGTAGTCCAGTAGTAGAGTCCCATTT
Novel00633	scaf150	+	338421	357949	9231	CUFF.2781	0.0	0.99	TAATAGGCTCCGAAACTACTGAACCGATTTGAAAAATTATTTCACTGTTTGGTAGCTGCACTATTCCCGAGTGACATAGGCTATAATATTTAAAAAAAAATGGGATCCTTACTAAAACTCCAATAATGTAATCCAAGGTGTAAAAAAATTGCAAATTTAATTACAAAAAGTGTCGCGACAGAATATGTCTAACTAATTATACTTTAAATTGTTTATTATAAAAAAAGAACATAATATTCCTAACCTAAAAGTACATGTTATTATCTGCGGCATGCTTCGTCAGATTACAGAAATAGAGTTATCAGCAACATGCTTCGTCAAAAAATACAATACTTACTTTCAGCTACAAGCATCGTCATTACGTCTAACTATTATAGTTATGCCGCAATAAGTGTTCTT…
Novel00634	scaf150	-	306603	307868	1266	CUFF.23020	0.0	0.95	GGAGAAGTAAAAATTGATCCTATTCTGGAGCAAGTCTACAGTACACTTCTCGGCCGAGTTTGCACAGGCATAATAGGCGTGCAAGACTGTACTGCTAATGTTTTGAATGTGGTGGAAAATGAATCACCAATAAAAGAGAGATTTGCACAGAAAATACTGCGACAGTAGAGGAGTTTGTTGCAGAAAAGAAAATCAAATTCCAGTTGAAGTATGAATCATTAATAATTTTTTTGTGCCTTCATCACCAAATGTTCTGTAAAATTCTAAGTATGAATAATAGTAAGACCTACTATTATTGTTCCAGAATTATAGTACAAATAATACACCATTATGGTCAAGGAGACGACCACGATTATCACTCAGTAATGAGAGGACAGGGGCTATGTCCTCGCTTTGTAC…
Novel00635	scaf150	-	308946	311764	1513	CUFF.13564	0.0	0.93	GTCAAACTAAAAACTTCAAACAAAAGTGACCAAAATAAATTTGTGGATTTAATTCATTGAAATTGCTGAAAGTATCGGCAGATTGCCATTAATCTGGCAAATAATAATAATAAATTCGTTATTCTTCATTATCATTTTGAAACCAAATTATGGCGGAAAAAAAAACGTGGCCAAAACTTTACGACCGAAGAAAAAGATAAACTTGTGAAGTTATTGGCTTCCAACAAAGAAATTATATTAAATTAAAAAAACAGATGGCTGTACCAATGAGGCGAAAAATAGGGCTTGGTTAAATGTGAGGGACGAATTTAATGCGTCTACGACTGTTTACAGGTAAATAAATAAATAAATTCAACAAAGTTTTTGTATTTAATGATATAACGCTATAATCAGAATACT…
Novel00636	scaf150	-	338414	347591	7450	\	/	/	TAGAGGGCCAGTGCTTGGGCGAAATCCGCTCCCTGGCCCCCGCTCGACGGCGGCGGGCCTATGCGTCTCTCACGCGCCCCGCCGCCTCCTTCTACAAGATGGTGCACTCGCAGAAGTCAAGCATCGCCTTCCACGACTCGTCGTCAGCGAGCATCGATGCCACAACACTCGGCAACGACAAGTCGTTTCCTATTTTTGCGACGAGGACACGGCGCCACCCCTCCCATGCGGGGCAGGCGAAGTTTTCTATGGTATGGTCTACATTTTTGCAGTATCTGCAGACAGCGGTGTTTGTTCTGAAATTGGACTGAGGTTGAAACTGAGGCCTCGGAAAAGGTTGATTATTGGTTGGTCTACACTCAGCATGTGTGCTAGTAGACGGGCCAAACTGTCTTTTAA…
Novel00637	scaf152	+	79	8454	2484	CUFF.6466	0.0	0.99	CGGACGTAAACATGTTTTAAAAAAAAAAATTTAATAAAAAAGTATAAAATCGTCTTTGCGATGATTAAATTAAAGTATATTTCACAAAATCGAATGTCTTAGGTTAGTGAAAATCATTCTTATGTCATTAGATGTAAAATCTGTGTACAAATTTTAAAGAGATTTTTTTTAAAGAGAATTTCTTAAATAAAACTTCGCAAAGAAATCGTGGTCAATTTCAAAAAAAAAAAAAAACAGACATTTCATCGTGTGAATTAAAACAAGATCTGTTGTTTTAATATTTTGTTGGGGGCACACGAGACATTTACATTTTTAAAAGCAGTTTTACATTTTAATCACTAAGTACGTAACTTAATTTTTCAAATGTCTTTTTCTTCCGGTGCACTACTATACATGGAA…
Novel00638	scaf152	+	127364	127999	636	CUFF.6485	0.0	0.98	CTTTTTAATTTATTTAAAAGATACATTGTTGTTAACATAAAAAAGAAGTCGGTAACGAAATCATGAAAAATCAAAACAATATCGATTTTATTTTAGTCATCTATATAAACGAAAATAAAATGATTTTATATAAGTATACCTATTTAATTCTATTCTATTCAATATGTGGATGCGATTACATTATTAATGCTGTATAGGTTATTCAAGTTAAAGTTTAATTAGCTTAGTAATAACTTATATAATCCTAATTACCAATATTTGATACAGAACTTCACTGTGTTCATACCGAGCGAGACGTTAAAACAAAACAATTCATGCCGCGTTTTGGCTAACGATAATGCGGCGTAATGAGGATAAATCTCAACAAAGCCAAGGTAAAAACCATGCAGGGTAGAATAG…
Novel00639	scaf152	+	128242	128800	559	CUFF.6485	0.0	0.95	GTCCAATTCAAAGATTAACCTCATTTGAAAGTAAAACCATTGAGCTCGGAGAATAAATATCTATGCCATTCGATTAGTCATGATAATAACACAATATAACCTAAAATGTAAATCCTTACTACAAAAATCTTAACATATTTTTTTTCCTCACTTATCTCGCGCTGAGCATGCGACCAAAGTGAATGAAAAGCTGGTACCGCTTAAACTATTATTAATTAATAACAAAATTAATCTGTATATTTTTAGCTGTTTTCGCAGACAAAATTACTATTTGACACAGTGAAGAGAAGACAAAGACTACATGAATTCATAACTCTTCTTTTTTTTCAGTATGGCAATCACCTTCTTTCGATGCGAATGTTGCCAGTTTCGAGTTTATAAATTTTTTTAGCCCCGTCC…
Novel00640	scaf152	-	220890	268188	2206	CUFF.6530	0.0	1	CGGTCAACTACCGTCTTATATATTTGTTAACACATTCACTGCCATCTAGATCACCGGTGACCTACGCGGCGCACTGAAGTAATTAAATCGATTTCTGTTACTAAGCTTGCCTGGATTGCCTAACCTCACCTTCTTTTGTTTGTTAGTGTACGTATTAGTCTTTTAGGTCTGTTAGAAATAGATTCATTGTCAGTATCGTTCGGATTCGTCTTCCCCAGAGTCTTAGTAAGAAGAACAAAGAGAGTAATCGGCTTAGTTACTTCAGTGCGCCGCGTAGGGCACCGGTGACCTACATGGCAGTCAACGTGTTAAATACCGTACCATTTGTTTTTCTAATTTAAAGTCCTAAGTTCTGGTGTGTTGTTATATGATTTGTATGAGATAACTTCGATCTTCAGC…
Novel00641	scaf1520	+	3344	4045	364	\	/	/	TTCTAGATGTGGCAGTTCGCCCCCAACTCGGTGCACTACCTGCTGTCGCTGTGGCAGCGCATGGTCGCGTCGGTGCCGTACGTGAAGGCGACGGAGCCGCACCTGCTGGAGACGTACGCGCCCGGCGTCACCGCCGCCTACATCGGGTCGCGCCTCGACGCCGTCTCCTGCGTCGTCAGGGACAACGTGGAGGACCCGTTGGACGACGCTGGCACCGTGCAGCAACAGCTCGAGCAGTTGTCCGTCATCGGGCGCTGCGAGTACGGGAAGACGTGCGCGCTGCTCGTGGCGCACTTCGACCGCGCCGCCGCCGCATACGCGCACGAGACGCAGCCGCAGCAGCTGCTCGTGCTGCAAGGTAACT
Novel00642	scaf154	+	252554	282396	714	\	/	/	CGACCGCCGACGGGTCGAGACGTGTTTACCATTCCTCGACGTGGAGGGAAAAGTTTAAGCGATCGGCTTTAATGTACATTCAAAATTCGTTGAGGGAACTGCAGTGCTTTAAGTATGTGAACTTCACTTGTGACTCTCTTGCAAGATGACTGTCAATTCTTAATAAGCTCGCGTTTGGTGTGCGAAGAACAATGAAAGGATATCTCCATCTGGTTATCGTATCACTGGTGGTGGCAGACGCGAGCTCAAGTGACAAACGACCTGGCTTCGTGGTGGAGCCACCGTCGCGGCTATTGTGGCCGTCGACTCGGGGCGCACACGCGGAATGCCGAGCAACTGGTCATCCAACTCCCGACGTCTACTGGGTCACTGCTGAGGGGCAGGTGCTAACTACTATCC…
Novel00643	scaf154	-	161529	167373	1377	CUFF.7150	4e-52	0.99	GCGAAATTTCGTGATAATTAGTTGAGTACTTTAAACTTGAAATCGTAATAAACAAATACATTTTCGCATGTAATTTATTACTATTTACGACCTTGTATTTAAAGAAACAGTTTATTGACACGTTCTTTACACCGAGTATGAGAGAAAAAAAAAACTTTTTTTTATTGCCCTTGCAGGCAGACGAGCATACGGCCCACCTGATGGTGAGTGGTTACCGTCGCCCATGGACTTCAGCAATGCCAGGGGCAGAGCCAAGCCGCTGCCTACAAATTCATGCGACTTATATTTGTTTCAGAAAATATACATCGCAATTCTCGTGTTATTTTACACGGGAGTGCAAAGAATACATTCCGCAAAAAGCGAAGATATCGACATAAAGGAAACTTCGAATCCAGCAGA…
Novel00644	scaf154	-	354449	360297	530	CUFF.277	1e-89	1	TCCTTAGCCTTTTGAGGTTCACGATTGTGTTTGTGATATTCAGCTACTGGTCAGGCTGTTTGCTATATATTTTTGCGTGTCCTAGAAAACTTTGTCGTGAGAGCTCATGGATGTGTAAACTAATAAACTTGGAGACGAAAGTGTTCATGAAGAATTTTTCAAAGCATGAACAACCGATACTTACAGCGTTGTCTTTCGGTACCTCTATATTTACGGGCTCGGGGACCTACGATTTAACCCCTGGCACTTCGGATTTACCTCTGGTTGCAATGATATTCATTTTTGGTACATACCTGAGTTGTTATTACACAGCGAACATTTGTAGCGTCTACATGCTGTCAACGAGTAGACAATTGAATTTCAGGGAATCAATGAGGGAATTATTCTATTTCTTAACCG…
Novel00645	scaf1554	+	99	2015	555	\	/	/	TGTTAATAAACCCCCGCCGGCAGATTCCCACGTCGTGGCGGCCGACGTTTCTGGAATCGACTACGCTAGAGCTGTTCTTCGAGCTGTACCACGAGCTGGGCGGCGCCATGTCGAGCCTCGCGCTGGCCTGCCTCGTGCAGCTCGCCTCCGTGCGCCGCTCGCTCTTCAGCAACAGCGAGCGCGCCAAGTTCCTCAACAGGCTCGCGGCCGGCGTGCTCAGGATACTCGACAACACTCAGGGTCTGTCGGATCCGGCGAACTACCACGAGTTCTGCCGCCTGCTGGCCCGCCTCAAGTCCAACTACCAGCTGGGGGAGCTGGTCATGGTCGACAAATACCCCCGGCTCATCGAGCTCATAGCGAAGTTCACGGTGCAGAGTCTACAGATGTGGCAGTTCG…
Novel00646	scaf157	+	368	4129	3122	CUFF.14708	0.0	0.98	CGTCCAGCGGCTTTGTTTCATTTTCCCACATTTGTGCACCTTCACAGATATTAAACAGTTAATAAACCACCGTTATTACACATTTAAACCTGAAGAAACACTAAATAGACAAAATAAAACAAATCACACAACTTCACTCCTCGCGTTCCCGCCAAAAAGTTCCCATTTTCTTATAGAAGATAGTATAACACAAAATAATCGAAAGCACTAAACACAAAATAGTTAGTACTCTGTAATAGTTTGTACCTCTTTTGTTAAATTAGCCCATTTAAACACTTCTAGCTCTATGTTGAATTGAAAAATAAAAGTTATCGTTTGGTCTGTTTGCAAAAGCGGAACTATGTCGGCCTCACTGGGGACAGAATGCCCGAAAGCGGGACTGTCCCGCCCAAATCGGGA…
Novel00647	scaf157	-	13593	17467	1158	CUFF.14712	0.0	0.97	CAATAGTCTACGGCATCAGAAATTGTGGGAATGCAACGTTTCTCTCCGTGCGACCATACAAGGTCTGGTTAGGCACACGACTGAGATAGCCTCCAGTAAGCTGACGTATGCTGACAAAACTCTGCTCAATGTTCAGGAAAGCGTGCGAGCGACGAACGCTAACTTAAGCGTCGCTCGTGCGCGCCTTCGACAGATACAGGCCGGTCTGGAGCGGGCCAACTGCGCGACCGCCCTGCAAAACGTCAAAATCAAAGACGACAAACAAACAGCTTGATCATCACCCCACAGACACGGTCCACTGAGTTTCTCGCCGGATCTTCTCAGTGGGTCGCGTTTCCGATCCGGTGGGAGATTGGTAGATTCAGGAAAGCACTGCTCTTGCTAGGGCCAGTCAAATCA…
Novel00648	scaf157	-	18688	19814	400	\	/	/	TGCGGGCCTCTGTCTAACACCTCTGCATGCACTAAAAAATGAAAACAAACTTAAACTTTAAAGTAGTGTATTAATAATTGTGATAAAAAGTCTCATAATACTTTTGTTGCTAATATTATTAATTAATAATGTCGAAAAATGCACACGTTGTCGACGGAGAAGCCTCCGAATCAGATTCAGAACTCGAAATCGGCAGAACACCTGACTCGGAAATATCTTCAAACTCTAAAACGTTTGTGGTGACTGGAGAAGCAGAGGAGTCTGATGATGGTAAGTTTTTCCACTACGAAGTGTCTATCTAATTTATAGACATATGTATCATAAAACTGTCTTTATCTATAACAAAAAATCTTAATTGTCTCGAAGGGTGTAACAGCCTTTGTAAAAATTAACACTTAAA
Novel00649	scaf157	-	136823	139453	2568	CUFF.14725	0.0	0.99	AAAATTCTGTATATTTCGAAAAAAAAGTGTAACAATAATTTACTATTTAATTTCATTTCGAGAAATAAATGTGGAATTAACATTAAAAATTGCTATGGCTATCGTATTACAACTAACTGATTAAAAATAAAATGTTTACACAATACTGCGGTAATCTCAAATGAAAAAAAAATGCACTAAGTAGACGTGTTAAGTATTTACAATTAATATTATTTAAAGACTAAGGAATTGTTATTTTATTTGTAAAAATTAACAAATATCCATTTAAAAAATAATAATAATACAAAAATATATCTGTTGTGTGTGAATACATTGCAGGCAGCATCCAGCGATTTCGAAAAAAAAAAAGTAACTGACAGCTGTCAAAGTCAGAAATAACATCAAGGAAGTACTTTACAA…
Novel00650	scaf157	-	227745	228860	1116	CUFF.14019	e-110	0.94	AATAATTTCACATGAGAGTTTTTTTTAACGGTTTAAAACATGTGATATCTTTAATATTAATCATCTTTGTGACATTTCTTTTTTATTTTGTACCAGTTACATTATCTGTATTTTAAAGTAAGATAAAATTATGTATTAATTTTGTTAATGGTGATACCAAATGATTCCGCATATTAACTCAATTTCGAATATTTTTGGAAATTTTACACTATTAATGCGAAAAGACGATATGGGTGGACGCGCTCACAGCCCACCTGGTGTTAAGTGGTTACTGGAGCCCATAGACGTGTACAACGTAAATGCGCTACCCACCTTGAGATATAAGTTCTAAGGTCTCAGTATAGTTACAACGGCTGCCCCGCCCTTCAAACCGAAACGAATTACTGCTTCACGGCAGAA…
Novel00651	scaf157	-	315372	325575	5529	CUFF.14752	0.0	0.98	GAATCATGTAATATTGTTCAGTAAACCAACGGTCTAAATGTTGTTTTGTCAGAAGGTTCAGTTATGCATGTTTACAGTTTAGACCCCTGCACATTATACTTCTTTTTATGACAAGTAGTATAAGCTCCCTCAACAGACTGCCTGTAATCTAATTAAATGTATAATGATGAACCTAATCGCAATTCTGTGTCAGACGGAATGGACAAGTTTTTTTCACTGGCTATATTTTGTATTGCAGGAAAGAATGTTGGAATTCATACAGAAGCAAGTGGAAAAGGGAAAAAAGGAGAATGATTCAAATATTGAACCAACGTACACGGAGCTCAAGAGAGAGAGTAGTCAGGAGCGATTGACCTTTAATCTCAACTTGAAGAGGAAAAATGAAGATAAAAAATCAGA…
Novel00652	scaf159	+	27508	28040	533	CUFF.23029	0.0	1	ACACCTACACTTAGTTTGTTTACTATTCAACGAGGGAAAATAATTCAATATAACGCAAACCTTCAAATCATACGTCATCGTAGTGAATACAAGACGCTGCGCCGAGCGAAGAGGCGGTGCGGCGCGAGGGGAGGGCCGTGCCCAACTGTGCCTACCCAAGCGGGCAGACGCACGAGGGCAGACGTCGTCGTCGCACGTATGCGAATATTGAAATATTGCGTTACGAAACTCTATTCGTTGCGTATTTTTGGTTAGCTAAAAACGTTCTTTTTAAATTCCGAGTTGAAATAGGTACTACGGTCTACGCGTAGGGTCTGTAAGCTTTAATTTAGTCCTTTGTTTTAGATATCTAAATAAATATTTGGTAGGTTATTATTTTTGAGTCCAAGTTGACGTCAT…
Novel00653	scaf159	+	56419	57651	1233	CUFF.8333	0.0	0.96	AAAGTCTGGCACAACGGTTTAATTTACAAACTGTACAACATGGGAGTGCCAGACAGACTCGTGCTCATCATACGAGACTTCTTGTCGAACCGTTCGTTTCGATATCGAGTAGAGGGAACTCGTTCTCGTCCCCGTCAACTGACTGCCGGAGTCCCGCAAGGCTCCGCGCTCTCCCCGTTATTATTTAGTTTGTATATCAATGATATACCCCGGTGTCCGGAGACCCATCTAGCGCTCTTCGCTGATGACACGGCTATCTACTACTCGTGTAGGAAGATGTCGCTGCTTCATCGGCGACTCCAGATCGCAGTAGCCACCATGGGACAGTGGTTTCGGAAGTGGCAAATTGACATCAACCCCACGAAAAGCACAGCGGTGCTCTTCAAAAGGGGTCGCCCT…
Novel00654	scaf159	+	57720	58926	1207	CUFF.710	e-161	0.95	TTTGATTTTTGTAGTCACTATTCTATTAAAAATTGCCACCGAAAATCTGTATACAAGATTGTTCATATGAATTATAAACTCGTAGTAATGTAATTAAAATGTTTGCATTGACACATATCTTAATTTCGTTGAGGTTTTAAAGCCAATTGTATAATACTCGTAGTTGGAATGTTATACATAAACTATACTTCATCGTATTAGTTCATATAAGTAATGTAACACAAACACATAGCTGGGAGATTTATTTGCTAGTTTTTTTTTTGCTTATATTGGTGGGCGAGCTCACAGGCCACCTGGTTTTAAGTGGTTACTGGAGCCCATAGACATCTACAACGTAAATGCGCCACCCACCTTGTCTCGCCTAGTGCCTGGGTGTCAGACCTTTCGCACTACAAGTGT…
Novel00655	scaf159	+	59157	61863	2707	CUFF.23032	0.0	1	CCTATTTCTATTTACTTTTCGTTATATTCATAGTTAAGTTGTTTTAAGTACTAAATTAAAATAGTAGTGCCGTCTCGCTCTTAGCGAATAAGAACTCGTGGCTCAATAATATACGAATTCAGGCAGTTCAACTATTTTCATTCTACCCACATAAAAAGTGATATATTTTTTTTCCATCCATTTTTAAGACGTACTTTTATATTTCAATTAAGCGGGCATACTGACCGACAATACTAAGCTGTCCCCGTCGATCTCCCTTCATTCATCATTCATACTTTTATTAATTACACAGTCGAAAGTAGTTTTGTTGTACTTAAATTTTGTTTCTTTGTTTAATTAAATTCCCTTGTTTGTTGGTTTTGTTTTAATTTATTAGTACTATTTCTAAGAATAGTTAGT…
Novel00656	scaf159	+	73856	81464	2214	CUFF.15462	0.0	0.99	TGAGTGATTGCATGATATTTTGTTAGAATAGTACATACGGCGCCGCGAATCGCGGCACATGTTCGACGCGCACCTCGTGCTGGTTTCCTGAGCCCTAGGCTGCCACGAGGGCGCTGGGTTCGGATAGAACAATTTCTGGTAGCAGAGCGTGGTTAGATTTGTAAAATCTACAGTAATTACCACGAATTGTAAAATTTGTTACGTCTAACCTTACTTAATTTTGTTACTAGTCAGCAGAAATAGTGTAGGCATAGGGTTCGGTTCTGTTTAAACTATCATTCTGCTGACCTAGGTCAGGTCGTTTAGTGTGTTTCTATCCACCTGGTTAATAAAATTAGTGAATAGTAATAGTTAGTAATAGTAAGACTGAGTTATTTGCTTCCACTGCGCATAGCTGAC…
Novel00657	scaf159	+	109054	110792	1021	CUFF.9268	0.0	0.95	AAATTATATTAAATTAAAAGTCTTAAAAACTACTTTCTATCAAAATATTCAATTTATAGCTATTTCCATAATAACAGTATGTGGTCCTGTCTCAGTGCTCTGTGTCTACTGTCCACAAAATAATAGCTCAATTAGTTTGATTAATTTGAGAAAGGTTAGTTTGCAATTACCCAAGCTTTGTCTTGTATCTGGTGAGTGTAATGCTCACAATATAGCTTTCAGTTGTGATACTTCCAGGATATATTTGATGATGCTGATTTATGTATTTTAAATTCTGGTGACGCTACCACTATTTCTAGACCTGGTAATATTGCATCAACCATTGATGTTACTTGTGTTAGCCCTGATATTGAACCACTTTGTGAGTGGTATGTTGGTGATGATTCTTTAGGGAGCTAT…
Novel00658	scaf159	+	209155	213763	4401	\	/	/	CCGTAGTTGAATAATAATAAACAAAACACTTCACTGTAAAGCATAATTCATACTAAGCTTTAAAAACACAACACTTCTAGTGTTACAATAACAACTTGAGGATAATTAACGGTTTTGTGATAAAGGAGCCGCGCGGCGCAGTTAAAAAAACGGTCGGCCACTTAACAAAAAACATTGGGGCGCTTGAGGGTGAAGGTCAAAGAGCCCATTAAGCAAATGAGCGGCTAGTAAAACAAATGGACCCCCTTTGAAAGTCTGCGATTTTTAGAACCAGTGCCACCAGAGAGAACAAGAAGTTCAAACTTTCAGACTTGTGAAGAGTCATCCCCTCTTGAAAGAGAATCAACAAGTACACTGAAAATGAGTGGAAAAGTAACAAGTGAAGGGCAAACAAGCAGT…
Novel00659	scaf159	+	275440	279549	2212	CUFF.23060	0.0	0.99	GCCGAGACGAGCAAGGTGTTACGGTGCAGTATTATGACCAAAACGCAGTCTATTTATGATAGTACTAAAGTCTGAGTAGCATCTTGCATACGATCAAACCAAGTTCTTGCAGAAAAATAGCTGAAAGTGTTGGAGAATTACCGCGTAGTAGATCTTGTGCTGTTGTTAATGTTCCTCTTGGGGATCTTTCTATATAAGGTCAGAGATTAAAGAGGTGAAACTGTCTGCACTACTACGCCCTTATCAAATATTTTACCAAGACAGGATGACAAGGAAAGTGGTCTTTAAGAACTAGCAAACTCAGGAGAGTTGTTGGGCTTAAGTATTGGGACAACACACTGTGTTTTCTATGACTGTGGAATAGATTTATTACGCCAAAGCAAATTGATAATGTTAAAA…
Novel00660	scaf159	+	333507	348759	5745	\	/	/	CGCTGAAATGAAAGTATCGCTCCCTTACCTGATACCAGGTCAGTATCTCTGCGCTGGGGGCGAGATCGGCGCGCCTGGCCCGCAGCGGGGACGACACACCGCAGTCCACAAAATTCTCTCAGTAATTTGAGTACATTCTGCTTTTCGTTGTAAAAGTGGTGTAATAGTAGGTCAAGTGTGGAGGGAGGTATTGAAAAAAATAATAAATTTATTTAAAAACAAGGTTAGGTAAATTACAATGTTTACTGTGTAATGTATGCAACAAATGTTTTTATTAACAAATAACAGCATTAAACACAAATCAATGTCCTAATATGGTTGCTTAATGAATATGTACATTGACCTGAATAAACACTTATCTAGCAACCCAATCTCTTGACTAACATGAGACCTACTGTG…
Novel00661	scaf159	-	91644	99220	2122	CUFF.23038	0.0	0.97	TAAGAAGAGAGCGAGTTGGCTAAAATATCTGGAACAGTCGAAGTTATCTGCTCCTGAGAGCTTAGTGTGGTGTTGGCATAGCGAGGTTCGGTGGGCGGCGTCTTTTTTATACCGGTATTCCAACCAAAGTTGCTTCAGTGAAACGGAGAATTCAGCATGGAAATCTGTAAATGGAACTTTAAGGAGTGCGGAGTGATCAATGTCAAGATTTCCAATGGTAGCCCGGTCAGCTTCTTCATTGCCCGTAATTCCGGAATGTGAAGTCAGAGATTCTGTATATGCTTTAACCAACAGCGGAGAAAAGTCTTGATCTTTGTAGCGTCGTGAACGATTTCGGACACAGACTTTCTTAAAATCAGCCTCTTCATAAGATGTTTTGAAGAAGAAAAACAAAGGATG…
Novel00662	scaf159	-	97538	98635	779	CUFF.7749	0.0	0.9	ATTAATTTGTAAAAAAATGCTCATTCCTGCAGATTTGATATCATACTCAGAAAGAAAGTTAATCAATAAAGGCTTTTTGTTACGTACACTTTAAATGTTAAATTGAGCAATTGTTAGAAAGAATTTAAAGTTACTCTGTAAATAGTTAAAACTAAAATTTGCGATTGTCTAGACTAGGTTTTTTAAAAATATGTATATCCTTTATTTTATTAATTGTTATATTATCATCATTAGATGAGTTCGCTAAAGTAACTAGTGATCTTACAATAGCGTTTAATAGAATGTTGTTGTTGGCAATTTGTTCTTTGTTCATTATAATATGATATTTAATTTTGTTGTTATATGAAACATGAGTAGAATAGCTATTGTTATTTACAATAGATTTTTCCTTAGATTTTA…
Novel00663	scaf159	-	209143	213773	4520	\	/	/	GTGACCGCACTGAGAGGTGGTTTTCGTGGTGGTACTAAGTGCCTTTGACATTTGCTTGTCGGCACGTTGACGAGATGTCCCTTTCAAAAATAGCTCTTAAGCTGCTACTTACAAAAAAATTTCTTTAAAATATACTATTTCACGGCCTTATCCGTGATGTTGGGTTCACGCCATAAATAAGTCACTGTAATTATGATGAAAAATTTTACGAATATCAGAGAAACATTTCATCTACTTCTCTAAAAGGTTCAAGGAAAATTAAATCATTTAGATACTCATCTTAGAAAAAGCATATCAGCCAAAGAACGAGTTGCCGTTACATTGAGGTAAGCTAAACTTTAAATACATACTTACATATTAACATTATGTAAGTATTATTATCTAAGTATACAATTACAC…
Novel00664	scaf159	-	259645	262781	1463	CUFF.23056	0.0	0.97	AGCAATTCCAGACCCTGCGCTATAAGCCGAAGAGTTGTATGGTATGCTACAACGGGATCCGACAGAACGGTGTTGACTCTAATGGAATTTGAGCTAAGATACAAAAGGTGTTAATAATTTAATGAATTGTTACCGAGTCAGGCTACCCCCAGCGCTAAATTATAAAAAAAACAACCCCTCGCTGCGCCTTTGCACTTTTTTTGTGCGTGGTGTACGTGTGTGCAGTTCTTGTTAAAACATGTTTGGGACTTGTGTAATTTTAACAGTTTTCGTTAATAGTATATTGAAATCATTTTGTTAGAAGTTTTGGTTAATTCAGTGAAAAATAATTAGGCCAGTTCTGTGTAATTTATTTTCTTTTTTTAACTACCTCACTTCTGGTCGATAATAGAATATAAA…
Novel00665	scaf159	-	312512	316366	3855	CUFF.23061	0.0	0.99	GTTTTATTCTAAATAGACGTACGCGCCAGATGACTTCACGTTTACGAAACACTGCGCTTACGACAACTTTGCTTTGTAAAAAAAAATACTAGACAGCTGACATGACATTCACGATTAGCGTCATTGAATATAGAGCCTCAGAATACAGAAAAAACTGTTTTGTTGTGTTTTTTCTGTATTCTGAGTATAGAGCATATATAGAGTCGTCAATGTTGGCACGTATCCTGGACGATAAGACTAAGTGAGAGAGCAAAGATCGACGCTTTTGAAATGTGGTGTTGGAGACGGATATTGCGAATTCCATGGACAGCAACGCCGGACCAACCTGTCCATTCTGAAGGAGCTCGGTATTGCCACAAGGCTGTCCGCTATCTGCTTCCTACGTATTCTCGCGTACTT…
Novel00666	scaf159	-	316425	317943	1519	CUFF.445	0.0	0.98	GGAAGGCCGGCTATCCTCAACCCACGCTGGTTCTGACCCAGCGGGGTATTCCGTAGGATAGACCATTCTAACTGGCGCCATCTAGGCGGGCTTCGGATAGCCTGCCGACCGAGAGGGCTGGTGGTCGTGGCGCCGACGATCGCCAGTCCGGCGTCCAGAGGGGGAGGGTGATGGGAGAGATGTGCTCCGCACTAAACGCTTCGCTTTCCCCCTTTGCCTTTTCATGAGTTTTATCTCATGCGAGGTTTGGACGTTGGTTGTTGAGAGACAGGAGGTTTTAGTCGGTTCGACTCCGACATGCCCCGCCCTCCATCCCCAGTGAAGGGCGGAAGTCCGGCGATTTCCTCCTGACAAAAAAAAAAAATTATACATCAAAAGCAGAGTTAAGTATTTAATCAT…
Novel00667	scaf159	-	321869	326017	4149	CUFF.16240	0.0	96%	CGACTTCGTCTCCGCGGGTTCGCAGACGCGATATGTAGGTCGACAACCCCCGAACACCGGCTCGCGGCCGCTTTCGATCACATGGACGTATACGAGTCCGTGTCCCGTACTTTGTAAATCTTTACCGGTAATCAATGGCGCGAAACGGTAGATAAAAACCATTTTCCCTTACGTTAGCATTCTACAAGGCTAACGGACTCGCGCGGCAACGCGATCAAATTTTCGAATCCCTCCGCGACAATCTTGTAGATATTTTGTTAGTGCAGGAGACCTGTCTGAAGCCTTCGCGTCGTGACCCGAAAGTCGCGAATTACGTCATGGTTAGGAATGACAGACTCACCGCCTCCAAAGGTGGGACTGCCATTTACTATAGGCGGGCTCTGCACGTTGTCCCTCTCG…
Novel00668	scaf159	-	326801	328493	1693	CUFF.16181	e-150	0.89	GTTAAAGTTCATTTTAGACATATTATCATTCATTCTCGCTTACGACTCGGTCGTGCGCGGACGTGCTTTCCGATCCGTTGGTCGCTTGCGATCTACGCATCGGAACACACATTTGTGCGCTACAGTGTTGTAACCGCGAACTCACCCCGATACCAACTGTCTTTTTCAAGGCAACCAATCGCTACGATCAGACTTCTTGTGGCACTATCACAGGCTAGTTATTTCCTAACCTTCCCAAAGCAACAGTATTTTTCAAGACTAGACCCCCGCTCGGTGTTCCGCCCGCTGTAGCATTATACAGCCCGAGCGGGTTCCTTTCCTTTTCCCTGCCGATTGCCGTTTTCACGGCATAGGCATTCTCCTCCCCTACTCCTTGCTGTCCTGCAGCACAGGGGGGTT…
Novel00669	scaf159	-	338270	341692	3262	CUFF.23066	0.0	0.98	AGCGAAACGTCATTTTTGCGGCCACTAATGAAGTCGACTAATCAACAGGTTCGGACATGTTTAGTCAGTGACCCAGTGAGCAAGGACTCGTGGTGGGAGGCACTACTCGCCCGAAAAAATAGAACAAAATGAATTGATTTGACTAAATTATTTACTAACCTACTCGACTAAATTTTTGGTGTTCAGACACATTTAGCTACTAAATTACTCGGTACTCGACTAAAATACTCGCCTAGTCCGAACAAGGCTTAACATACAAAACCAGCAGCGCCCTGAGAGTATCAGTAAAACACTTATCCATTGCGCTATTAGACTAACTGATTCATTGATTCATTTGTACTAAGCAAGCAATGGTTTTAGTTCCTAATGAAAATGATTGATTCATCGCGTTTCTAATTT…
Novel00670	scaf16	+	892964	898058	1290	CUFF.19091	2e-93	0.92	AAAATTAAATGTTTTCACAAGAAAATGCAGCCCATATAAATGTCCAGTGTTATCTTTTTAAGAGAATACTCATTAAACATAATCAAAGACTTTCTTATTTGTGCAAAAAAGCAAACAAATGCTAATTAGAGAAGTATTTTTAACAATTCGATACCAATTAAGGAGTGTTATTAAAAGTAAATTGTGGACATTGTACACGCAGGTGGCCCAGATGTCTTTCCAGTTTCACCAGGACATGTGGGGGAGCAAAGGTTCAGCCAGGAGGGGTGGGATTTACTAACAGGTGCTCGAGCGCCTCCGAAGGAAACCTTACAACTCAAGAGCAGCTGCTTCGCGAATGAATTTACTACCGGATAGGAATCGCGACCCGTTGAGAAGATCCACCGAGAAACTCAGTGG…
Novel00671	scaf16	+	1229882	1230597	603	CUFF.17995	0.0	1	GTCAAAAAGAAAATTGAATGAAGGGAAATTCGGGATAGCGGGCGTACAATTAAAGCGAATTTCGAATCCTTCATTTTAAATGTTATTTAGAATAAACAATACTGTCTATAGTGCAATAGAGTTTTACATCAGGTAAAATGCAGAAGCTATTTTCGTTAGTTAAAGTGGCTAATAGCTTAATAGGAGGGAATGTACTACCAATATTAAATAGGATTTCTCAGCCTTCTGTTACAAATTTCGTAAAACCTGTGATCCCATTAGTCACGCAAATTTCGGGTATAAAAATTAAAGGTCGCGTACGGAGACGTTGCAGGTCGTGTTATTTTGTGTTTCGAGATGAGAGAGTTTATATTATGTGTTCAAAGTTTCCAAGACACAAACAAATGTCAATGAAACCAA…
Novel00672	scaf16	+	1319668	1322531	2864	CUFF.18009	0.0	0.99	TGTTGAAGTGTTTCAGAATTATTTTTCTTTTGCTTTTGTTACCGTTTTTAAAAATTTTGTGGAGTTAGTTGCGCTTTTGCTTCCTTTTAGAAACCAAAGAACAGTCAGAATCCACTCCGGATTCATTGGAGATCGTGACAAATGCAACCGCGGGGGGCGCCGTGCTCCCCGGATACGGAGACTCGTTCATAAAAATACGAAAAGCTTACCCCAACTAGAAAAAAAAAAAAAAAAATTTTAGTTAACAAGTTTTAATTATTCTGATCACTTATTAGATTAAAAAATATATTTTACAACAAATTGAAACAAAAACCGCGCCCGCCAAATTACAAGGTTTCCTGCGTTTTTGCCTTCGTATTTTTTATACATATTATTTTATGCAGGTATCGTACCGTAAGA…
Novel00673	scaf16	+	1409507	1412322	2816	CUFF.18031	0.0	0.99	GCAAACCCAAGTTTTAGAACAATATTTGACCTTGAAATTAATCAAGAATCAGCATGAATACTTATGGAGAAGCAGTATTTCAATTTGTTTATTGTTATTGTTATTGTTTTTAATAAAATAATTAAAACTTCATCTCTTATATAGTAGTGTTGTTTGTTTAGGTGAGCAGCGCCCGTTCATTGGATTCCCGAAATTTGAGAGTTGCTCCGGAGACTACAAACCGCTTCACGTTGCAAGATCCAAGCTCAGGGCGTCGTCTTAGTAAGAGACGTGGACAGCGTCAAAGGTAATAATAATATTAAGGTAGACATATCGTCTTTTCGCATTAAAAGTGTACAATTTCCAAAAATATTGGAAATTGAGTTAATATGCAGAATCATTTGGTATCACCAGTATTTT…
Novel00674	scaf16	+	2841875	2848611	1943	CUFF.18155	0.0	0.97	GTCGATTAGTATTTTTACACGTAAGATGAATAGCATTATTATTATTATAATAAACGGGTTTTTTTTTATTCAAAATTAAACCATTTTATTTATCAAATGCCAACACCACTAAAATAACCTTAAAATTTGACATTTTGGTTTTAAAACATTTGTTTTTTGTTGACAATATTCCTACAATGTAAAGAACAGCTGATGTGGACCTAAACAATAATTTATTGAATTGTGTTTATCTTAAGAATATTATCGTGTTGCAAGGGAGGCTCTTACTTCAAAAGTGAAAATTGTAGATTACTTATAAATTAAAATACGTTATTAAATATTGGAAATGTTTCATGAGGCTTTCCTTGCTGGAATTTGGGGATCTGCTGGAAGCGCTTTGGGGAAGCTAGCTGGAACTGA…
Novel00675	scaf16	+	2849027	2890725	6422	CUFF.18149	0.0	0.98	GTACCACCAAGAAAAGCGCTGCGCACCATCTCATCATGCCTTGTATAGTATACTGTCCTACCGTATAAGACCAAAATACATCAACACTAGCATCGCATAAGGAATATTCATCAAGGATTAGGCAAGCTGGTGCTATGTACTCGCGAGGACTCACAATATGAAATATATCATATATTTATATATCCATATCTACCCTTTGTCGTTTACTGTAAATAGTTCTTTATTTGATACCTGCCGGCATGATTTGAACGCCAGCATAATCGCATCACTCCATACAAGTATATCAAGTGTTTTACCTTTTTGGCTACGACGACTTCTAAAAAGTCTTATTAGTAATTTCTCTTGAAATCCACAACTCAGGTACCAGTTTATTATCTCACAATTTTACATTGACCTAAC…
Novel00676	scaf16	+	3207336	3214098	4064	CUFF.18179	0.0	1	ATTGCCTGTATAACGTTGTAATATTTTAGCACAGACGTAAAATGTAATTATTTCATATGTTTTGCCTTTTCTGAAGTTACGTACCTATTTAAAATATGGCATCACTGTCTCATTACAATGCGACGCTGGCAACTCAAGAAATCAGTCAAGTTAAGATTCTAGTTCAGAGTGGATTTATGATTTTTTTTCAAATTTTAAGCGCTATTTTAAAATGTACACCGTTTCCAAAGGACCCAGCAAGATTGTTGCAAAAACTAGAAGGGGCCTCTCCCAGAATCTAGAAAGGTTAGACAGTCGAAAAGATCATAACAGGAAGTCTTCAGATTCTGATACCGGAGAAATAATTAACATGCCTAGACCTATATTTCATTCCAATGGTAAAAAGACAGTGCATCAACG…
Novel00677	scaf16	+	3217217	3218013	797	CUFF.18172	0.0	1	CGGCGAGAAACTCAGTGGGCTGTGTCCATAGCTTAGTTCGCTCGTCGAACTCTTCGTCGTTATCGACGAGCTGGACGAGGACGGTGACCGGTGCTTGAACGAAACAATAGCGTTGAATCTACGGCATTTGGCAACCCTAACCTTGGACCTTAACGTGGACAGTGGTATTTGATTAACTGTTTGACTTAAAGTGAATCGATAGATCGTCTATCCACTTTTTCCAGCAAAAAAAGTAACTTGCTTAAATCTTGTGTTGACAGTTCTTGATCACGTATTCTTTTTAATTCATTTCCACAGATAACCATATGTAACAAACTATTTGTGGAAAACTTAAAACTGAAAGCCCACATCAACGAACTCACGTCTGACGTTCGAAATTAGTTTTTTTTTATTTTAAAT…
Novel00678	scaf16	+	5037582	5060383	556	\	/	/	CCGGAATAGTGTGTAGACGTGTTTTAGTGTCAGTAAGTGTAAACAAAGATAAGTGTCAGTCGTGTTTTTTTTTAAATCGTCTCAGTGACCGTAATATGACCGCTACTTCACTGATTCTACAGAATAAGAAAAAATAGACATGTCTGTATAAGGTCATAGAGTGAAGTGTTGCCAGTCCTGCTACTGACTTCCAGTTCATCCCTTCACCTGTCATTGGATCAGTCAAGATCGCAATTAGTGAGAGGATACGACGGCATGTTACTTCCGTGCAACACAAAGTTTGGCCAGAAATTATGATTGCTTAAGAGATGTAGTCAGAAAAATAACTTTAACCTACTTAGAACTTTATTTATATTGTACATTTTAGACTTGATGTTAAATATTGTCAATAGTAAAATG…
Novel00679	scaf16	+	5561433	5567232	5800	CUFF.18264	0.0	0.98	CCTTAATATAATAATAATAATATACATAAATACGATGGTAAAATGAAAACTTCAAACATATCATACGTAACTAAAGTAAATGCAAAAGGCAAGATCATTATAATAAAAGTTAAAAGTATGTAATACAATCTAAAGCATTTAAAAAAAATCGTGAAAATAAAAAAAACATCTAAATTTTTATAGGTTACACCGAGAATTATAATGCATTTTTTATTACAGATCACACGTACACTTTTTGACTTAACCAAAGTTGAATTTTGTATTTAATACTGATAATATTTTCGATTTGGAAGAACTAGAAAAAATATTTACAATAATGATTTTTTTTCTTGATTACATAAATGCCAACATTATAAATTTATCGTCGCCTGGATCTGTGACCGTATCGCAACCAACTGC…
Novel00680	scaf16	-	315481	323778	1653	CUFF.18034	0.0	1	GTTGTACATTGCCTTATAGTTCGTGACAATAAATTCGATTCAAGGAGAAAAACACGAGCGCCTGCGCTCGGTTCGCCCCCTATGTCTGCCGCACTCTATGTGCCACCTGGACGCCGTTAGAATGAAGTGCCACTATCGCTGCAATTGGAATAAAGAGATAGTTTTCAACTCACAAAAGCTCGTAAAGAGACGTTAGATTCCTCGGCCGTATTGAAACCACTCCACGACGACAACCAACGCTCGACCTCGAGGATTCCAGTTTAGAGAATAACACTGCCCCCTATAGTTTTGAATTGATTTGAACTTAGTTTTAAGACTATTATAACTATAGAAGTAAATAACTAAAAAGACTTGGGATATATATAGTGCTCTCGAAGGACATTACGATGGCACTGGCTG…
Novel00681	scaf16	-	2236092	2241839	5748	CUFF.18131	0.0	0.97	GTGTAGATTTTTTTTTTTATTAAAAACAAAAATACCTTATACTACATACAACATATAAATACAATAAATTCGTAATTAAAACTAATGTTGAGCTTTGAACTATCGCAGGGTACGACGATGTACGTAAATGCTTAATAGTTTATTGGTAACATTAACGACAACTAATCATTCTAAATAAATGTATTATCCAATAATTTATTATTCAAATTTACCTAATAACTGTTCAAAGAATAAAAACACATGCGCGTCTGCTCTATATCGGGTGAAACATATGTATGTATGTACGTATGTGCGAGTGTTTAGAAGTTTGCAAAACATAAAACGTCAATTTTCTATAAATTTAACAATAAATGCATTTGCACATGGCATATTTAACAGTCTTAAAACTTATCTAATCGA…
Novel00682	scaf16	-	2887920	2888136	167	CUFF.18149	1e-68	1	ACTTATTGTACCGGTCGATTCTTTGAATTTATTTATTACATTTACGTACGATCCTACTAAAACAACAAATGTTTATTCTTAGTGAATTAATATAATTTTCCGTTCATAGCTTAGGATAGTAGTTAAGTGACTTTTCGGCTTAGCTCTTCCGTAAGCCACCATAAAAT
Novel00683	scaf16	-	2899401	2932053	2916	CUFF.18237	0.0	0.98	AAAGGTCTTAGTTACCAGGACATAAAATCCCCTAAAAAAAAGTAAAATAATCTCTCTGTGCTGAACGTCAATGTTTCTGTGGAAGTGGATTAGTGGATTTTATTAAAATCAAAAATAATTCGCTTATTTCATAGAGTAAAATAAATAGGTACATTAATTTGTAAACGCGATGGGAAAGTCATTCAATTGAAATTATAATTTGTGTTTTAATTGTCATTCGACCATAGTCTTATCAAAACGAATAGTGTACGACGTTGATGTGTAGAAAATCGACGGAATTTGTGTGCAATATGTGTGCAGTGTTTATTACCTGTGACATTTAATAACAAAAGGAAAACAGTGTGATAACAATTTATAATCAAATTCTCAGAATGAGTACCACAGATACGGTGAATATAA…
Novel00684	scaf16	-	3074946	3099813	1934	CUFF.18169	0.0	0.98	GTGCCGTTCCGTGCTGTAGTGGAATTCTCAGGGCCACCACCAGTTCGCGTGCACCGGCGCCCGAGAACGGTCACATTTATCGTGTTACTCGTCAGAGAATTTTATCGCTATTTTCGTTCGAGCCGTTCTATTGATAAGTCAAACTACCCTTTCGTTTACTAGCCGGAGCACGATTTTGGACGGTCTTATTTAAATTGGTGGACCGCGCTACTGGTATCGGGATACGGTCCGGGCTGATGAGTGAATTTACGAAAAGTGAGTGGAAAAAAGTTAGTGAGGGGAGCGCGATGGAGACCTGCCATAAACTGTACACATGGGTCAATCATACAGTTCTCATGTTACTTTTCCAGATATTCTGGAAGGTCAGTCAAATATCGGACTATTTGAAGGGGAGATCTG…
Novel00685	scaf16	-	3231940	3232216	277	CUFF.18185	e-155	1	ACCTTGACCACAAACAATCGTAGAAAAAGAAGAGACTGTACGACTGTCACCTATAAAGCCTCCAACTCAAGGACTGCAAACACACAATACAGAAGAAACACTTAACAAATCACACAGCACACAAATTACATATGTAATTGTTTTTTAATATATTAACATGTATTGAATTTCGTTTCAGATTTCACCAAACAGGTTCTATTTACGAAGTATGGCACAGCGAATCGGTACACTTGTGCTTAAGGACAGTGTTCCGCGGAGACTGAATGCGACGCGGGAG
Novel00686	scaf16	-	3657036	3659129	2094	CUFF.18210	0.0	0.98	GTCCGTGGCAGCTAAACATTCACCAGAATGGGGAACTTGCACCAAAATTTCAAACAAAAATTATTCTAAGTCAAATTGTCTTTTTACTAAATACTGAAATTATAAACTTAATTTAGAACAACAATTTTCAGTGATTTCTTACAGACATTTTGTATGAAATTAAATTTTCTATGAGTCGTCATTTTGACAATGCATAATAGTTTCATAACATCACATAGGTAATTCATACCTACAATTTTTAATGTAAATAACATTTCAAATTCGTTTTTAAATACACTGGTAAAACTACCAGGCGTCATTCAAGTTCTTTATTAGAAAAGTTACGAAAACATTATTGGAATGGTTCGCACAAAAAAACAATATTAATTCGGAATGGAAAGGAAATTTATTTATTATAAA…
Novel00687	scaf16	-	3684557	3688085	321	CUFF.18217	0.0	1	GTGAATCTTATGTAATAATAGTACTGTATAAATTCACAACAAGGTCATGGCATTGTAAAAGCTATGGGCTCTATCAAAACCACTGTAGTTTCATTAAAATAGTACTGCAGCAGATCACTAAGTCTATGCTCTGGTTATAGTTACTGTCACTAAAAATTCTTCTATATGTTCCTTGGTAGCAAGTTGTATGTGGAGGTGGCATGCCCTTTTAATAATATAATTGCAGATTAATAAATTTGCTCTGTGTTTCAGGAATATGAGTTCCTAGACTTGTCTGATGTGAAGGGAGCAGACCTGAGCAGTCTGCAGTGTGCACTATTTGAAAATAAATTGGACTCCGCTGCGGCCCATACCGTTGGTCGCACGAAACCTGC
Novel00688	scaf160	-	50359	51446	946	CUFF.12137	1e-94	0.92	GAAATGAAGATGATTAATTTGAGACATTAATCAACTGGGATGAAACTAAAGGAAAAGAGATTTTTTAATTAAAACTTTTTTAATTATATTATGAAAAATTATATTATGAAATGAAATGAAGCTGATTAGTATGAAACATGACATGAAACGAAATGAGATGAAATGATATATTGGATGAAAAATAAGATCAGTAAAATGGTGGTCATTTACTGAGATTTTTTCAGTGGACTTTTTGGAGGATCCTGAGAAGTTACGTTCAGCGGCTTTGTTTCATTTTCCCACATTTGTGCACTTTCACTGATACTAAGCAGTTAATAAACCACCGTTATTACACATTTAAGCCTGAAGAAACATTAAATTATAATAGACAAAATTAAACAAATCACACAACTTCACTCC…
Novel00689	scaf160	-	258729	264108	2931	CUFF.21049	0.0	1	CGGGCGGGCCGCACACTGTCCGCACGCCGCAGTTCCAGCTGCACGGCTACTGCATCTTTGCGCTGCAGCAGGCCTCCAGGACCAGCTTCACTTTGAATAAGGTCCCTATGGGCAGTCCGCTGGAGGGCTCGGTGTGCGTGGAGGTGCGCGCGCGCGTGGCCGTGCCGCCCCCCGCGCCGCACGCCGCCTTCCTCACCGCCTTCGATGACGTCAGCGGGCTGGGCGCCTGGCACCGCCGCTGGTTCCGCCTGCAGACGCCCCGCCTGGCCTACTGGAAGTACCCTGACGATGTCCACAAGAAGATGCCTATAGGAGACATAGATCTGACGACGGTGACGTCAGAGCGCGCGGTGAGGGCGTCGCGCGACCTGTGCGCCCGCCCCAACACGCTGCTGCTGG…
Novel00690	scaf161	+	248303	251959	3657	CUFF.15106	0.0	1	TTAATGTCGTTTTTATTTATTATAATATACATTTATATTAGAATTTCATTTAAAATAATCTTACATTCTGATAATGTACTTAGATAAGAAAGCGTTTTAAAAACACAATATTTTTCACGTAAACAGTTATCAAACATCACGATTAATACAAAACATAGGTCTACAAATAACATAAAGACACATACACACATAAAAGACTAGAGATTACATCTTTTAACATCATAATATTACTAAATTAAATACTGGTCCCTAAGATACTTTGAGGTTAGAATTCTTAAATATTGATTATGAAAATTGTGTTCAACACACAGGATGGGTATGGAAAATACGGTTTTAATAATTTCTTTCAAATACCATATTATGTTTCATGGTATTTATAATGAGCATAGTAAATACAAT…
Novel00691	scaf161	-	193958	207298	715	CUFF.15102	e-105	1	GCTTTCATGGCGCAGATGATAAGCCTCTTCATAATGTATTTGATTCAACTAATCAGCACATTGACAAAGTATTGCAGTTGGTTAGGTACTGTCAAATACTTCGTAATATTGAGCAACATATTCTGGATAAACGTCGGGTCATATCATATTTGGCAAAAATTCAGAAGCTTCAAATCTCTAACGGTTAGCATGAGCGGCCGATCTTCCCGTAAACGAAAACAATTCTGCATGTGGTGTCTGTACGCTGTCGGAATACCGCTCGTTATGTCATCGATCGCTTTGTGCATCGATCTACTGAGCTTGGGCATGAAATACAAGTTTAGAAGCCCCGAATTACATTTATGCTTTTATTCGGATCAAGCATTGACGTACTACGTGCACATGCCTCTTCTAGTCATA…
Novel00692	scaf161	-	213126	241496	3566	CUFF.15098	0.0	1	ACACAATTTAATGAAAATTTCGTACACAACAATTAAATATAACCCGTAGTAATCTTTAGTCCAATAATAACGCTGTTCACACACAATATGAGTAACGACAGGCGGTTAGTACTATTTTGACTTCGCACTGAATATGATGTTGGTTAAAGTTTCGCTTCTATTTTCAATAACTTTGTCGTTTCGTTCAGTGGATTGTTTCGCTACCAAACTCAGTGAATTGGATATATGTAAAAATAAAATATGCATACCTAAATGCTGTGGTTTAGATAAATACGTGCACGGCAGAGATAGCAAGTGCGCCTACACCGATTTGAAGGATGCATTGAATTTTTCTAAAGTACCTGTCTACAAAGACGACTTAACAACGGTGGTAACAACGCTGACTGATCCGAGGTTCCA…
Novel00693	scaf1617	+	4873	5392	436	\	/	/	GCAGAGGAACTAACGACAGCACGAGGCGCTCGACCGAGTCCGACGCCGACTCCCCCCCGCGGCCCCGCCCCGCCCACGCGCACAGCTTCCCCCATTGCCCCCACCCCGGGGGCCGAGATCATCTCGCGAGTCTCTTTCGAGTTCGAACCGAATCGAGCCGACTTCAAGGCGGGCGAGTACGGAGACAACGCGGCGGAGTACGGCGGCGACGAGCCCGCGCCCCCCTCGCCCCCCGGGACGCCGAGCGCTACCCCGGCGCGTGCGTCGCCTCGCGCCCCACCCGCGCCCCCCGCGACCCCCGCCCCGCCCCCGCTCGAGGCGCAGATGTCGGCGGACGGAGGGAGTGCGCCCCCCTTGAAGCGTCCGGGGGTAGCGCTAGGGGTGTTGCCTCTAGTTTGT…
Novel00694	scaf164	+	102122	106169	1576	CUFF.7206	e-120	1	CAGCGTTGCCAAATGTACGGCAATTGCCGTTTCGTACGGCAATCATGCTTCTAAAAGACAAATTGTACGGCATACGGCAGAGTGGTCATTGCCGTATTCTAAAATACGGCAACAAGAGCATAAAGCTAAAAAAACAATTAATGTATCTAAAGTGATTACAGAACGTGAATACTTTTTGCGTAAACATAAGCGCATCCAACTCTTGTAATAGACAATGTTTTATGTTTGGTACGGGGAATTCCCTACAACCTACAACGCCTGCTCTTCGAGTCGTCTCCTCAAGTCGCCTCGCCGCCTCGCTCTTGTGTCATTGTTTGTACTAGCAAGTGTAGCTTCATTTTGACATTTGAAAAAGTGCAGTGTAGTGATACATGAGTTAATGTATAAAATGTGTATAAA…
Novel00695	scaf166	+	111532	115398	1360	CUFF.20596	0.0	1	AAGCTCTGTTGCAACAACCAATTGCAGGAGACAAAGAGCGATCCTAATCGACCTCAACGGTTTGTGTCAGCGTAATCAAAATGCTGAAGTACGTCTGTGTGCTGGTCTTGCTGGGCTCACTTACCGTGCATTCGAGTCCGGTGCATCCTGAAGGCCAACAGCCTCTCGTCAATGAAGAAATCATTACGGACAATAACGATGAAGTCGAACTAACCGTTCCACCATCAGCGCCGGTGGTTCAAACCAGAGAAAAGAGGTTCGTCTACCGATACCAATGCCCTATTGGCTACCACAGAACAGATTTTTTTGGTATTTATCTTTGTGTAGAAGAAGACAATTTATTCTAATGGCTTATTTAAGTATCGCAAAGAATGTTTAGTAAGCTGGATGTATGGAGGT…
Novel00696	scaf166	+	125212	126018	807	CUFF.20598	0.0	0.98	NCCACTCTAACTCTACTTCAAACTAAAGTCTTCTCTTGAATTATCGGAATATCTTCACATAATAATTCTGATTATGACCACCTCTGTAGAACATCCCGGATCGCTATATATACACTAACATACCACCACCTTCTCGCAGACTAATTCTTCTAGACCTAGGCCCTTAATTTTGCTGGTACAAGGTATTGCAAGCTCGTAAGCGTATATCAGCCAGATGGTCAGATCTGGTTAAGGAAGCGGTTGGTGGAAGTCTCTACCGTGGGTTCCATGCCGCCCATGATCGAGCACTGCTGGTTCCTACCAACAGTCTGAAGTTTGAAGGGTGGGGCAGCCGTTGTAACTGTACTTGAGACTTTAGAACTTATATCTCAAGGTGGGTGGCGAATTTTACGTTGTAGA…
Novel00697	scaf166	-	114167	115571	1186	CUFF.20596	0.0	1	TTACCAGGAAACAAAATATAGCAACTAATTATAGTATTACAATTTGAAAACACAGCATTATACAAATAAAATATATTATCGACAGTTTATTTGGCTTAAGCAACTTTGTAACTTTGCAGGAGAATCATTTAATGTTAAAAATATCTAAAATATATACGTACTGATGATCGGAAAACTTCTTCAGATATTTGAATGGGATAAACATAATTGAAAGTTCAATTAAAAACATCGAATTATTGATGCTAATACCAAATAAAGCGGACCTTTAAAAAATTACAAATAACTTTAATGTTCATGAGTAATCGTTCTAGAAGTTTTAATAGTTATTGTTAACATTAAATCCTTCGTCAAACAGAACGCGTACTTAGCGCCGCGTACTTAACGTCGCGCTCTTCAAAT…
Novel00698	scaf1666	-	1383	2670	959	CUFF.11	0.0	1	GGCTGACGCACAAACCGTGCAGGCCAAGAAATGGGAGAAAAAAAAAAAAAAAAAATTAAGTATCGTTCTGTGGATTTGATTATTATTATCCAATAATGTCAGAAATAAAACATATATTTACTAAATTGGAAAATTTCCAACAAAAAGATGGTCCTAATACATTCATATCAATGTTCATTAATGAGCATACTAAAAACCTAGATAAAACTAAAGGAGAACCTGATTTTGACAACTATGTTCTATTGAAAGATCTTTTACATAAAATATTCGAGGGAATAGATGAGCTAGCGACAGAAATAAGAAAGGATGATACTCTATTGATAAGTGTTAAACAACAGAAAGTTCTAAGAACATGCTTCCAGTTGGTAGCATCGCTTGGTGTTTCAACATGCCTTATAC…
Novel00699	scaf167	+	179513	182918	1161	\	/	/	GCCGTGGGCTTGTGGCAGAGTTCACACACACTTCAGAGCCTCGGACGTGTTCAATGCTGCGCAACGGAATGTCCTCGACCTGAGAAACCTCGCACTGCTAATTACGAGCCGCAACGTACCTTTGTCGGTGCTACCGAGGACAAGAACGGAGTGTCGACAAAAGTAAAAGGTCCGCCAGCTAAAAATGTTCGCACTTACGAGCCTCGCGACTGTCACCACCTGAGCCACTTGTCTCGCAACGTGCTGCGCGCGCGTCGCGGTGTCGTGCGGATGCTCATCGTCGTCGTCCTAACGTTCGCCATCTGCAACTTACCATTCCACGCACGCAAGATGTGGCAGTACTGGTCCAGCGGCTACGAGGGATCGAGTGACTTCAGTACACTTTTGACGCCGTTAACG…
Novel00700	scaf167	-	49956	54836	1320	CUFF.9133	0.0	0.98	TTGAAAACTAATAAAAAAAACTATTATTATTTTATTGTGAACGTTCACTGTCCTCATTTAGAAATGAGTAAGATTTCCGATTAGGAAATGCTATTTGTAACAGTGCTTTTCAAATGAGAATTATTCTTCCTGATTATTTCTCGTTTTATTATTTGAAAGGTACATACGACATAGTTTATGTAAAGGAACTTTTATTTATTTATTTTACAGACGTATTCTTTTTACCAAGCTATAAAGGGACGTAGTTTAGCTAAAAAGCTTTTCAACCCACAGTCATATCAAAAATGACATGACTGGGTTCTTGTCAGGTTCTACACACTAATATGATCTAAAAAAAACATCAAAGAATAACATAAAGAAGATTTGAAAGGGGAAAACGAATCCTGTCATGAAATAACA…
Novel00701	scaf1672	-	2947	3870	272	CUFF.10699	3e-86	1	ATCAGGTGCAGGAATGGCTAGATAAGTTATCTGAGATGTCAGCATCGGATGAACTGTCCGAAGCCCAAGTGCGACAGCTGGTGTTCGACCTGGAGACCTCATATGGGGCTTTCAATAAATTTTTACACAAGGACTGAATTTTATAGAGAATAACTTTAATCAGATATATTGAATACTGCTGAAAAACTTGTATTACGAAACACATGTATCAATGTAACCTAAATATTGTTTATAATATTAAATGTAAGTTGTCATAATAAACATATTTAAAT
Novel00702	scaf168	+	125877	126229	353	CUFF.15951	e-138	0.94	TCTCGGAAACGGCTCCAACGATTTTCATAAAATTTAGTATACAGGGGATTTCGGGGGCGATAAATCGATCTAGCTACGATTTATTTTCAGAAAATGTTGTTTTATTCGTGTTTTCAATAATCAAATTTATCGATAATCAACTTTATGACTCTTCCCGACATCTATTGGCGAATAATAATACTGTTTTTCTTAATTGAGAGCAACTAATTGCTTTAAAGACACAATAAATAACACTAAAGATACTTCAGCAGATGGCGTTGTTAAGCCACTCGAAGCCAATGAGTGTTTGATTTAAGGTTAGACCAAGAAAATGAATAGTTTATCTTATACCTTTAAACGAGCAATTCTTATAT
Novel00703	scaf168	-	58461	65128	6547	CUFF.18834	0.0	0.98	AATTAATACAAAAAAATATATATCAGCCGTTGTGCAATAATCACGTTAATCGCAATTAATTCCGTACATACAATTCACCGAAAAAAAATAAAAAAAAGATATAAATAAACAAAAAAAAATCTAATTATAATAGTTATTAATAATAATAGTAACCCTGATATTATAACACATACATTATGCAGAACAAAAAGTTAAATTACTTAAGAATATATTTATTCGCACGTGCGTACCAAATTGAGACAAGACAACTGTCACATAATATCGATGCGTCAAAGGCTGTTTGGTGTTTTTTTTTTTTTTTGGTCAGAAGGAAATCGCCGGCTTCCGCCCTTTTCTGGGGATACTGGGCGGGGTATGTCAGAGTCGAACTGACTAAAACCTCCTGTCGCTCAACAACCA…
Novel00704	scaf168	-	69292	78026	2634	CUFF.18801	0.0	0.96	GTATTTGACTGTGTTCGAAGCACGATAACCTAAAATTATACAAGGTCAAGATCAATTATTTAGTGAAAATTATCATATTTTTTCACGTCCGTCGATCGCAGGCCGTGAATTATTAATAAGGATACCGTTAGATAGAAATTGTCTCGGTTGTATTAAAAAATAAGACGTGAAAATGTTCAGAACTGTTAAGAATTTGTCTTGCTCCAAATTTCGTTATTTATTAAGATTTAATGATTTAGGAAGTAATTGTATCGATTCGAAACGTATAGTTCCGTTTTCAACGAGTAGTCTAGCGTTAAAGGACGAAAAGGTTAAAGTATGCTTCGTGCTAAACGATGGGAAGAGGTTGGAAGCAGAGGCGAAGATCGGTGATACACTTCTGGACGTGGTCGTGAACAA…
Novel00705	scaf169	+	196	4771	3641	CUFF.11237	0.0	0.99	AGGTTGCGCTTTGGGATCTACGCAATTTGAAATTAAAGCTACACTCGTTCGAGTCGCACAAAGACGAAATATTCCAAGTACAATGGTCGCCACACAACGAAACTATTCTCGCGAGCAGTGGTACCGACCGAAGACTCCATGTATGGGACTTGTCAAAGATTGGCGAGGAACAGACAGCTGAAGATGCAGAAGATGGACCCCCAGAATTATTGTTCATACATGGAGGACACACCGCTAAGATATCTGACTTCTCATGGAACCCTAATGAACCATGGGTCATCTGTTCCGTCTCTGAGGATAACATTATGCAGGTGTGGCAGATGGCTGAGAACATCTACAACGACGAGGAGCCGGAGACGCCGGCGTCGGAGTTAGAGTCGGCCGTCAACGTCAACCACG…
Novel00706	scaf169	+	134304	136545	815	CUFF.11230	0.0	0.98	TATATGTACGTAGATGCCTAGAGACGTCTTTTGTTTTAAATATTACAATGTCCTCGTTTTACCTACGATATGATAATAAAAAAGGTCATTAACGCTTTGAACTACGGGACCTACTTTTAATTATTAATATGTGTTTTTTTTGGAACATCAATACAACATGATTTATTGTTGTTTAATTTTGTATCAATCGTAAATGATTCTTTTGGGATTGTGTCGTAGTGTTTGTTTGGTTTAGAATTTTATCTGTCTTATCTTGTTACATTAAGTTTATGGTTTCTTTGTTATATGTTTCTCAAAGTTGTAGTATTATCCCTTATTACGTTTCTTAATTCGGTCTGATAGGGAATGTTGCTTGAATTTCGTCCTATTAAAAAGCAATATTTTGCATCGAACTTACAG…
Novel00707	scaf169	-	134241	136211	544	CUFF.11230	0.0	1	ATTTTATATTCGCAACAAGAACTCGGTCTAAAGTATAGTTTCCGAGCAATGATACTTTATTTAAAGTTATACTATACTTATACTGTAAGTTCGATGCAAAATATTGCTTTTTAATAGGACGAAATTCAAGCAACATTCCCTATCAGACCGAATTAAGAAACGTAATAAGGGATAATACTACAACTTTGAGAAACATATAACAAAGAAACCATAAACTTAATGTAACAAGATAAGACAGATAAAATTCTAAACCAAACAAACACTACGACACAATCCCAAAAGAATCATTTACGATTGATACAAAATTAAACAACAATAAATCATGTTGTATTGATGTTCCAAAAAAAACACATATTAATAATTAAAAGTAGGTCCCGTAGTTCAAAGCGTTAATGACCT…
Novel00708	scaf1691	+	836	2549	301	CUFF.22494	2e-59	1	GGGCTGCGTTGACGGCCCTGCACATCCCAGGGGCCGCGGGTGCGAACGGGGGCGGAACACCCGAGCGCCCGCACTTCCCCGTCACGATGAGGCTACTCAGACTCGTCTCAGTGATCCTGCACAAATACCACTCTTTACTTGTGACGGAGTGCGAAATATTTCTGTCGCTGACGATAAAATTTCTAGATCCCGACAAGCCGTTATGGCAGCGAGCCTTAGCTCTAGAAGTTTTACACAAGATGACAATACAGCCAAAGCTGCTGAAGTCGTTCTGCGACTGCTACGACATGAAGCCGCACGC
Novel00709	scaf1695	-	1468	3107	361	\	/	/	TATACTCTCTGAGGATGTCGCCAGCTGACCCACATACAAATAAAAACACGCTTGTATTAATACACGACACCAGGACAGCAGCAGTCCTTCGTGATGGTGACGTCAAGACACGTGACCGCCATGAAGGCGCTACTGTGCGCGGCGCAGCGCGACGGTGACGTCATACAGCAGGCCTGGTTCCCGGTTCTAACCACGCTGCAGCATTTGGTCTGGATCTTGGGTCTGAAGCCGTCGACAGGTGGCAGTATGAAGGCCAGTCGCGCCAGTGCAGACGCCAACGCGGTAATGAGCACGTCCGCGGTAATGGCAGACTTGCCCGTTCAGCAAGTTCCCGTCGCAGAGTCCCTCGGAGTCATGAGCG
Novel00710	scaf17	+	1524749	1526086	551	\	/	/	GTGAAGATGAGGATGGAGAGATGAAGAGGGAAGAAAGAAGAGGAAGAGATCGTTTACGTCAGGGCACTCGAAGTTACCCGAGCGTGCCCGAAGACATCCGAACGCTTTCGTGGGAAAATACGGCAGGTGTTGCCGATCCGCAGCACTTCTTGCTGAGTAAACACTCGTATACAAAATTATAAGCGACTCGAACCGTCTGTGCAAATGGAAAACATATTTTGTGTGCTTAATGATACTGTTTACTTTTTTGGTGCGGCTCGGTTATCGGGCCAAGGAGTTTTTTTTTTTTTTTTGCGGGAAACGGGTTCGAATTTTAAATACTGAGTCACGATCTTGTGGCATTATTTGATTTGCGATTAAATTGAATGTCACGAAAACGTATGAGCATCTTTTTTATAT…
Novel00711	scaf17	+	1613968	1614305	338	\	/	/	CTATTTTAAAGTCGGTAAATTTTCCGCAACGAATAATATCTATTCAACTTATAATTTTCTACCGTAGCTTTCGACAGTGAAAGCTACAAAAAATCACATATCCCCCGATGTAACAAGTGCGTTCGCAAACAATACTCCTGTCACAGGGATGGGGTCATTATCCACCCCTAAGGTAAATCATGCAATCCCACGCTCACTTGTCACGCCGTGGGGCACAATGGACCAGTTTTTTAAATGACGCAGTTTCTTCTCGACACTATATGTTCGTTCTTTTGGAAGCAGTTTCCCTTTTGCATCTCATGGGAACTCGCCCGTATTAATCTTGTGTTGATCCTTAA
Novel00712	scaf17	-	77107	83479	2412	CUFF.13614	0.0	0.99	TGGGACTGCTGGAGGTTTGTGGCTGATGGCATCGACTTGTGGAGGATCAGTGGACTTAGAAGTGCTTGTCAAAGGAAAACGGCTTCAATATATTCGTAATATAGAGCCAAATTTGAAGTTCTTCGTTCCGGCACCGACCTTAACCTCTTCGATGCAAGAAACGAGCGACGAAGGTTCTATTCAATTCGATTCGAGTTCGGAAGAGACCAGAATGCGATACGTCATCAAACTAATCCCCACTAGAAAGGAGAGGGATGGCGCTATTACAGTAGAGCTAACAGCATCAACTACAAGATGGGGCATCAACACTCCTGAGCTTATAGGAGACGGTGCTATTGTGAGGGAGTTGCGACCGCGGAGGTCCTGCAGATCAGTCGACATCGCCTTCCTGCCGGCCAC…
Novel00713	scaf17	-	1777181	1782597	1915	CUFF.13704	0.0	0.99	CTCATTTTTAATTACTACTAATACTGCTATTACCAGGTTTTAACTATTGACCTCTCCACAACAATAGTATAAATTATAATGGAAGCCGAAACACTACCAAACAAAAAAAAACTTCATAAGGGAAAATTGAAGAAAGCTATGAAATATGTAATCTGTAGGCCTGATCCCATATATTGGCCTGTACTGTCTCAAGAACATGGAAAACAATTAGAATTGGCACTAGGCGAATATAAAATTGACACACCAGTGTTTAAAAAATTACACTGGAATGAATTAAAATGTATACCTAAAGAAACAAGACCTAAACCACCACCAATAAAGATAGTTGATGGTTTTATATTTGGCACAGCAGCAACTAAAGCAGCATTAAAGAATTGTCAGTGCTCTGCAGTAATAATA…
Novel00714	scaf17	-	3484804	3485940	385	\	/	/	GTGACGCAGTGGCGGGCGGCATTCACAAATCTCCGACTGCGGTGTTCACCCGCCTAAACCAACCTACAACCTATACTAAAACCAATATAGTTACATTTTCTTGCCTTTTACGGATTCTATTTTCCACTGTGCACGAGAGCTACTCCCCGTGTAAGGATGACATCACCCGCAATTACTAAGTCATCGGAAAATCAAAAAGGCGAAAAAATGTCACCCGGACAAACTACTGACGTCAAACCAACAAGCAATGTTGCCGTCAATAGGTCCACCACCACCTGTACAACACAGCAGTCTGATCCAATCACCTGGATTCGAATCTTTAAACTAACAGATTTAATGATGAAACAAGGTTGTTGAACAAGACAATTTGTAACATTGATGCCCA
Novel00715	scaf17	-	5113125	5313826	585	\	/	/	GTCGCATTTCCCACAGTTCGGTAGCTATCTGTAGCTACGATTTTCATCGCTCAGTCAACAGCTAAAAGTAATATGCGATTTCCCAGTCGGGTCTCCGCAGTCGGTCCGTAGCACGCGAGGAGGATACTCGTTTGCACTCCGAACTCGCTACCACGCGATACACGTAAATAAACGCCGCGAACTAAAATTGTTTTTCATAATATATGTAATCCTTTTTTTTGTGTCGAAAAGTGAAATTGTGGTTTTTTTTTTTGGATTCTCGTTCCTGCTCGGCTGCCTTTGGCCTAAACTTTTCAGGTCCACATAAAATCTTGCAGACGGGGGTCCGGGATCAAGACAGCGGTTCAAAGTTCGCAGTGCGTCAACAACAGTGCTATGTTCAAAAGTGCCCTTACGTTG…
Novel00716	scaf17	-	5956226	5960558	3794	CUFF.13857	0.0	0.96	TTGAATGGGTGTTTGTTTGCTTGTTTGAAAAAGAAACGGCGGATGGGTGTGTAGTTGTGTGTACCTACTTACTGTATACAGATAACTAAATAACTAATATTACTGTGTATTCTGAACGTTGAAACATTAATTGTATGTCACACCATTTAATTCCAAGTTGGGTTCATATCTTTTAAGAAAAATTACAAACCGTCACAATGTATGTAAAACTAATGTTTGTTTCCCTTTTATGTACCTTTCAAACAGTTGTTTCGATAAAATGCTACCAATGCGCGTCTTCTCAAGATCACAAAGGGGAAGATACATGCGGAGCATACAGGAAATTCGATAGAGAAAGTCACATAGCTGTAGACTGTGGTAGCGATGAATCTCACATGCCAGGAGCATTTTGTATGAAGT…
Novel00717	scaf170	+	98048	100013	728	CUFF.15391	e-114	1	CTGATCTACAACTTCTTCTTCATCGTTCTCTCATAACTGAGGATCACTACCACGCGTCAAGCTTGGCACTTACAGCTTCTATTCGCTTCAGTATGAAGGTCATCTCATCCTCACTTAATGCAACGATCGTGATGTTTATCTGCATATCTGAGATATTATGTAGCTTTTCTACGTCATAGCGCCAATGCAAATTCCGCCGTCCCAACTCTACTACTATCAATAAACGTCAACGTCAAAATCTGCCAAACACAGTGGCGAAACATGCATGATGCATGTGGTCGGTACAGAATTGAATTTGCTGGAATCTGAAATTATTTTAATTTCGTTTTTATTAACACCAGAATGACTATATTCCACGACGAGATAGAAATAGAAGATTTTGATTATGACGAAGAAGAT…
Novel00718	scaf170	-	108937	127277	3782	CUFF.15392	0.0	0.98	CCCTCCTCTGCGTAATCCTGGTGTACTGCAATCTCGCAGTGATCAGAGCATTGTACGCGATCACGGCGCCGCGTGCCGGGGGGCAGCCGGTCGTCAGACGGGTGTCCAAGAGCAGCTGCAGACAGCGACAGCGAAGCCTCAACTCCGGAAACAACCTGCAGTCTATGAACCACAACGCAGCCACGGCTGAGGAGGTGGCTTTCAGTAGACTCATGGCGACGCTTTCGGTGCTGTTCATGATATGCTGGCTACCGCAATTGGTGACTTCGGCTCTGTACTTGTCGCTGGGCCCGCCCGCGTGGCCGCGGCTGGGTCTGCTAGGCGATCTGTCCGATGTCCTGATGCTGCTCAACTACGTGCTCAATCCCATATTGTACGTGCTCATGAGGCAACGTCGAA…
Novel00719	scaf1708	+	112	1135	392	CUFF.22433	e-154	1	AGATATCCCCGAAGATGTTGGTGAAACGGCAGAAAACAAAACAAAAGCTACTGAAATACTCCTGTCAGTTCATCTGAACCTCGCTCTAGTTTACTTGAAGGTGACTCCAATCCACCACTTCGAAGCAAAAGACCATGCGACCAAAGCCCTGAAATTTGACGAGAATAATGTCAAAGGCCTTTTTAGGAGAGGTCAGGCTCTGCTCGGACTGGGAGAAGCAGATTTGGCACTAAAAGACTTCCAAAAGATTATTGAAATTGAACCACAGAACAAAGCAGCAGCCAATCAGATAATAGTTTGTAGAGCTGCAATAGAGAAACAGAAGAGGAAAGAGAAGCAGCTGTACGCGAATATGTTCGACAAGTTTGCGAAGCACGACAACGAGGTAACAG
Novel00720	scaf171	+	136772	176187	690	CUFF.23181	0.0	1	CACTGCCGTTTCGAAAACAGTGTCTCGCGTTTCATTCAGTGGACACCGCGCGCCCGCTCCTCGTTTATTATTTGGAATTTTCCGATCGACTGATTACCGCTTGTCGTAAGTTTTACAAACAAATTCGTATCCGTTTCGTATTTTTCGCAATTAGCGCCAAATACGAAAGTCTTAAGTGGCAAAGTCGATACGGTCGGGTTTCGTTCGGCAATCGAGCCAAACCGACCGATTCTAAATGAAGGGCCCGCTCGGAGTGAAACGCTTCAACGGGCCACGACACGAATTGGTCGCGCTGAACGTAGAAAATTCTGACAGCTCGGGGCTCGGGGCCGTCATATGAAAATAATGTCGTTTTTATTACATTTTTTGATAAATTATTATTCTAGTTTCGAATCGGCA…
Novel00721	scaf171	-	1416	4011	873	CUFF.4734	e-120	0.99	GCGTGGTGGCGCACGGCGCGCTGGTGGAGGCGGCGGGCGCGGGGCGGCACGTGCGCGTGACGGGCGTGTTCCGCGCCGCGCCCGCCGCGCTGCACCCGCGCCGCGCCACGCTGCGCGCGCTGCACCGCACGCACCTCGACGCGCTGCACTACCGCACCGAGCACGAGAGCAGGCTGCACGACATCGACGACGGCAAAGAGCATCGCTTCCCACCTGAACGCGTCGAGTTATTCAAAACTCTGGCGTCGCAGCCGGATTGCTATGAACGTCTGGCTCGGGCCATTGCGCCTTCGGTGTATGAAAATTTGGATATCAAAAAAGGAGTGCTACTGCAGTTACTCGGAGGGACCAAAAAGAACTTTAATGCCGCTGGTCGGACACATTTTAGAGCTGAAATCA…
Novel00722	scaf1713	-	1945	2790	239	CUFF.22346	9e-77	1	TTGCTTCAAGAATTTCGTTCAAAGCGCTCAGCTCTCTATACATGTAAAGAGGCATATGGGTGACAAACCGTTTTTGTGCCAGGACTGTGGAAAAGGTTTCCCAATTAAATCGGATCTTCGTGTGCACCAGCGCATCCACAACGGCGAGAAACCCTACAGCTGCCATCTCTGTACGAAGACGTTCGCTACGTCGGGGAACCTCGCCATACACATCCGGATACACAACAAAGAAGTTCGGT
Novel00723	scaf172	-	25759	62674	5248	CUFF.13448	0.0	0.99	TTTCAGCTATACTGCAGCGTGCAACGTACAAGCCCGGCCACCTCACGATCCAGGGGGTCTCCACTTGCCTCTACCTCTGCATGGACACCTGTGGATTTCAGTACGCTAATAGGGATCTGTCGGACGACTGCGTCTTCGAAGAGCATATAGAAGAGAACAACTACAACACGTACTCGCGGATACGAGCCGGGAAGAAGACGTACGTGGCCCTCGGCAGCAACGGGAAGGCCAGGCGAACGCAGATACCACTGTCGCGGCCTCTGGGGAAGCTGTCGCACTACGCGCTCTCGCTGACCACAGAATGGAAGGGACCCAATCAGACGCACTGCTCACCCAAAAGGCACAGGGGCAAGCTGAAGAGGCCCCCGCCCAAACACAGAAACTGCTCGGTCAAGCCTC…
Novel00724	scaf1734	-	2824	3409	240	CUFF.15042	8e-74	0.96	CAGACACGAGCAAGATAGCGGCGTACATCGAGTCGTTCCGGCTGGGCTGCCCCCCGCACGCAGGTGGCGGGATAGGTCTGGAGCGCGTCGTGATGCTGTATCTGGGTCTGGACAACATCAGAAAGACCTCAATGTTCCCGAGAGACCCGAAACGCGTCACGCCGTAAATTTCATAATACAAATGTCATATTGTAAGCGTATCTGAATAAAGCATTATCGATTTTTTTAATGAGTGTTATT
Novel00725	scaf174	+	145606	146181	258	\	/	/	CTGCGGTAGCCGAAACAGGTCGTAGGAAATCTCTAACTGAAGGTCCTATGGTCATGCTGGGCTATGTTACTGAATCCAAAAAGATCTTGACTGAGTCCGCAAGACTTCTTCGCCACGAACCTCCAGAGCTTCCAGAAGGTCGACTATCCCGTCAGGCCAAGGTCAACTTGGTGCAGATGGACGAACTCATCAGGAACCTGTCGGCAGCTCTGCCTTCACCGTTGTAGACTTAATAAATATGTAGAGATTGGACACGCA
Novel00726	scaf174	-	29901	37008	447	CUFF.13599	0.0	1	CGACCATAAAGTTTACTTCTCTGGCTAGTGAAGCGCCACTAATGCTTTTAATTTCATCCAAACAAAACAAATTCGGATTCATCTACGAGCAAATACATTATCGAAAGATTTCGCTCAGTTCAATTTTCACTCCCTGATCTCAGTGCATCTCTAGTGCGTACGCGCTTCGGACGTGCGCGGCACACGAACCCGTGACGTCATATTTACGTTCCGCCAAACCTAACCTTACGACCCCGTGTTAAAGTTCAAAGTACTCTGTGAGATACGAGTAAAACCGTTGCTCTTGAATTTTAAAAAATGTAGACGGTTTCTCGTTACTGATGCGGTTAAGAATTGGATGTGGGTGTAGTTTTCAAATGTGAAAATTCAGCGGTTTTGGTATACATACGAGTATGCGTC…
Novel00727	scaf174	-	187563	196263	8433	CUFF.13655	0.0	0.99	GCTGGACCCCGCCGACGGCCTGGGCCCGCTCCGGGAGCTGTCCGAGGAGGCCCGCCCGCCACCCGAGCCACACTACGTCTCGCTCGCCAACAGGACGCACGACGACGCCGCACGAGCAGCGGAACCGAACACGGCGCCGATAGTGGTGGCGGGCGGCGGCGGCGTGCCCGCGCGCTTCACGCTGGAGGAGGAGCCCGCCCCGCCCGCGCCGCTCAACTACGCCGCGCTGGACCTGGAGCCGCGCCCCGCCGCCTCCGCCGCGCCGCCGCGCACCTACACGCAGATCGACTTCGTGCGCACGTGCGAGAAGCTGCACGCAGCCGACGGCACGTGAACGCGCGGCGTGGCGTGGCGCGGCGGGGCGTGGCACGGCGCGGCGTGGCGGGCGGACCGTGTCAT…
Novel00728	scaf174	-	197425	202364	896	CUFF.13611	0.0	1	CAAAATATGCTCATGTTGAGTTATAGTTTTGTACTTGTACTGTATATGTTTTGAAATAGAAGAAAATCGCGTCGGATTTAAGAACGAACCCCGCCGTCGCTCACATGTAACACACACATAACCATCGCACCGGGTGTCGCTTGGTGTCATATGTTTTACGTGTTGCTTGTCATTTGTCTTCCGCAGCCGAAAACCAAGCGCCGAATAACCCACTAACCGACAAAAAGGAGAACAGGCGCGCTCTAAAACACACTAGGACGATATCGTTGCCGAGCGGCTGTCCGTTATTCCAAGAGCCGCCGAAGATCGCGCACGAGAGGACTCGGTCCGAGCCCTTGACGGGGGACGAAGTCGATAGAGTGATCCTAGAGAAGGCCGTCTCGCACTCTTCCTTTAAAG…
Novel00729	scaf1749	+	56	2507	645	CUFF.21666	e-105	1	CTATAAGTAGGTATATTATATAAATATGCCGATTTCTTTGTCAATGCATCTTGCTGAGAGCAGTGTGTACAAGAGTGTGGTGTGCTTGCTGGCAGGCTGGCGGCGCGCGCGGAGAGCCTGGGCACGGCGGCGGACACGGCGCGCGAGTTCGACGCGGGGCTGGCGCGGCTGCGGGGCGCGCTCGCCGCCATCAGCGACAAGCTGGACGAGCTCGCGCCCGACCACGAGCCCGACGAGCAGCTGCGCAAGATCGAGCACTTGGAGCGCCAGCTGGAGGGGCAGCGGCCGCTGCTGGCGGGGCTGGAGGTGTCGGGCGCGGCGCTGGCGGGCGTGTGCGAGGCCGCCGCGGCGCAGCACGTGGGCGCGCGCCTGGCCGCCGCCGCCCGACACCTCGACACC…
Novel00730	scaf175	+	15	2506	2312	CUFF.11817	e-168	0.9	CTGTTTCCAAGGGAAATTTCGCCACTGCTTGCTCCAAAGATTTTTTAAGAGACTCCAATGTCGTCGTGTCATTTAGAGCAGGCCATATGCCCTCTAAAACAGACCATAATTTGAAATCTAAAGGCTTGAGATCTGGACTAGATGAGGGCCAGTCTTCAGCTCTTATAAAGTCCGGAACGTTGGTTTCAAGCCAGGCGTGGGTAGTTCGTGCCTTGTGACCAGGTGCATGGGTCCAGCTGGAAATTCCACGGTATTTAAAAGTATATTGCTGAGAGGCTTCACAACATGATACAAGACTGTATCTTGATACACTATAGCTGAAGTTTCACTTCTTTTTCACAAAAATGTATTTTTGTGACTCCTAGATACGACACGCCCCACCAACGTGTGAGTGTGCAC…
Novel00731	scaf175	+	167402	167827	338	CUFF.11064	e-136	1	ATAGAATTTTTAAATGAATTTAAAAAATGGCTTATGTCTCATAGTGTCAACTGTCAAGCAAATTGATAGGTACATACATCATGTGTTGTGTCGACTCTTGGAAGGTACCTAGATGCTGTAGTAGGTACAATGTATGAATAAAAAGATTATTAAATTATGAAAACGTGACCAATTAATATATGCATTTTCAAATGGATTACGCGAATTTTGCAATATTTACCAAAGATTAGGGAACACGATTTAAAATTGCAGAAATAATTATTACAGAATGTCCAAAAACGGAGAACTATCATCAAACCAAGGTCCTAGTCGACCAAGCCTACCAAGACCCGAGCTGA
Novel00732	scaf175	-	145024	149054	1525	\	/	/	CATAAAATGCCTTAAAAAACCAAAAAAAGGCAATAGCCTGAAATTATTAAAATTTCATTTAATTAAAAAAAAATAAAAAACTATGTCTAATGTACTAATTTTTTTTTATCGACGGTTAAAAAACTCCAGCTTCAATTCATCTACAAGAACACTATCAAAACTCCAAATTCGAAATTATGCGAAGGCGACAAGCTTTCCAGACTATTATCAAAATCCAATATTTAGAAAAGAAGATCAAGTGAAACTCATTGCAGATTCGGATTTGAAGAACCGAGCAACTGTACCTGTGAAGCCACCTACGGTTTCTGAAACGTCTTCCGTTTACTTTGATCCTCTCGTTAATAAAGTCATCAACCATGTGATGGAAAAAGGTAACAAACGATTGGCTCGTCAACTCGT…
Novel00733	scaf1754	+	2826	3712	288	CUFF.245	e-112	0.99	GTGGGCTGACGTCGAACGCCGAGCGAGGTGTTACACCCGTGTACCTCCGTTGCCGGGAAGGCAGCGTGTCCTGGATGTACCCTCGGGGTGCCTTGCGTCTGTTGTTCCGCCCTCCACTACCAGCCGACGAACGGGACTTCAGAGTGTGCATACGGGTCGTACGAAGACCGGACCCGCCCGACCTATTTCACACCTTGCAGCTTAATGAAACAGAAGCTGCGGACAGATTCCCAGCGCGTTTGTTCGTAGAAGGCGCAAAGAGATTAGAGCCTTTGTACGCACCTAACG
Novel00734	scaf176	+	77407	81676	2881	CUFF.6573	0.0	0.99	CCACGCTCTGCTACCAGAAATTGTTCGATTCGAACCCAGCGACCTCGTGGCAGCCTAGGGCTACGGAAACCAGCACGAGGTGCGCGTCGAACATGTGCCGCGATTCGCGGCGCCGTATGTACTATTTTAACAAAATATCATGCAATCACTCACCGGAACCGATGCCTTCGTCTTCTCACGCCGTATCACTTAGGGAGAAGGGTATGGGGCAGGAATGGATAAGGATTAGCGATGATACACAACTTTAGCGTAGACCGTCAATATACAGGTACCGTCCCGTTCGAGAAGCAAGACAAAGTGACAGATGTCAAATCGCGACGGCACCGTCAAATCGCGACCCGTGTTGCCGTGGTAAGAATTCAAAAACTAACGGATTGGTTTCGAACAGACATCTACAAC…
Novel00735	scaf176	+	107198	108499	1302	CUFF.6560	0.0	1	GCTCTTTTGACGATGCCCTTTGACGTCTTGATATCCACAACTCTGCAGATTCCATCAGGTCCATAATACATGTGGTGAATTCGTCCTAGGATCCATTTCATTGGTGGAAGTTGATCATCCTTGACGACTACCATGTCTCCAATTTTTACGTTCCGCTCGCCATTCTTCTGCCATTTTACACGCTGCTGGAACTCACGTGACCACCGTGTCCAGAACGTTTGTCTCATACGTTCTAACTGCTGGTATCGGTTGATCGATATCCTGGTCGTAGTTGGAGCCGGTAACGACGATAATGGACGCCCGATAAGGAAGTGCCAAAGTGTTAAAGGTGTAATATCAAAGGGGTCCGCTGACATAGGTGTCAAGGGACGGGAATTTAAAATTGCCTCAGTTTGAGAG…
Novel00736	scaf176	+	157076	168512	7787	CUFF.22205	e-126	0.9	GTCAGGAGCAAAATGTTCTAGGCAACATTCCAGTGAATATTTAATAACTGACAAAGGTATTTGGTTTCAGGAAATAGCTACTTTTCGCTGTATTACGAATATCTTATTGGTATCTCTACTATTGGCGAAATTATAGAAGACACGTGTGAAAAACTATGGTCATGTCTACAACCTTCATACATACATGACAGAACTAGATGAAACTGGTCCCATTACTGCTGAAATTGTCCATAAAATAACCCATTTTCGACACTGCTTAGGAACGGTGCATGGAAAGCATATAAGGTGCGAAGAGCCGGATTGCGCGGGTTCCGAGCTTTATAATTATAAACGATATCACTCCTTGATTTTAATAGCGGTTGCTGATGCAAATTATTATTTCATCAGCGTTGACATAGG…
Novel00737	scaf176	-	147330	149001	1672	CUFF.6568	0.0	1	AAGGATAGTTCAATGGAATTGCAGAAGTATCATAAGTAAAAAACATGAACTTGTACATATTGTAAATACTTTTAAACCTTTTATTCTTTCTTTATCTGAAACCTGGCTTAAGTCGAACTATACATTTAAAATCCCTGGCTATTCCTGTTTAAGGAATGACAGGGCTGATGGGTATGGCGGTGTGTGCCTTCTTGTCAGAAACTCTCATCTTATATCTCCTCTTCCTCTTCCTTCACACAGTGATGATTTTTCTATCATTGCTGCTATTGTTGATAATATTTGTTATGTTTCCGTTTTTAAGAGTCTTTAGTGAAATTAGAAATATAATTTCACTTCTTCCTCATCCTTTCATGATCTTGGGTGATTTTAACTCTAATCACACATCATGGGGTAGTTCCT…
Novel00738	scaf176	-	154538	156702	2165	CUFF.21152	0.0	0.97	AGGGAGTCCAGTCCCGAGGGTACCAACCAGACCCCAGGGGACCGACCCCTGGTTAATAAAAAAGGAAACAAAACATGAAATGGCATCTGTGAGAAAAGTAATACCCCAGGAGGGTACCTCCCGCTCCGCGGGGGGAGAATCCCTCCGTGCGGTCGAGCGATCGGCCGCACGCTGCCCCACCGTTTCTGGGGGGGGCACACACTGTCACGCAGAAGGGGGCGACAGCACGGGTCGCGTAAGGGACAGGGTCCCCACCGTGCGCCTCGAGCGCTGCGAGAGCCTTATCTCGCTCTACTCGGCGCGGAGCTCCGCGAGGGGCGACGCGTCCAGTGGGCGGGAGACACCGGCGCTGTTCACCGACACTCGACAGCGGACTCGGCGGAAGCGGAAGTCGGCCCG…
Novel00739	scaf176	-	157070	161182	4113	CUFF.6569	0.0	0.98	CTGCAGTCATCAGTAGGTAGACCGGTACTTTTCTTGCTATGATTATCTTCTACTTCACTACTCACTGGAAGTTTTATAATTGTTTCTTTACATTCTGGTATCTAAAAAAAAAACATGTGATAAATAATAAACATTGATTGAGAAAATACTTTGTAGTACCTTGGCCTAGTTACATTTAGTTTTTCATAGTTATAGTTGATTAATCTATATTAAGCCCAGTATATAATTAATGCAAAGTTTGCTTAAAATCAGATAAGGATTAAAAATGTAAAGAGTCTTTAGAATACTCAAAATATTGAAGTAGGTATTCATATTATTACTTTTAATATGTAGAAATGTACCTTATCACAATTAAATCGTGGAGACAATCCTTCCACACTTGGCCCAGCTATAGTCGGA…
Novel00740	scaf176	-	161330	164969	3640	CUFF.19731	0.0	0.96	GGGTAGACTCCGTAACGCCACAGTATAAAATGGCGGTACGTGGACAGAGTCGTGGCATTCCGTGTCAGACAGTCATTCCGTCTGTCTCAGTCAGTGAGTCTCTGACAGTCAGTCAGTCTCTGACAGTCAGTCAGTCGGTATGTAAAACGAAACTGTCGATTTACCCTGTCATTGTGAAAGTTGTGTGTGTTGAGTTTCAATAATTATTATTCGGAAAGTTTTATTGACTGAACTGAGTTCAATCGAATACGAGTGATGACGGAAACTATCGCTTAGTCATCCCTGGCGCGTGCTGACATATATATACATATATATATATTATAGTACGTTATTCGTACAAAAAACAATCAATGGTATGAGTGGGACGTTATAAAATTCATACGGTTTTTTCGTGTTTCC…
Novel00741	scaf176	-	165079	168512	3434	\	/	/	CCTGTTCGTAGCTTTTCACCATTCACGATGCTCACATCCACACTATTAGGTCGGAAGTCCATCATGTACTTTTTATCATTGCACATATGATTAGTAGCACCGGAGTCAATGTACCACACATCACTACTTATTTTTACAGACAGAGCTGCAAAGAGCGCTTTGTCCTTTGGGATATTCTGCTTCGGATTGTTCCTAGTCTGATATCTGGATTTATTTTTGCCTTTGTTGCCTCCTACGTCCGCTGACTCCTTGAAGCTTCCTTTGTTGGAACAATTCTTAGAAATATGACCCACATTTTTGCACTTGAAGCATCTCGGTGGCTTCTTGGTTACCAACGCAGTGATATCTTGTTTCTCCTCACGCCTCTGGTTTTCTGCCAAGAGTTTTCCTGAGACAAGT…
Novel00742	scaf18	+	1206138	1222977	239	\	/	/	CGGTTGTCAGTCGGCGCGCGCGCACTCTCCACGGTGGTACGCGAGTCGCTGCTATCTGTAAAACTTCGTAAATCGAAATCGTTATCACTGAACTCATGTTGTACCTCCTAAATATAAAGCCACTTCTCTGAGATGCTGGTTTCTAATGGAGTTCTAAAAACAAGAAATTAAGAGTACGATGTGGATACGACCTGCAATCATTTTAAATTTAATCACCATCGAATTTTCTTTAACTAATT
Novel00743	scaf18	+	1380203	1382774	1648	CUFF.20399	e-106	0.95	CGGAACTGATGTGTTCGAATATTTATTAATGCTATATTATTAAAGTAGCTCGAAATTCACCAAGTTTAGTATTTTCGGCTATCGTAGCGAGCCGTAGGACGTAATTATAATCACTTTTATAGTTTATCTATTAATTTCAGGAATGATCAGGAGGAAATCGCCGGACTTCCGCCCTCCACTGGGGACGGAGGGCGGGGCATGTCAGAGTCGAACTGACTAAAACCTCCTGTCGCTCAAGAACCAACGTCCAAACCTTGCATGAGACAGAACTCATGCAAAGGCAAAGGGGGGAAAGTGAAGCGCTTAGTGCGGAGCACATCTCTCTCATCACCCTCCCCCTCGGGACGCCGAACCGGCGGTCGTCGGCGCCACGACAACCAGGAATGTTATGATGGAGGG…
Novel00744	scaf18	+	1552349	1602357	1829	CUFF.495	0.0	0.98	GGCGCATAATAACTGGTTCGACCAACCGAACGAAACGCTCAGTTTCCGATTGTTCGCTACGGGGAACGCGTGTCTCCGAAAACATTGAGCCGACGTTGCGCGAGAGCATATACGATTTATCGAACATAATAAATTTTCAAATAGACAATTTTCTTCAACGATTTTTCCAAACGAACAATATTAAATCTTGTGTATTCGTAGTAGTGCGTGTGCGTCTTTATAGAAGTCGAAACGACCCTCAACTGCTGAATCGTTGGCAATCTACGAGTTCAGATATCGGATATAACATGTTGATGAGGTGGCTGACATTGGCATTGGTGGCAGCGAGCTGTCGCGTCGCCAGTGCCTGCACGTGCGCATTGGAACACCCGCAAACTCATTATTGCAAAAGTGATTTTG…
Novel00745	scaf18	+	2395039	2397257	1348	CUFF.517	0.0	1	AGTATAGGCATGTCATTGTATATTAATAGTAGGTAATGTAAGTACCTACTGATTAACAGTCGACCAGACTGCTCGTGCGTCAATTGTTTTTTAACAAATTAGTAGTGGAACGATAACGTCGTAACCCCTGTTATCGCCGCATCCCGGTACGTCTGCGAACTAGAAGCTGGATCTGTTTGGTAGCGACACTCAATTGAAAGTACGCGAGGTGCATCAACCGAGTGTATATAAACAAGTTCTTACTTCGCGCATTTCATTTAACATTAGTCAGTTGAACGATTAGCTACAGCAGCGTTTCAGTTCGGGTCAATTTCGGATCAAATTACGCTGTTGCCGGTCCCGCGAAACGTACACACGTTGTGACATTTGCACGTGCACTTTGAAATTCGCGTTCCTTTT…
Novel00746	scaf18	+	3064182	3066014	986	CUFF.554	e-170	1	GTTTTTTCTTAGACGAACCTGTTCAGTTTGACTATTCCGATAAATACGCCTCACCCCTAATTCTGATTTTGACATGTCTATGCTAACCAAATTGAAATCTAATCATAACAAAAAATTGTTTTAAAATTAAATTACGGAGACATTAAAACATTGCATAAAAAAAAAACTATGACAACAGTGTATTTTTTCTTAGCTGTGATGTTTGCTCACGGTAATTTTGCAGATTATCGAGATGGAAAGGAATTGCCTGTAACAAGCTATAAATTAAAATACAATGGTGAGGGGTATTTGTTTGCGAATCCTAGTATTTGTACGAAATTACTTGATGAATTTGCGGATTCTGCATCTAATTTTACAAAATGCTCAATCAAACATGCGAGACCGATAAGACTATGTGAA…
Novel00747	scaf18	+	3088524	3090628	1470	CUFF.550	0.0	0.97	TGTTTTTTTTTTTTTGTAAAGTTGATCCCCAAGTACATTTTTAATTATAACATTTTAGAGGTGTAGTATATTCATGACTTTTTTAATGCGTCATCATGTGAACAGGCTTACAGCTCCGCCTAGGTTTTAAGTTCAAAAGGTAACCCATTGACATCACAACATGAATATTGCTACTCACCTTATTACTTGGATCTATCTCTTCAATGTATTTTTTATAAAATTTGCTGGTTACACAATGTTATTTCTTCATCATGGGAGTATTTCCTACACCTGAGCTGTATACATATATCATTGAAAATATTTGTACCTGCCTTTGAAATTTGAACACTAGCACAGTCATTTTTTTGGTGTTAAGTTGATCGATTTGTTCATACAAAGCACCGAACAATGTGTGTATTA…
Novel00748	scaf18	+	3622777	3634511	262	CUFF.623	e-100	1	AGCCGACAACATAGATTATACACTAGTCGTCAGTGATTGTTAATGTTTGGGTGTATTTTTTCTTTAAAAAATCCTGTAAAGTTGACGTAATTGTGACTGAGTTTACCATATAATGAATTAGTGTGTTTAAACGACATTAAGTGTTTATAACAATGAATATGGTGTTACATTGTTAGAAGAAAATGTTTTCAAGATCTGTCATTGTTGATGATGAGGCTCATTGAAGGTACGCAACATTTTGTACTAGACATTAAATACCTTG
Novel00749	scaf18	+	4231531	4235021	2981	CUFF.614	0.0	0.97	CTCCCTTTGCCTTTCCTAATAAGGAAAAAAAATATATAGGTATCTATGAATCGTATTATGTCAAAATTCTCAACTTTTATCGGCGTAGACTCGTACACGATAAATTTCTTCTTGGTAGAGTAGACTCGCAGTAATTATAAAGTTATAAATAATAAACCGTTTGGCTAGCAGTCGTGGTGTAACTGGGGTTGCTGAGCAGCTTAATAAAACATTTACTAATTGCTCTGGAAAATCTACAATAAATAACAAATACAGGGGGTCAGTTCACCTACCCATTTAAATCACCGTTTAAACTTTAGAGTATTGCTATATTGTGCACTGTGATTGATTGGTTAACATTTAATATTAGCAATTGTTACAATGTCAGACGGCTTCATTCCGTTAAATCAAAGCACTCCG…
Novel00750	scaf18	+	4734998	4737521	2524	CUFF.617	0.0	0.98	CAGCTTTACAAGCACCATAATTTATTTTAACAAATCGTAAATTAAAATACTCAAATAAGTGTCCCACCACACTTAACAATATGTTGTAGAATTGTTTATATTACATACATACATACATAAAAAAAATATATATATCAAAGCAAAATAATATCAAAATAAATTGCACAAAAACATTTCGTAGGAATGCTTAGTTTAACAAATAATCTTACGAGTACAATAGTCAACAGGAATGTTAAACAAATCAGATTTCATTCGCAAATAATGCAGTGATTAAACACTTTATAATTTATTATTAACCTTATAATTTATTAACAGGAAGAACTTCTAAAATTTTATATTTACAATACTATTTTTTAGAATTCGTAAAACCTTTTCGCGCTTAATAGATAAACTTCTTTT…
Novel00751	scaf18	+	4847879	4850437	953	\	/	/	ACGTCTCTTGTGTTCAGTCATTCTTTTCGCTCAATTCTCATCTCAAAGGGAATGGGATAAGGCATAATATCGCTAAAATTTTTTTTTTTTATTGCCCTTGTAGGCAGACGAGCATACGGCCCACCTGATGGTGAGTGGTTACCGTCGCTCATGGACTTCAGCAATGAGTTAAGTTTTTTGTGTACAATAGACCTTATTCTACTCTAATATCTTCATTTCATGTATTGCCCCAGGAGACAACGGAAACTCCTCTCCAGTCTCCGCCCACACGTGACTCTGCCCTAACGGAAGAGATGCCATCGTCAACTTCCTCGGCGCAGTCAGCTACAAGCGACGACGCAGCCCCTTCTAACGAGGGCCTACACTGTCTCACCCTAGAAGAATTGAATCGAGCTCTGA…
Novel00752	scaf18	+	5398553	5398709	157	CUFF.21973	2e-11	1	GCGGACTCACGAGAGGTCCTACCACCAGTAATTACTTAACTATAAAATTCACTCTACTTGTCCGTAAGCTTAAGACAGATTCGTTTGAAGAACTGAAATGAAGTAAACAGTAGTGAATGCGTCGAGTTCAACATCATAACGTTAAAAAATGTCTCAT
Novel00753	scaf18	+	5804835	5805406	572	CUFF.11411	3e-35	0.92	GTCGTGTTATAAAAATCAAACCTGAAAAATAGTAATTTGCGTAATTTCCGGTGGTAGGACGTTTTGTGAGCGTGGTTGGACGTCTGTGGACCGATAGAAGTGCAACTTCTTCTATCGGTCCACTGTTAGATATAGGCCTCCCCCAAGCTTCGCCACAAAGACCGGTCCTGCGCTGCTTGCATTCAGCGGATCCCCGCGAACCTCAAGAGTTGTCGGTCCATCTTGTGGGAGGTCGCCACTCAAGAACTTTCCGGCACCAACGGCCATCCGTTTTCCGAGCAATGTGCCCTGCCCACTGCCACATCAACGTCGCAATCCTTTGGTAAGTTTGCACGGGTAGAAATAGGCAGTATTTGTATTACAAATACTGCCTATTTCTACCGCGAAGCAGTGTGAGTA…
Novel00754	scaf18	-	291698	328986	551	CUFF.387	e-167	1	GCGGGAAACCGTAACGCAACCAGTCGTAGCAAAGTCAGCGCGTGCGCAACACGCGCTACTCACTAAATATTTTACATTCAATGCGATCGCGAACTCGAAGTTTTGTCTCCTAGTATTTAAAACTTTTACCAATTTATTTAAATGGAAGTATTGAGGACGCAACTCGTTTCCATTGTAACGATTCTCTTTAACATGGTGTGAATGTACTTTGTTTGTTTACAAAAGGAGTGTTAGTTCTACTTTCTATAACTTCAAAAACAAAAGTCGGTGAATAAAATTAAAAAATAATAGGTCTTTATTTTTAGACTTGAACAAAGTCAGGCTCTAGAAATAATCCCTAAGTTCGTGATGAAAAATGCTTAGACAAGAACTTCTAGTGTTGGTATTTGCCTGCAGTTC…
Novel00755	scaf18	-	400750	402939	292	CUFF.390	2e-78	1	CTCAGTTTCAGTTCAAGAAGAGCTGAGCGTTCGGATGTACGCGGCGCCTAGCGCACACGCGGACTGCTCTTAATATATAAGGAGGGAACTTGCGACACCGTTAACACATTCAGACTACAACCTGTACAGGAAGTCACTTGTTTCCGTTGTCATCTTTGCAATCCACGAAGATGCTCCTCGCTTTGGTATGCGGTGCTTCGCTGCTTCTGCAAGTGATAGCAGCCGGTCCATTCGTCAACAACCAGAACAAAGTTCAAGTCGTTCGATATGACTTAGATACAGACAATTTACC
Novel00756	scaf18	-	1482688	1482968	281	CUFF.460	e-139	1	AAAATTTATTGATTTACTTAACAATATTCACAACGCCTTAATATTTATTACAAAAATAGGACAATTCATTTCACAATTCGATATGTTTCCTTTTAAAAATAGTTTAAACGCACACACATGGAATGATATAGATTCATCGTTTTATTCCTAACAAAACGTTTATTAAAGGCGTAAAACCTTAATTACTTATTTATTCATAATTGTTTGATAAAGACCGAATCGAACCAAAATGCTGGTACTACATAATAATGCCATACCATAGAAAAACATGACTTTTTCTA
Novel00757	scaf18	-	2115275	2115771	497	CUFF.504	0.0	0.96	TAACGACTACACAGATTAAAGTTCTTTATGGATTTAAATTCAGCACACTCGTATTACTAGAAATAGTAGAGGGTTCTAAAAGGTTCTTAGGGAAGAAAACGAAACCACAAATTTTGTAAATAGTTCATGAAACGGGTAAAATGTTCAAGAAAAAAACTTCAGTCGCTTCTTATGTGTAAATAGGGTTCTCAACAACTCCTCTTTAAGATACATATTTGAATAGAAAAAAAACCAAAGAAGTTTGAAATCGTTCACTACAATGGATAATTAAAACACTAATTATCGAAAGTCGGTAAAAGTTTTCGAAATCGAGTTTCAGTCATACTAGGGTCGCGTGATTCGTTCGATAGGTTCTATCGGGAGAGTTGAAGTGTATTATAGAAGTAATTGAAAAATAAG…
Novel00758	scaf18	-	2372657	2375819	2493	CUFF.532	0.0	0.99	ATTTATCGGGCAAAGATTAAACACTTAGTTCGGGCTATCGGCGACTAAAGATAATGCGGAGATTATGAATCCCTAAAGATATTTAATATTAGGTACCATTTATCACGCCACATTTAGGCCTGTATCAGAAATGCAACAAACATACAACAGAAGACGGGGTACATTTTTATTACTTGTTGGCTGTAACTCAAAATTTTGTATCAATTAGACATCCATTTAAGTCAGATAAGATAAGCATACACATTTTAAATGGAATCTCACGATAATAGCTACGAATCCATGGATGTGGATTACAGTGCCAATTCTGTTACACATATGGATATTTCATATAACGACTCGCAAGTCTACGCGACACAAATTAAAAAGGAAAAGTTAGATGAATGTGTCGATATAGGGGAA…
Novel00759	scaf18	-	3612550	3617533	1879	CUFF.580	0.0	0.98	GAAAAGTTTTGCTGATTAAAAATAGAAAGAAACTACAAAAGTATTTTATGAATTTCTTGAGAGGTAATTATGAAAGCTTGCAGTACACAGGACAATAGGGTTGAACGTGAATTCTGTAAATTGCCAAAAAGACAGAAAAAAAACCTGAGTAACGAAAAAGCTTCCCTTATGAGGAGACGAGAAAATTTTGTAAAAGCGTGTAGGAGGGTGTCCTTCCAGGCATATTCCAATTATCGCAAACGGATGCTTTTATCATACATGCCAAGTTGTTTGACTGGAGCCTGCAAGCATACTAAGGTTAAAGAAACTATTCCTAATTATGCTGTAGAATCATTTAAGGTGGAAATAAACAATCATATGTGGCTAGAAGCTGTGGACATATGTCATATGAGTATATCC…
Novel00760	scaf18	-	3863407	3863965	319	CUFF.585	4e-61	1	GTTTAAAAATGTCTTATATATGACTGTCACTGTCAATTTGTCAAAGATCCAAACAAAAAAACGACATCTGAATTTATTGAATATTCGACTGTTGTTTTTAGATTTAAATCAGCAACAAGTATGGGACGTCGAAAATCAAAAAGGAAGCCACCACCAAAACGAAAGGCTACCGAGGCACTGGATCAGCAATTTAACTGTCCGTTTTGCAATCATGAAAAATCCTGCGAAGTAAAAATGGATCGCGCAAGGAATACTGCGCGAATACAGTGTCGAGTTTGTTTAGAAGATTTCCAAACAACAACAAATGTTTTGTCTGAGC
Novel00761	scaf18	-	4527706	4529380	1352	CUFF.11553	3e-93	0.9	TTGCGGTGTTATACTTATAAATCACCTGCTTCTTGTTTCAGAGCCGTTTCGGAATATTATTCAACACTTGCGTTATACGGATTTTCCTGTGGGGATTATGTAAATTGAGATAAAAGGAAAATGTCGTGTAGCCAAAGAATCTTTCGAAAAGCATCTCTTTTGAAGAAGAATTCAACATCAATCAGAATAAGTTGAAGGGATGATAAATTCATACAAGACATTGTTTAAGTTCTATGAATAATAAGAAGGCCAGTACTTTGTGGATTTTCCGGTTCAGCCGGGATATTTCGAAGTTTTCTTATTTTGGCCCGTAATCCTAACTTCACCGAGAGGTATTTTATTTTTGGAATGTTTTTTATTTTCCCGTGACTTCAATTTTATTGTGGATATATCTAAAGA…
Novel00762	scaf18	-	5611097	5613050	1320	CUFF.688	0.0	0.98	GAACGATTCCAAACGATTTCTTGTATATGATTGAAACCTACAAATCAACTCCGAATCATAAAAGTAATATTTTGCAATACTTACCATATTAAATTACAAAAAACTTTGTCTATGATAATTTTTCCATCACGTAAATTCATTTAGATTAAAAATAAAAGTGTTAAGAGACAAAATAAAAAACAAAAATGTACAAAATAGTAAGCGATCACGATAAACAATTAATATTAGTTATTATCGAAATGCATTTTATTTTATTGTATTAATGTAAGCTCGCAAATACACCTAAGTCTTTGATGGCATGCCAGTGGCGGTATTCTGTAAAGCCATCGATAACTATACAACTATGATTAAAGTACATTATCACAATTAGATTTAGTGTACCTATATTACTTTAACACG…
Novel00763	scaf18	-	5897905	5904300	6198	CUFF.782	0.0	0.99	AATTTAGTTATTTTTCGAAATTATTTACTTTGTTCAGAAATCTGGCATTATCTAGTCTAAAAGTATTGATAACGAATTTATTTAAAAAACGTTGCGATTGATCGGTATGAAAATGATTTCTAGTTAAAAAATACTAATTAGTATATTTACAAATAATAATATGTTATCAAACTATCAATAAAATTACGGAACTAAAAAACTACAATAGGACGCGAATAGGTTCAATTACCAAAGGTCATTGCTATTTAGCTTCTATATTAAAATAAGTCTTCTTCGAAATTATTTACTTTGTTTAGAAATTTGGCATTAGCTAATCTAAAAGTAGTTGATAGCGAATTATTTGCTAAAAATTAAAGATAAAACCTAATGGTGATAAAACAATAAATTTCCATCTATTGA…
Novel00764	scaf183	+	5926	27775	3289	CUFF.19270	0.0	0.98	GGGACATATTTTTTGCTGTACGACTTCCTGGATTATTTCGAAAAGGATGGGCCTAGTTTTCTTCAGAGGGAGAAATTTCTCGAAATCGTTGACACTATTTTCAAGGACTTTTCTAAAATTAAAAGAGAAGCCATTGTGTTCCAGTATACAGATTGGGAAGAGATCACCGACGGATATTTGAACCAGAAGATGATAGCTGATGTCGTAGGAGACTACTTCTTCGTATGCCCCACTAACTACTTCGCCGAAATACTTGCCGACGCTGGTGTCGATGTTTACTATTACTATTTTACTCATCGTACCAGCACAAGTCTCTGGGGAGAATGGATGGGCGTGATGCATGGTGACGAAATGGAATATGTTTTTGGACATCCCTTGAACATGTCCCTTCAGTACCAT…
Novel00765	scaf183	+	71095	71791	426	CUFF.19272	2e-97	1	GTATAATCTGTGTCATAACCTAGTTGTTTCATTAAAAACCTTTATTTACAACAAAACAAAACAATAAATGAAAATGAAACGGCACGTTACTTGTTTGATGAAAAAACTAACAGAAAAAAGCCATTTTTCCACTCTACAAATAACAAGATTTTTAAGCACACAAGAGGCGATAGAACGTCGCAGCTATTTGTTCACGTTAGAAAAGAAACGGCAGATAGAAAATGTCGGTAGGATCGAAAAAATCGAAGTCCAATACAAAGGCATACCAAAAGACTGCACCTTGGTAATGAATAAAAACATTTCGACACCGTACGACTGTGCTAGACATCTAAGTGAATGGCACATGGAGAGCAGTGTCCTAGCTTTACTTGATGGAAATCTACATTGGGACATGCACAG…
Novel00766	scaf1857	-	538	1598	723	CUFF.22567	0.0	1	CGACAACATTATCTCTTTGTTTGCATTAAGGAAATTTAAAATACAACAATGGCCACTTTAAAAACAAAGCTATCGGAATTTATCAAGGGTTTCAGAACTGATGCTGTGCCAAGACAGCCTCGACCAGTAAATGTTGACTTTGACCATCAAGTACCACCGGAAGCCCCGGTAGATGACGAACATGCAGACTCTAGTGAACACGAAGAAGTTATCATTGAGGAAGAAAACGATAGTGATATGAAGAAAAAATCCAAGCCTAAATCATTTTTCAAACCGAAAATACCGAAGAAATCTTCAAAGAAACCTGACCCTAACAACCATAAAGGCTCAATCAATACCCAAGCTGCAGGCAATGTATTGAATGTGGTTGGTTGTACAAACGTAAGATGGGGTAATGAT…
Novel00767	scaf188	-	9565	12171	1180	CUFF.13333	0.0	1	AAACAATGAAATGTTTGGTAGGTTTCCAGAAATTTACTACAACTGATTTAAAGAAACCATGGAGAAAGAATCCTGATATAGTATAATATATTTGACCACGAGGCGTATGTTCTAAGCGCGTATAGGTATTATAAAGTAAAAATGGTGCAAAGATTCACCGTCGAAGTACCACAGAGCGCTAAAAAAGAAGACAAATTTGTCAGCTTAGTTGGAGAATTCGGAAGATGGCAGTTTTTAATTTTCAGCACCATATCTTTGGTGAAATTCTCATCGGGCACCGTCCAAATGGCTATACTCTTCTTGACCCCTAACTTGGTCTTCTGGTGTGAGAAGTTCGCAAATAATTCTAGAATAGTTCAGAATAACACTTGTTACAAGGATTGCGTAAAATACAGTTAT…
Novel00768	scaf1884	+	1410	2790	665	CUFF.22502	1e-65	1	GCAAAAGCTTGTGTTAGATATTTAGTGGTGAGGTTTTAGGGGAAAGTCCCAAAAGCCACGCTCGGCTAATTTGCTTCTCATGTACTTGACTTCGTCACCAGCATCGCACGCTTAATCCTGAAGATTCTGGAAATAAAAATCAATTTGGAAAACTCACCTAGACCGGACATAGAATGTGGGTAGACCATCATTGTGCATAGCTGTGCGGCGAATGAGACACGTTCCATCTTGAGACGTGAGGTCTATAAATCTAAATCGTAAAATGCAACTCGCACTGGCCCCCTAGAACCGAAGATCGGGTTCAGTGGCGAGCTTTGGGAGAGGCCTATGTCCAGCAGTGGACTGCCGCAGGCTTATGATGATGATGACTGGCCCCCTATGGGAGTTTGTACGGTGATG…
Novel00769	scaf189	-	41206	44501	1053	CUFF.6575	e-149	1	CCAAATTGTAAATTTATTCAAATCTTTCATTAATTAGAGAAATATCGAATAAAATAACACGCGTCCCTCCACTGACCGGACCGGGACGATGACAGTTAGGTTATTTCGGGCAACGCGGCCATTTTGTTCGCTCGCTATCATAATATGGATAAGACTATTGGATCTACTTTTATATGGTGTTTGGTTTGCTTTGACAAATAATTTGGAAAACTTTTTTTTTATTTCTTTCTTTTTTTATTCTTTTGCACTTGCGCTTTATTTAAAACTAATTTGAATGTCTTTTTCCTGCACCCAGTTAACTGCATGTGGCTTATGTTGCGCTTTTGATTGGATTTTCATAGTGAGAGAAGTTTGCGGGTGAGGGGAGGCAGTGCAAGAGCAACAGGCGTGCGCACTCGC…
Novel00770	scaf19	+	272247	272784	296	CUFF.8181	9e-65	1	NNTTTCAAAATGAGCTCGCATGAACAACAGGAATCCATAAGAATAACAAGACGATCACTGAAGACATTACAACATTCAGCAAATGATAGGGAAAATTTGGTGGGTAGACCAACGAAGGGACTGAAACATCAACTTTCGCAAGAGAGCCCCGGGGAGTCTGTAGAGGTAAAACGAAAAAATCTATTGAGTAAAGAAACTCAGGCCAATCTCGACACAAAGATTTCTGAAGATGATCTAACAAATCCTAAAGGAGCATCAGAGAAATATTGGCAAATATTAGCTGAGAAAAGACAGTA
Novel00771	scaf19	+	370782	389785	1819	\	/	/	CGCGGAGCCCGCACTCTACTCACGCTGCCCACCGTGGACGACATGGCGCGGGAAACCGCAAAGAATCCACCAGGATTGGTGATAAAACGCCATAACATTCGAATATGGTGTCACGACTGCGACATGGCGCGGCTACAACGCGTGGTCTGGGAGGGTCATGGCACAAGCCTACTCAGTGAGGTCTCCAGTCAACCAATCGTCAAACGTTTTTTGGAGGCAGTCCCATATATCATGAACACAATACGTGATGTTCACAACGCTGTTGTTAAAAACGATTTAGAAGGGCTAATGAAGCACTCGGGTGACCCAGTACCGCCACAAATCCTTTCCAGTCGCGATGGTAACAATATGACCGTGATGCACAAGGCTGCAGGCTTGGGCCACAGCAGCATATTAAAA…
Novel00772	scaf19	+	583803	593292	1476	CUFF.8227	0.0	1	AGGACCTCTTGTGAGTCCGCACGGGTAGGTACCACCACCCTGCCTATTTCTGCCGTGAAGCAATAATGCGTTTCGGTTTGAAGGGTGGGGCAGCCGTTGTAACTATACTGAGACCTTAGAACTTATATCTCAAGGAGGGTGGCGTATTTACGCTGTAGATGTCTATGGGTTCCAGTAAGCACTTAACACCAGGTAGGCTGTGAGCTCGTCCACCCATCTAAGCCATAAAAATAAAAACGTACATAGAATTCACAATAATTTACAAGATTACATTTTTATACAACAGAATAACAGTTACAAGACATATTTTTTTGTGTTCACAGTTTACAATTTCGTGTTCTACGCCTTAAACGTATCCCTTTGTCTACCCAACGAACTAAATACGTCGTAAATATATAT…
Novel00773	scaf19	+	1392786	1429202	714	\	/	/	CGGGAATACTGTTCTTTCCAATATAGTTATCTCTTTCTAAAAGTGAATTTCGTGAATTCAGAACTGTTCTATTCTTGTAAGAATCGAATTCAGAATGAAGGTAAGAACATACGACCGTTTGCTAATACTACTTTCGGTTCTCGGAGTTTTACTTTCAACCTATGCACTGTATGTGGAGCTGAAAGTGGAGGCAAATCCCAATTATAAAGCCTTTTGCGACTTTTCCGAGCGAGCAAGTTGCACGAGAGTGCTTACTTCGAAGTATGCCAAAGGTCTTGGAATAATCGACGAAGGATCATATTTACGTCTTCCGAATCCAATTTATGGAACAATTCACTTCTGCATTATGATCATTTTAAGTACACTCGCATACGGTCGACTTGATAATAAGTAGGCAACG
Novel00774	scaf19	+	2117397	2140250	4860	CUFF.8277	0.0	0.98	CTCCACTTCAGACACAAGTTTTAATCGCCTCTCGTGTATAACGCTTCGAGAGAGACTCTGATGGCCGATATATCGCGCATCCCCCGTGCTGTCATCCGCATAGCAATGCATGCCATCAATAGATAGCATGTCATTGATATGCAGTATGAAAAGCGTGGGGGAGAGCACCGAACCTTGTGGAACACCAGCGTTGATGGTCATGGTATCGGAGCAGCAGCCGTCGACGACAACTGCGATGCTCCGTCCATCCAAAAAGCTAGTGATCCACTTGCAGAGTCCCTCAGGGATCCCGTATGCTGGAAGCTTCGATAGAAGTGCCCTATGCCAGACCCTGTCAAAGGCCTTCGCGATGTCAAGGCTCACAGCGAGAGCCTCGCCCTTGCTTTCCAAGGCAAGAAT…
Novel00775	scaf19	+	2511985	2512281	297	CUFF.8316	e-104	0.96	AAAAAATAAGAAACTTTATTATTGAGACACAATGTAACAAACACATTTCAATAATATGGAAACAAAAGTATGTATTACGTAGTTACCTACTTAAAAATTAAACAACTGAAACATTGTTTTCGTTAGTAAATAAAACACACACAGTAATATTTCTTACATAAAATGTGAATGAATTACAAGAACGTTATACAAATGCAAATTTAATTAACCGGAGAATTTACTTATTATATAAGTAACGGAGGTTTTTATTTAAAAAAATTACATATCGAGGCTATTTGGTTTAAGCGACATTTTTGC
Novel00776	scaf19	+	2513475	2513694	220	CUFF.8318	e-121	1	CTCAGTAATAAAAAGGTTCATTATTCCTAAGGTCCAAGTCATGCTCCGGTCGTAAACCAAATCGAATATTAATAAGAACACACTACTTACCATCTACCACTTAGTGGAATAAGACTTATGCATATTTCTATAGGAAACAGGATTTGATTTCTTAGTGACACTTGACCAAGAAATCTGACTCAAATACATCAAAATACATAACAGTTGTCAAAATTAGATT
Novel00777	scaf19	+	3324189	3324779	306	\	/	/	ACGAAATGTTTGAAAGAAATGTTGTGAATAACACTTTAGTCATCCGTGACTATGTGTTTCGAAACTTCCGTAGCGTAAGATGAAAATAACAAACGTGTGATGAGTACATCAAAATCCAAGACTTACACAAAAATGGATAATTAAGAAAATATATATCAAATACGAAATGGTTATATTCTAAAATTTTTGTTCCGATTTTTATCAGTGTACCTATTAATATTTCTGATATTAGGCTACAATAGTCTTATTATGATCATCGGTCCTTGATACGTGGTTAAATTTTCAAAATAATAATCTTGAAATTAT
Novel00778	scaf19	+	5024748	5027129	739	\	/	/	GGCAGTTCCGTGAGTCACCTCGAGCGTGACGTCACCAGCATACTCATAAATTCGGGTGTCGGCGTCCGCATACCGTCGGCGGCCGCGCGGCTGTTATATAAAAGAAAGTGGCGCGGTCGCGAGGCGACCTTGCTCGGTGAAAGGCGTGGTGCAAGTGGCACAGCCGGAACTCACTCTTCCCACGGATCAAGATCCCGCGCCTCTCGCCCGCCGCCATGCCGTTATGCGCCCGCGCAACTTTCGGTAACCGGTTGAGAATTAGCGAAAAATGCAACTGTCGCACTTGGACCGGTGCCAGCAAACAATATTTAGAACGCGGACATAAAACATGGTGTGCGGCAGCGGAACACAGACAACGTCGCGAGGCGCGTGCTGCGGCCGCGAACCCGGATGCGCCTG…
Novel00779	scaf19	+	5223800	5225330	937	CUFF.8453	0.0	0.98	CAGAACTTAGCTTATAACTGTGGTTACTTCCCGGCTGTTTCGAGTATATTCCGGCTACTAACATGTGGTGCGGTCATAATTAACTTAGTGAGTCACTGTGAACGGGTCTACTATCAAAGAACTAGGATCTGCAACGTCATAGATCATATGATCGTGAATAAAAATCTCAGTCGAGAATCAACAGAGGCATTACAGGAATTCCGAAACTTAGTTCAAAATCATCCGATCGAGTTCAACATGGCGAATTTCTTTCAACTAAACTATTCGTTACTCGTGTCTATAGCATCAGTGGTAGTCACATATACAATAATATTATTACAAAGCGTTAACTGAAAAAAATGCTGATATGGTGATAGCCCTGAGAGGCTATATCAGCGTTTCCCTAGCGTGTAGGTGAGC…
Novel00780	scaf19	+	5745353	5746791	1200	CUFF.8491	0.0	0.98	TTCAGAGGTTATAAATATTATGGCAGATGTGATGGCAGATCCTAACAGTCTACAGAAGAAAGAAGAAACGAAGAAAAAGCAAAAACGCTATCCTAATAAGAATTATGCTCTTAAAAAGCGTTTACCACTTAGGCCAGTAAATGGAGACAATGTGTTGTTTATTACGAAGAAGACGAACTTTAAAGCACAACTAGATAAATGTTGCGATTTACTAACAAGAGGAGAAAAGGAGATAATACTTCATGGTCTAGGCGCGGCAATACAGAGATGCTGTAATTTGGCACTTCAGCTGGAAATTCTATTTTCAGGCACCTGTCAAATCGAAGTAAACACTGGATCTGTAGACCTAGTTGATGATCTAGAGCCACTGACTGATGAACTAGATTTTGGCTCACAAAT…
Novel00781	scaf19	-	275004	276361	869	CUFF.8184	0.0	1	TTTTAGTGCATCTTTGTAACGTTGAGAATTTGTAAATTGATTGATAAAATAAAAAATTCATAAAAGTTTCGGTTAATCGTACATTTCGAGTTACAAGATAAAAAATGTTAGTATGTATTTTCCTGTTTGATACAAAGTGAACATGATTGAAATCTTGTTTTGAACTTCAGATTATCTTTTTAGTCTTGTTAAAACTAATGTAAAAATGGAATATTTATGTGAACATCTTGATGAAACTGCAAGTGTAGATACACTACAATTAGAAGAATTTTTACGTGAACAAAGAGCAGCTGAAATAAATAGATTAAATTATTTAAGTAAAAAAGTTGATTACCTCCATACTGATTTATTGTACTATAGAAATATTAAATCTAAAATGGGTGCTGCCTGCTATGAAGT…
Novel00782	scaf19	-	740079	742002	735	CUFF.8218	8e-89	1	AAAAAATCTGTGTGTCTAACGCATAATCTATACGAACCAAAACTGGTCTCTATTTGTTTTTTAGGCATTTATTACTAGAGTTTCAGAGAAGTTCAACTTGTTCTCTGAAATTGAAATTATTAAATTCTTATTAAAATGAGGCAATATGGTCCTAAGCATTTAATATGGATATTAATTATATCCGGCATTCTTATAAAAGCCGAAGACGTTGGAGATGAATGCACCCCAAATAACCAGATATCTGAAGGTATCTGTACTCTGGTGAATGATTGTCCTCAGGCTGTAATGGCAATAAAAAATAAAAGGTTTCAACCATTTCAAAGATGTGGATTCAGAGGATTTCAGGAGATAGTTTGTTGCCCTACAACTGTGGACAAATTTGGTGAGTTTGTTAGAAAC…
Novel00783	scaf19	-	1077060	1087698	1691	CUFF.8267	0.0	1	GCCAAGTTAAGTCAAAGCCACGTACGTATAAATTTGCTTCATTACTGCTCTGGACGCGCGCCTGAAACAGTGTGTGGGTGTGGTAGTTCGTTTAAAAAGCACGAGTATTCCTACTCCCTGCAATCTTAGAGGAATCACAGACTAGTTCACGTCACGAGAGCAGCTCCACTTCTATTTTAGAGAAACATCGAAAAGTATCAAGATGAAAATCAGTTTGATTTTTTTAATTTTCGGAATTATTTTGTGTGCTTCCACCGTTTGTGACGCGTTTCCATTCAGGACTGGAAATATTGACTATATGGAAGCTCTACGTCGTATGCAACAGATACCTCAATGGCATTGTATGCGGTACCGCAGATTCCATCCCCATGGACACTGCAGTCGCTGGCACTTGATGAG…
Novel00784	scaf19	-	1340299	1372205	5047	CUFF.8330	0.0	1	GGCCAACCGTGTGTTTGTTGTCACTTTGCCTCCGTTACATATATTTTACGCGATTGTAATAAACGTATCTGTGTGAACACGTAAACAATTTTTTTTTTTAAACGTGTCGGATAATTACAACACGGATTACAGTGTCCAAGGATTGCAGTGTCAGTTTCTCTGGATTTTCACACAATTACTAGATTTGCGCAACAATAACAAACTTTTGTGTCGTCACCGCGAAGTGAAACTCAAAATGTTTCTCTGTCGTTAAAAATTCAAAAAAGTTACCATAGTGAGGATTAAAGATTCTCCTAAGAGCAATGCGGAGGGTGGCACCAAAAAGGAAGGCAAGAAAAAAGTTAGCAAACAGAAAACTGAAAACATCGGTTCGGTGACAAAGAAAAACGAGAAGCCGGC…
Novel00785	scaf19	-	2069227	2080853	604	\	/	/	ACTTATTTTGGACGCAGATTTGCACACAGAAAATATAATTCCGTTCAATGTTAGGAACTTGTTTAATTTGGCTTAGAAGGCAAAATATCGGAGATGAAAGATATTGTACAAGTTGTGCTGATCTTTAGCTTAACGAGTGTGGTGATGCCAGGATTACAAGTGCGAAAAAGCAACCAAACCAAGGCTATGATGCGAGAATCCTGTTTTCTTTCTGACTATTCATTAAAGGCTAAATGTGTACAAATTCATCAAAATCTACGATGCAAAGGGGGCTTTAATGACCAATGGATTAACGGGATCAAGTACGAAATAACTCACTTAACAGTAACTGAATGGCCTGGAGAGTGCTTTAATGTTGGACACCTTCATCTTCATTTCCCAGAGCTGAGGTCACTTGAA…
Novel00786	scaf19	-	3248913	3254132	592	CUFF.8349	e-138	1	ATTAAAATGAATTTTTCACCTGGTACAGTGCAAATATTACAATTCATTCAAAATGATTGGAAGTTAATATTGATTTTAACTCTTCTAATATTTATTTACTACTACTACACAAATACATTTGATTATTTTGAGAAAAGAGGTGTCCCGTTTAAGAAACCTATTATTTTTCTTGGAAATCTTGGACCGCGTTTGAAAGCCGTAAAGTCGTTTCACCAATACCAATTGGATATCTACCAATATTTCAAAGGTACCTTTGATGGAAGACGTCCAGTTCTACATATTTTAGATCCTGAGCTTATTAAAGCTATAATGATCCGGGATTTTGATCATTTTACTGACCGTAACACTTTGAACAGTATGGAACCACGATATCTGAGTCGGTCTTTGCTAAATTTAAAG…
Novel00787	scaf19	-	4116703	4116835	133	CUFF.8406	7e-70	1	TCCTTCATGACACTAAGCAATAAATAAACTAACCTTTATTTAAATGACATTCACAACTGAGAAAAGTCGAAATGGGTAATCGTTCAAAAAACAATTCACTAAGAAATATATTTCGTTCTAAATTTGTTTATAG
Novel00788	scaf19	-	4116950	4117103	154	CUFF.8406	2e-82	1	TAATATATTTTAGATTCGGTTCATTACAGAAAAATATAGATTTAAAGAACCAACACTACTCAGTCTGTTACTCTCACATGAAGTAATTAAATACATATTTCTTTACATCGGTTGTGGGGCATTTCGTGTCTATTTCGGCTGCGACACACCCAGT
Novel00789	scaf19	-	4117270	4118277	1008	CUFF.8406	0.0	1	GACGTCGACTGTTTGCCATTTGGTCCACAGGATCGGAGATGTAATTTCCGGCGTCACGTCAAGAGGGTTTTCGTGTCGTGCCGCCTTGGAATTCACTACTGCCACTACTTAATATCAGACCGATTGTGATTTAACTTAGTTTAACCATCTTATATAGAATAAAATGAGGTATATATGGAAAATATTTCGAATTGTTTAAGAATTCGTGGCTAACTGCATTAAAAACTAACCAGCCATCATCAAGACATTTATAAGAACGCTGAAATATTGAAAACTCATTGTAACTAAAAAACGTGGGAAGAACCTAACAACAAATGTTTATAAGGTAAACATTTCGCATTGTTGGGGAAAGCTTAAATATATTTTTCACTATAACCTACAAGTTTTCTTTCGTCATTC…
Novel00790	scaf19	-	4120351	4123898	688	\	/	/	TGACTATGGTACTTTTTGGAAAAAAATATTTGACAAAATAATGGTTTTGAAATTAAAATTTTTGAAACGGCTGCTTCTATTAATGCGTGCACGTTTCGAAGTTGAATTTTGAAGTCTGATTTAAGATACATCCCTGTGACATTCGGAGCCATCTGTTTATACAATTATCGGCTAAGAACCGAGTCTGTAGCGCGGGCTGTTCATCCTAAATGACTCTTTCATGAACGATAGCCCTCGGGGTACTTATTAGTGAGTCGCCATTCCCCGAGTTTAGTAGACAGCACGCATTCGACCTAGTCATATATGTACGTGTCGTTCAAATTAAATGTAATGGATAGTTTCATGAATTACCAGTGCACAGATGAGGCATGGGATCAAAGGAATCTGTTCGCGAAGCCT…
Novel00791	scaf19	-	4439414	4439872	367	\	/	/	CTCCAGTTACCAAAAAAAAATGGACTCACGTTTTAAATGCTTCTTCAAACGGTCCAGTTTGTATTCAACCAGAGGGTGCCTACAAGAAACATCAAATGGGAGAAGATTGTTTAAGAATCAATGTCTACGTTCCCGTAAAAAAAACAAACACATCCCACTTACCTGTATTTGCTTTTATACATGGGGGAGCATATAGAATTTTATCTAAAGATTCTGATGTTATTTACGACCCGTATTTCTTTATGAAAAAGGGAATAATAGTAGTTACAATGAACTACAGATTGGGAGCTTTAGGATTTTTATCGCTCAAAACACCTGGAGCATCTGGAAATAATGGACTAAAAGATCTTGTACTAGCCCTTCAGTG
Novel00792	scaf19	-	5057752	5059682	1845	CUFF.3913	e-109	0.96	AAAGAAGTACATAATCTAAGTTACATACTGAAGGCAGAGGAGGTGGCGCACCTGCTGGTGATCCGACGGTCGCTCATGACGTTGAGGATGCCGAAGCACCTCGTATAAAGAAGGACATGTAACGCTCAGAAAGTACCATGGAGGTCGATAGAAATGGCAATGGAGATAAAAGCAATGGAACATCAAAGGAGGATCCATCTTGTCACCATTGATGCAGCTACGACCAATACGATTAAGATTTAGATGGATTTATATTACATAGATCAAAAGCTTTTGGTTTTTTTTACATAACTACGAATCAACAAGATTTGGAGATCGAATCTTTATTTACGAAATAATTAAGCGGCCTACAAGTGACATATGCTTGTTTTAATCGAAATAATTAAAAGGCATTTAAAT…
Novel00793	scaf19	-	5216090	5230455	1167	CUFF.8453	0.0	0.97	AATTAACCGTGTTGACTGATAAAATGATTTTTTCAAAAATATCTGCTTTAAGTTCAAATAACGCAAAAGTTATAGTTAATATTTCAATTATTATATCACCAATAGGGACGATCATAGCTGCAGCTGACAATGATTACCTGTATATCGTATGTTTTGAAGATACAAAACAATTTGAAAATAAATTTAAAGTATTGGCTAAAGAGTTATCTTGCCGTTTTGTTCACGAAGAAAACAAAATTTTAAACACATTGAAAGAAGAACTGTTATGTTATTTCAATGGAAATCTAAAGAAATTCTCTGTACCGCTGAAAACTCTTGGTTCTGACTTTCAAAAGAATGTCTGGATGAAATTACAAGAAATTCCCTTTGGCTCCACTTATACATATAGTGACATTACTA…
Novel00794	scaf19	-	5743134	5744447	497	CUFF.8488	e-113	1	TTGGATGATAACAAAATCATGTTTGCAGAATTTTAAAAATTGTTGGCTTATTTATCTGAATATCAAATGGATTGACAAATGATTTCATGAAATGTAGTTGATTGTACTCCTAATCATTTAAAATTTTATGTTTAATGAATCAAAATGGGTTGTGTATGTTGCTCGTTAAGTTCTTTTGTATCCATAATTCTTGATGCCCTGGAAAGAGTATCATTGTGGACAGTATGCGCAATGCTAACATGTTGTTTGATGCTGACCATTCTAACCGTCACCATCATGGGCATCGGGATAGGCTACCACTACTGTTTCGTTCAATCATCAGTGGATGCAATGGCTCAGGCAGCGAAAGCGGCAGGATCTTTGCGGTCTGGCTCGGGACAGGGTCCCGTGCTGCGATCA…
Novel00795	scaf190	+	148593	149018	323	CUFF.19087	1e-79	1	TAATGTTCAAAAAGCTAAAATGTTAAATATCTTTGTTCCAGTATATACAGATCAGCCAGTATCGTCGGCGTCACCTCCCACCAGAGATAAAATTAACGGAGAAGAAAAGGCAAGATCACGGCGTCGGGACACATGGACAGAAACAACCCCAGCGCCCGTTGCTGATGAAGCTGGCGTCCGGTCACCGCTGCTTCAACAACACCATCAGCGCTACGACGAGCAGCTCCGAGACATTGCGGCGTCGCTCACGAGACCTCGCTCTAGAAGAGCCTTACCGCCGACCCTTGAAAGACCGACCAGGCTGCCACCTGACCGATTGAAGG
Novel00796	scaf191	+	2	1862	1358	CUFF.6440	0.0	1	TCTGCATATGCTGACGCTGACTGGGCATCTGACAGCATGGATCGTAAGTTATTCACAGGCTTTGTATTTCTTATTGGTAGATCTGTTGTTACTTGGGAAAGTCGCAAGCAACGCACTGTATAGCTTAGAGAGACTATTCGTGACAGGGAAGATCGAGGGAAAAAGACCGCGCGGGCGCAGTCCGACAAGGTGGTTCGACCAAATCCGCACCACACTGGAGATCCTATTCCACGATGCCCTTCATGCGGCCAATGATCGGAGGCGCTGGCGGAACATTACAAGGAGCAAAATCCTGTCGACATGATGGTCACGACTCTCAGCAGTGAGGAAACGACGCGAGGAGGAGTTCTGCGGCGGATGAATCCCTAAAAAAGAAGAACTCTGCTGTCAAGAAAATCC…
Novel00797	scaf191	+	8937	18075	8663	\	/	/	AAAAGAGGAGAAATTTAGAAACTTAAGTTACAAAAAAACAAAAGCAACACAATACCCACATATTATTTTGTACATCAACTTAAACTATAAGACTATAATAATCATCGGACTAAATTACCTTATAAATATTTTAAAATAGCTTTTCTATATGCTAAAAGTGACAAGCAAAATATGTCAGCATTAGGAACTTAGCATCATACAACCTACAAGATCTATGGACAAAAGAGTTGAAAGCGTATTTCGTTCGAACCGTGGACATGTGGAAGGTCCGTTTAGGACGCGCGGAAATACGACTACATTTAAGTGAAAATTTGGAAAAAAGATAGCTAGTATCAATCTCACTATTTATTATTTTATATAAAAACATTTGATCCCTCAGTAGCCTACGATCGGCCAGAG…
Novel00798	scaf191	+	59826	66635	6734	\	/	/	CGACAGACAATTGAAATACTCGATGTATATATAGTCAATCCATTGATGTTGAAAGCAGCAATACCAGTAGGGGCTGTTACAACCGTTTCTCGATTCAATTCTTCTCTAATCCAACGTTTAATTACATTAATTAGAAAACTTTTTCCTGTACCACCTTCTCCGCTAACATACAACTTTAATTTTGTATTATCAGATAATACGTTATTTTTAATTTTTTCAAAAACTTTCACTTCATCAGCGTTCATGTTATTAATCATATCAGCTAGAGTACAATTATTATTATCATGGTTTTGTGCAGCATCATTGAGTTCTTTAGCTATTATATGTATTTCGGCAGCATCACAGTTTGATGACTTTTTCTGTAAATCATCATTACTATCATCGTCATTATCACATTTA…
Novel00799	scaf191	+	73499	77199	3242	CUFF.17891	0.0	0.97	CGAAGCTGCTGGAGTGTCCCGGTGCCGACAGCTCTGGCATCGCAGAAAAACTAGTGGCGACGCTCCGCGTGGCGCTGCCGGAGGAAGAGGTGCGCGTGCGCAGGCCGGTGAGGATGGCCGAGATTAGGATCACCGTCCTGGACGACTGCGCCACCAAGGAGGAGGTGGCAGCCGCTATAGCCGCCCAGGTACAACAACCCTCTAAGTGTTTCGGGTCCCCCTCACATGTCGGTCTGGGGACCGGCGAGGGGGGCCTAAGAAAATGACTTGCAAGCTGCTCTGCACGCGTTTGACGCAAGAGCATGGAAGGCCGGCTATCCTCGACCCACGCTGGTTCTGGTCCAACGGGGTATTCCGTAGGATAGCTCACTCTAACCGGCGCCATCTAGGCGGGCTTTG…
Novel00800	scaf191	+	83581	86617	2939	CUFF.6464	0.0	0.99	CCGGTCTATCTTATTTTTTTAATGTGTATATGCCTACAAACGAGCTTTATAATTTATGTGAATTTGTTGAATGCCTTAGCGAAATATCTGCTATAGTATTCTCTATAGTAAAGCTCTGTACAGAAATTAATTATAATTTGGGTGACCTTTCTTGGGAACAATGTGTCTTTCCAGTACGTTTTGGTGGTATCCGCTTGCGTAAAACATGAGCTGTTGCATTGCCGGCCTTTCTTGCTTCTGCACACGCCTCCTGTCTCTAACGCCCGAAACCAATAACATATCCGCAATCCGAGATTGAAAGCAATCTAGGATAGGTTACTATCCATGGATCGATCTTCGATCCGAGTCCCAATAAGCTGCAATCCTTTTTTAACAACGGATAGCCGACGATCCTTTCCA…
Novel00801	scaf191	+	173860	175110	328	\	/	/	AACTAAACTCGGGAGCGTTGGCAAGGCTACACCTGGCATTATACTAAAACGACGACCCACATTTTTTGAACTGTGGAACGGAGGGCATCCTGGTGCTCTACAATCCTGCCAACTTTCAGATTTCTCTTGTGTAGGATCACAGAGAGACAGCCAGAAAAACAAAAACCACGTGGCAACGTGGCCATTGACTCTGTACCGCCAGACCATTTTTCTGAACGAGGCTTTGGAGACACCAAGGAGAGCAGCTGGGAGGCACCTTCAGATTGAAAATCTGACAAGTGTTGACGGAGATAGAGACTCGGAAAGTTTAGCGCAGTTTTGTTTTTTA
Novel00802	scaf191	+	184477	213155	1777	CUFF.6604	0.0	0.96	GATCAATTGAAAATTTTATGAAAATTTATTAGCAAAAAAACGCTCATTAGGGAGATGGATATTACGGCGAACCGACTAAATCGAATTTCGAAATAAAATAAAAAAGTATCCTATCACATAAATACCCCACGCATTATGTAGACACATTAAAATTATCGATACACAAAATGTTGATTCAGTTGTTCCAGTCAGTCATCGAAAACGGATAGCGCCCAATACGGAATGCAGTTTAGGTTTCCGAGAATCATTATCATCACACAAATCGTGCAGAGGTCGATATCAAACCACGCCCGTACGATCGTCCCATTACCCATACAAAAACACTGAGCGCAATTAAGAATTAAAAAAAAAAAACATAATTACAAATCCATTTGACAAACATAATTTTGCCATCAAAAA…
Novel00803	scaf192	+	41684	45359	3557	CUFF.6685	0.0	0.97	CTAGGGCTCGTGTTAGCAACGTCGTCAGGTTTGAGCCCCGTGAGCTCACCTACTAGTTAAGGCTACGCTGATATAGTCTCTCAAGGCTCTCAGCTTAGGTAGGAAAAAAAAAGCAATTCACGATATCCATCGAGGGTTTCTCTCGAAATAATACGACCAAACATACATAATACCATTTTATTTGTTACACGCGTAACATCACCGTAAAATATGACACGATCTTTATTCATTCAGTTTCAGGATGGAAATTCCTTAAGAATACGGTTAAACTATAAACAATTACAAACATGAAATCACACATCTTGAAATACTCCGAAATAAAACACTGAGTCCACGTGCAAACGAAGTGAGTTTTAATTTCAAAATTTATCAACTACCTCCCAATAATGTTATTAGTAT…
Novel00804	scaf192	+	100569	108294	587	CUFF.6696	e-126	1	GGACACGTCAAGCTTGTGACTGGCCATCATCGGACGAATCGTGAGTTAGGCGCATTTTCAGTAATTGGCGATTGGAGATCTCCAAATAATACTCTGATTATTGGTTACCGTGTTTATATTGCTTTCGGAACTTAGAGTAATTTACCAAAACATAGTTTAAGTATTAATTTTGAGTGATAATTGAATAAAAACATCGGTGCGTTTGTCTCGTGAAGTTGGTTGAAAAAACTACAAAATGTCCATGTGCTTCTTTGTGCCTGCCGAACAAACAACGACGGTTACCACGTCCGAAGAAGTGGACGCTGATGTTGCCGGTGAGGAGTCCTCCGCTGAGGCGGCGCAGCAAACCCTCCAGCAGTTCTGGGACAAAGTCTTAGAGGACATACAGAAAGTTAATTC…
Novel00805	scaf193	-	162971	171018	4662	CUFF.7191	0.0	0.97	GCCTGAGGTGGTACTGCCGAAGACGGAGCCTGCACCCCTCATGGAGCTTAACGAGCCGCCCCCGGACTTACTCCGGGACATGCCCTCAACGGAATGCCTCTCAGCCTTGGACGCTTTAGACGGTCTGAAGTTAGGATCCTGTTCGCCTCTCAGTCGAGACGAGGGTCTCTCGTTGGGATGTCTAGAACCGGATCTGTGCCTAGATCCAGTTCCAGAGAACCTGTTTAGTCATAAGGATATCAAGATGCGTCTGTCTCCACTGTTGGGGCCCGAGGACAGCAGCGCGGCGCTCAACCTCGCGCAAATAGAAGACCTCATGGATGACGACTCACACAATCCAGTCACGCAAGGTGATCCGATGTTGTGTTCGTCGCCCACCTCGCAGCTGTGCCTGAGCGA…
Novel00806	scaf194	-	116839	123462	2723	CUFF.23274	0.0	0.97	CTCGTCCCCAGCGGCCGACGGGCAGACGCAAGTGGAGATCAAGGTCCACCAGGGCGAGCGCGAGATGGCGTCGGACAACAAGCTGCTGGGGCAGTTCTCGCTGGTGGGCATCCCGCCCGCGCCGCGCGGCGTGCCGCAGATAGAGGTCGCCTTCGACATCGACGCCAACGGCATCGTGCACGTGTCCGCGCGGGACAAGGGCACCGGCAAGGAGCAGCAGATCGTGATCCAGTCGTCGGGAGGGCTGTCGAAGGACGAGATCGAGAACATGGTGAAGGCCGCCGAGCAGTTCGCCGCCGCCGACAAGACGCGGCGCGAGCGGGTGGAGGTGGCCAACCAGGCCGAGGCCGTGCTGCACGACACCGACACCAAGATGGACGAGTACAAGGCGCAGCTGCC…
Novel00807	scaf1953	-	1686	2939	1164	CUFF.22846	0.0	0.97	AGAACCGATTCCATGCACTCGAGCGCAAGCTAGAACGTAGTGCGGCTAACTATAAGCCAATGCATATCGATTTCGTGAATGACTACATAAGCAGACTTACTTTAATTATATTACTTTATATTACACAACGCCACATTATTTTCTACCACACCACGGTGTGTTACGAGAACACAGTACGACTACTAAGCTTCGAGGTGTATTTGATGCGAATGTCAAATCAAGCTCAGGTAAGTCGCTTAACAATATACAACCCGATCAACAAGACTATACGCTAAAATATTTTCAATCCTTCAGATTGACGTTTTCTAAAATTTATTTTTGGACTTATTCGACCATTGTTATGGGTTGGCTTTGTATGTCACCTAGATCATTAAAAACACATACAACCAGAATCATTGA…
Novel00808	scaf1971	-	487	2329	504	CUFF.23550	e-119	0.95	CCTATACATATCGAATTAGATGATGACGAAGAACAGGCTTCTGGAGATCAGATTTTGGGGACAACAATGATATAGATTTTTCTTCTATCGACGCTTCAGGCGCAGGGATTGACTTCGGAGATGGGGATGGAGCTGCTGAAATAGACTGGGGCAATATCGATATTGCTTCAGCCGATGAAAATAGTCTTTTGGCTGATATAGAAGCGGTGTCTTTGGAAGGGGCGGGGATAGTAATAGAGGAGCAAGGGATGACCGGTGGAGTTGCGAGGGGCAAAGATGCTCTGACGTTATTGGACAACCCCTCTACTAGGAACCAGTTCATCGATCAACTCGTTGAGGTAACACAAGTTTACTGATCACAAATTCTAGTTGCCAAAATGGCTTAATGTAACTTTGCAG…
Novel00809	scaf1984	-	1	1459	446	CUFF.21547	e-156	0.99	GGCAGCATTAGTAAAATGGTTCAAGTGTCGGGCATACAATGAATATCTATTACTGGTATTTGAAGACTATGCAGGAATTATACAACAAAAATACCCAGAGATTTCTGTCATTGGAGCTAACTATGACCCACCTGGTTTTAACATGTATCTTTCACGAATTATTGGTTTTGGCAAAATGTTGGTCATCATGTGTATACTCAGCGGTGTGAATATTTTTGCTTGGTTGAACAAACCACAACCTGCTTGGTGGAGTTGGTGCCTTGAAAACAAGCTGTATGCATGCATGATGATGTTCTTTTTAGCAAATATGATTGAAGGACAGCTAATATCCTCTGGAGCTTTTGAGATATCTCTTAACAACATTCCACTTTGGTCCAAAATAGAGACTGGAAGAATCCC…
Novel00810	scaf1992	-	163	978	337	CUFF.22538	e-115	1	ACAGTTTCAGAGCAAAGAAACGCAAGCGAATACTAGACTGTGACGGGGACACTCCGACCGGTGTGACTAGTCTTGCTGAATCGAAAGAGAATCACAGCGGGCTCACACAAGAGATAATGGCTTTAGAATTGACTCAAAACACGCCGAAACGAATGTCCCTACATCCAACACCTGACAGAAGGAAGAATCCTCTGAAAGGTGTCTTGAGAAAAAGATGGGCTTCACAAAACGACAGTCATCACTTTAACGTGGGAGTAATATTCTCAACACCAGTTTCAAATAATAAATCTGAAGCGACGAAGAAAAGGACGAAGGAGACCCGTTTCAACCTACCAAA
Novel00811	scaf2	+	826907	831128	1695	CUFF.5926	e-110	0.91	CACGATTTCAACTGTTTGCATACAATAACAACTCGAGGTTAAAAAGTACAAGTGGAAAAATGAAGTTTCAACAGACAAATTGTCGAGTGCCGATAGTTAGAAAGTGCTGTTTCTGCGTGCCAATACGCAGGGGAATAACCATATTTGGATATGTTAATTTGGCACTGTCTCTGCTCTCTCTGCCATTACTGGTGATCCTTTTGGTGGAGCAGGTCGGCGTTGACAAGACGTTGGATACAAGCCACATCGATCCCCTGGTTCACCTGCCTTTGACCATCACCTTCATAATTGTAGATGTTGTAATGACCGTATTGTTATTGATTGGAGCTCATAAGAAAAAGAAAAGTTTATTAAAGGCGTACTTGTATTTTGGGATAGTTTTCCAGCTTGTTACGCTGC…
Novel00812	scaf2	+	907209	915610	1795	CUFF.12784	0.0	0.98	GAACTTACTCACATATACCCACTGACTTCTCCCCGTGTTACACGGTCAGCTACCAAGAGTGAAATAGTTACCACTACCAATATAAAGAAAAATGAAGGCTTTCATTGCAGTTCTTTTCGTGGTTGCCTCGGTTCTGGGCGACCCTGAACCCAGTAAAACCATTCAGAAGCGCAGCGGACACCTGGGTCACTATGCTGATCTTTACGGCCACGGGTTGAGCTCGGGCATCGCTGTCCATGCTGGCCCAGCTTTCGGCGCCCACGGATTAGCCGGCCCAGCCATTGCTGGTCATGCCATTGCTGGTCATGCTATTGCTGGTCCTGCTATCGCCGGTCCTGCTATCGCTGGTCCTGCTATCGCTGGTCCTTATGGCGCCGGTGTGATCGCCGCCGAGGGTGC…
Novel00813	scaf2	+	1592499	1602398	767	\	/	/	TATACGAACAGTTTACTGCCAGACGCTTGACTGATAACCCTATACCGTATTAGAGCTACGAAAAGTCAAGATTAATATTGTTGATTCGAAGAAATGTTTCCCAGAATAGATGCCTCTATAACGTTTTGAAGGCGCAAAATTTATTTGTTGGCAAAGGGATTTTTTTGGATTTTAATTCCGTGATTTAAAAAGTTACTAATATGCGTCTAGAAATACCTGAATTAACGAGATGCTGTTTTTTTGTACCACTCCGATACGGCATTATGATATTTGGTTATTTAAATTTGCTGTTTGCAGGTTTCATATGCGGTGCATACATACATTATGTGAACAAGAATGCCGAGAATGTTACCATGATAAGTGATGTTATTATCATATACAAAGGCGTGGGTTTCTTTG…
Novel00814	scaf2	+	1604569	1614004	518	\	/	/	CAAAAGGTGACGACACCCTAAAACGTGTTTGTTTGTGGCCGTTTTAAAATGTTAAAATATGGAAAACGTGAGTAGATATGAATTGTTGAGAAACAAATTTCGTTGCCAGTGTCCTTATTTGCAAAAATGCTGCTGTTGTATTCCATTGAGAATGGGTTTGCTTTTTTGTGGCTACCTAAAATTGGTCTCGGCCGTGGTCCTCATTGGAACAGCTTTTATGCCGTTGGCGTGGATGGTTGTAATGCTTAAAATGGAAAATGGATTTGACGTAGTAACGTTATTGATTGTCATACTGTCAATAGCGGTATTAGTGACAGATTTAGTTTTTAGTATAGTCTTCATTGTTTCTGCTCATAAGAAAAGCAGGAAAGCAATGCAGGCCTATTATTATTACATGAT…
Novel00815	scaf2	+	2225004	2226895	1892	CUFF.12826	0.0	1	AATCATTGCTATCGTTTATTGATTTAAAATACAAAACTTAGTGACATAAAGCTCTATCCTTTTATTGTTACATTGCCTGCGAACTGACAATCCGATAGGAAATAAACATTTATAGCTCATCGCGCGCACCACCAGCTCTTACAATCAAGTGTCCCTCTTGTCACAGTACAAATAAATATATCGTTTACAATAACACCCAAGCGCAAACATTCTAGGGCCGTTCTCGAGTATGTAGTTTTAGTACTATAATAATTAAATGTTGGTGTTTTGTGTTCTCTATCAGTTAACTTCGCGACTAGCTCGTAGTTTACACAGCGTCCGTGCGGCAGATTCCCTCGGCCGTTACTTAAATTAATAAATAATACATTACGGTCGTTGGGAATTAAAAGAAAAATGTTA…
Novel00816	scaf2	+	2795036	2795739	704	CUFF.12845	0.0	1	CTTGCCACAAAACTCACAGGAATGTATAGCCTCATCGTTGTTGCGTTTCACTGGCGGAGTAGACGTGGAGCGCTCGGGAGGGGGAGCATCGGCTGCCATTGGCTCTATTCGGCGTTCTGGTGAAGTCGAGCTATGTGGTTTGATCGCTTCACGAGGGGTATCCACCGTTCCGGGTCCGGCGCCCACCGGTGGAGTCTGACCGACTCGGGAGGGCGACGGGGAAGCGAACGGAGGCGAATGCTTCCTGGGGCTAGGAGAGCTCGAATTGCCTGTGGCCGCCCCTGGACTGGTCGTACCGGCCAGTTGCCGCAAGCGCTGCGAGTAAAAATCCAGCTGGGGTTCAAGTGAAAGTGGTTGAGATACTGGTGGTGGTCTGTCTCGAGCTGATACTGTTGTTGG…
Novel00817	scaf2	+	2853385	2854106	722	CUFF.12845	0.0	1	GGCATTTTGATTCTCATCTTGATTTGGTCACCTATTTTTAGATCTTCGACAACTTGTTTTATCCTTAGAAACAATTTATCTTAATATGTCTCTATCAGAAGACAGTTCGTTAAACTTCACATGTGCCGCCGCCGGTCCAGCGGTTTATCGTGTTCATAAAACGTTTCTGATAACGGAGGTCGACTTATCACAAATCCTCCTACGAGTGTCCGACGGTGTTTTAGAGCGCTCAATCATTTTCTTAAAGTACTCATCGCACGGAAAAACAAACAGTACTTAAGTTACTTTTTCCTTTTCATGTTGCGGCAAATCAGTTCACACGTTAGTTGAATGTTTCGCGTAAATCGACTGGTCATAAATAGGGCCTTATCAACACTTGAATGAGCGTCTCAGTGCACT…
Novel00818	scaf2	+	3523241	3523848	535	CUFF.2880	9e-88	0.96	GTGTGATAGATATTTCGCTAGGAGTAACAGTGTTCTGTGGATAGATACAACCCGACTGATGTGAGCTGGCTATTATTATGAATAAGTGAATACGGAATATTAGCATATCAGAATTCGACGGATTACCGATAGACGAATACAAGCTGTATTACGAATATCTTAGTGAATGCTAATATATCGGTATCACCCTTAACCACTACCTACCGTATTCACTTCTCTTAAAAATGTGTATAATCTATGCTTCTCATTTTGACAATAAATAAAAAAAAAACCTGAAGATTTCCTTTCCTGTACTTAGCTGTTTATTGTATGTAATCAAATTAAATTTAGGTTAAACTGAACTAAAAAATTATAAACTGTGCAGAACGTAGAACTTAACATGGACAGCAAGACAACAAA…
Novel00819	scaf2	+	3685926	3696267	3651	CUFF.12890	0.0	0.99	CACAACCACAACCTAAGACAATACATTATCCATTAAATTGTGAATTAAGTGAACTGTGGGGCATTGTGAACTATGCGTTAAACGAAGTGCTTCGTGATATTTAACCGTTAAAATGAAAACTCTATTAAAGAGCATATGGATACTGCTCATTTTGGAAGTCATCGATTACATCCGCTGTCAAGAAGGTTACAATGGGGAAATATTTCGATACCAACAATTGGCTCCAAACGACGGACAAGTCGAAGCTGTCACTGGTTACAGTGCCAACATAATACAGAGAGACCCAATTAGACAATCTGTTAATTCTGTTAGCGTTTCATATCAAGTGACCGAAGATTCAAATAAAGATGATGAATATAATTCAAGTGATCGACCGCGTCGTAGAAAAATTTACAGAAT…
Novel00820	scaf2	+	4159970	4165288	635	CUFF.12893	2e-86	1	ATTCCGTAATAGAGTCCATAGTTAACAGTTCTAAGTAGACAAATACTATAGTGCTGCTAAAATGTTGCGTGTTGTTGTGATTTGCGTGTGTTTTCTAGTTATTGCGCCTTATGGAATTAATGCTGTGTCAGATGAACAAAAGATTAAAATAAGGGAACAGATTGACAAATCAGGCTTCGAATGTTTCAAAGATCACAAGATCACTGAAGACGACATTAAGAATCTGAGAGCCAGAAAACCTGCAACAGGAGAAAACGTGCCGTGCTTCATAGCTTGTGTAATGAAAAAAACTGGAGTTATGAATGACCAGGGAGTGATTCATACAGAACCCGTCCTCCAATTGGCCAAAAAAGTACTCACCGATGACAAAGATATCAAAAAACTTCAAGATTATATACA…
Novel00821	scaf2	+	4243332	4244417	508	CUFF.12909	2e-82	1	GTGCAACGGTGCAAGAATCGCAAGAGGACAAAACGAAAATAAACCTGATGATTGATGATAGCAAGTAATAGTGTTCTGTGGATGATAGATAGATAAACTGAGGAGATAGTCCTGTTTTAATATTGATTGTTGTTTATTTGCAAGTAACATTTAAAAAAGAAGTAAAGTACCTAATTGAATAGATATGGCCGATAAAAAGAAAAAACCTTTCCTACCCAAGGAGCCCACAACTCCAAGACGGCCAGTAATTTTAAAATCAGAACGTGATAATTCAAATAAAGAGGCAACAAAAGAGAAAGAAAAAGAAAAACAACCCACCATAATTTTAAAAACTCGGGAACAAAGTACTCCCAAAGATGAATACCTCAAAGCCCTAAAATTTCTAAAACATCAAACCTT…
Novel00822	scaf2	+	6195364	6196444	1081	CUFF.13033	0.0	1	CGAACTAAATGTTGACAGTCTAATTCACAGACTTTTGGAAGGTAAAATGCAATTTGTTACGATTTTGTGAGCCTCTCTTAACTACCAGACGTCTAGTTGCAAGTCTGATAATATTGGGTTTTCATTCAGCTGGTCCTTGTTGCGTAATTATTTCTGAATAAGAAGGCATAGAAACGTCAACCTCATAAATAAATCGATTATCCTTAATTTCTTATCAGGCTGCATATTAGCGTTTCTGTTAATGTTTAAATGCCTTGGATATGTTATTTTTCAATTAGAAGGGAAGATTTACGTATAAACAATAGTTGTTAGATTTTAGCCCTGAACAATGATGTCAGACTTCCATAGATTTAAACACTCACAAACTTATTGTTCTTTTATTAGTGTTACGCATTGCTT…
Novel00823	scaf2	+	7114580	7115295	716	CUFF.13049	e-154	0.97	GATTTATTCTCGATATATAAGCACAATAATTTTGCTTTGACTGTCAAAATATCTATATAATTAGGTAAGTATTCAAGAAGCAGGTACAAATAATGTTTACAACACTTACGTAAACTATCTTCCAACATTTTATGAAATTTAACGTTTATACCAATAACAGACAGCCGAATAAGTTAATACAGAAATCACTTTGTGACATAACATTTCAAAAAAATTTCGTAGTTACCTAAATTTATAAAAATCAAAGCGTAGTTAGTACAGCGTAGTAATAAAAAGACTTAACAACGTAATATAAGTTGAAGATTATAGATACAGAATGGTAAAATCTTAACTATTTAATAACAATCGTTAAATAAATGGTGGATAATACTAAATCTTTACTTCTTACAACCAAATTAT…
Novel00824	scaf2	+	8003530	8003792	263	CUFF.13098	e-147	1	TTTTCATACATTTATTTTTATAAAAATGCATCAAGATCACTGGTTATATTAAACATTCAACATCGTATTAAGCTTACAGACGTCGATTCAAGCATTACAACAAAAGCGTTTTATGCTGCATTTGCCTAATAATACGTTCTTGAATTATATTTTCGTCAAAACATACTTATTTAACATAATGTATTGCCAGTATTCAGAAATTCGTAAATATAATTAAAAGGCAGACATACGGTACAATATTTGTAGTTTGCCGTCAGCACGAA
Novel00825	scaf2	+	8003989	8004243	255	CUFF.13098	4e-51	1	AATTTATATGCTTTTGAACAGTTTTAAATAAATACCAGTTGGCTTTGCTTAAGTAATAGTGAACTACCTTCATTCAAGTACAAAATAGCATTTTCAAACTAGCGATTAAATTCGAAATCGATTTTATTATATTTCTCGATTTATAAATATTTTGTTTTAATTTATTCTAAATAAGCTTTATTACAATACAGTAACGGTAGTCTTATTGAGTAAAAATCATTATTAAATACGTGATAAAGTCATGTGATGTATTTA
Novel00826	scaf2	+	8315924	8316328	405	CUFF.13113	e-122	1	TAAGGTTACAATCACTACAGATATCAAGTATTAAAGCAATGCAGTGTGTTTGTTCAATCAGGTACGTACAGCTAAAATGCTTTTAAAATATTGCGATCATTCAATTGCCATTTTTTTTTTTTTTTTCACTTTGGAAGCATTTATTTTTCTTGCAACACCATGACAGTACACGTTTTTATTTTTGCGTTTAAATAACTTCTATCAAACATAACTGAACAATGATAAATCTAAGGTAAAATTTAATAACACTAAATATACTATTTTAATTTAATCTAAGTAACTTTCATTTGGTCGAAACATGCGGACAGATCTTATTGAGAGATCTAACTAGAATTAGGACTTTATATATTCCTCTATAGCAAGTTCTAGTGAGCATATTGTTTTAAGGACGTTGACATT…
Novel00827	scaf2	+	8316548	8316851	304	CUFF.13113	e-171	1	CTTTGTGGTAAATTTCAAAATTGACATTCGACACGCCAATCCCCTCTATATGTTTGGATTCACCGAATGACGAAGCGAAGCAACATCGTACGCACACTTCGCTTAGAAATAGCAGCGGCAGTCTCAGGTGCGTTGAATCCTAGACGTACATCAAGGACCTTGGATACTTTGCTGGGCAAGTTCCATATCGATCCTCGACTTGGTATCGATTGGTGTGTCCAAGCCCAAAGTAAATTTGTCGAGCCGAGAACAACATTTCACATACAAAATCCGTTTCACGTTTTTATTCGGAACACAAGCGATT
Novel00828	scaf2	+	8346917	8348723	1746	CUFF.13112	0.0	0.98	CCCTATTTACAAGTATAGTTAAAGTGAAAGGTTTTCAACTATAAAGTTGAAAATAACGAAGTAGGGGTTCCCGGTCTACTTATTATCATTTAACATTTTACTGGTGATAGGACCTCTTGTGAGTCCGCACGGGTAGGTACCACCACCCTGCCTATTTCTGCCGTGAAGCGGTAATCAGTTTCGGTTTGAAGGGTGGGGCAGCCGTAACTATACTGAGACCTTAGAACTTATATCTCAAGGTGGGTGGCGCATTTACGTTGTAGATGTCTATGGGATCCAGTAACCACTTAACACAAGGTGTGCTGTGAGCTCGTCCACCCATTTGAGCAATAAAAATAAAATAAAACATTCCGTTTATGACCTACATACAATAATTTTATGTTGATAAACACGTTAGTT…
Novel00829	scaf2	+	9656146	9657440	1295	CUFF.13168	0.0	0.98	GAAAAGTTACTTCTTTTAATAGGAGAATAAAATTTGATTTAAACACATACAGCACTTATAAAATAAATCGCAATTTATCACACATTTACAACGTATCCAATATCCGTAGCATCTACCAGCGAAAAACTACTAAGGTACTAATTATTGCTGTAAAATTTTCATCTACATTTAATATTATTTATAAATAACCCCGAAAGAAAGGCTAGTGCTCTCGAACGAAGATAAAAGTCCATACGATACGATATATACACGCTGGTGCAACAAGGTTTTTTTTTAAACAATTTATCTCAATTCAAACAATTTACTTGATCTTTCCACGAACGATACTTTAAATTCTTAAATATTTTTTATTCTGTCTCTGTTTTGGTATTAAGAGCAGATGTTAACTCGAAACTATGT…
Novel00830	scaf2	+	9715571	9721124	1891	CUFF.13176	0.0	0.96	TTGTAGAACATTTTTGTTATTTCTTTAGGAACGGCAAATTCAAGAAAAATCCTCAAAGCTTCCGCAACGTGAAATATCTAGAACAACTTTTCACTGGTGTCGTATTTTGTTTTCAGAGCTTCTTCAACAGCAGCGAAGCAAACGGATATCGATGGTTTCAATGGACAGTCAAGCCTCCGTCGATTCGGAAAGGAACGATGACAAATATAATTCACTGCGCGGTGTCCCGGGTGAGGTTCGCCGTTCCGGTGATAAGAAAGTGCGTAGGACAACTTGGTACTGCGAATGAAAACAATAGTCGTATTTTATTATGTGTGTGTAATTTTTTTAAATTTTTTTTTATTGTTTAGATGGGTGGACGAGCTCACAGCCCATCTGGTGTTAAGTGGTTGCTGGAGC…
Novel00831	scaf2	+	10254883	10258816	3934	CUFF.13182	0.0	1	GAGATTTTTAATTGATATTGGAGCAAATTTGTCTGATTCCGGTTAATAAAAATAAATTATGTAAATATAACAGTGGAAAGTGGAAATTTAACTTGTATGCTACAAATGAAACAGTAATTAAAACTTACGGCTTAAGAACTTTAATTTTGAGTGGCCACTTCAATCTCTTCGGCTATCCACGTCTGCCCCAACGCGCGCCTCACCGACGGCTCTTTCGCCATCCGAGATAGAACCGAATAATAAATTCAAATTTGAATGGAGAAAGGTGCCAATGCCTCAAATCGAACGATCAAATGTAAACGAACTTTATACGTAAATTTGCCATCGTTCTGGCTACTATGGGGTTGGTCATCAAAACTCGTTTGGAGGAATACTGGTGTACCTTGCGAGACATTTTTT…
Novel00832	scaf2	+	10394937	10401982	1473	CUFF.13201	e-172	0.96	TTCAAAGCTCCAAGGAGTACGGACTATATTTTAAAAAAAAAAATACTTAATATTAAAAACGTGTTTTTAAATTTATCAGAAAATGTTCTCAAGATTAGTTGTTTTGGGTTTCGTTATCTGTGTGGCGAATGCGGCGACTTGGATAGGTCGGTTACCGAAAAAACCTGAACATTTAGCCCACAAAGAGGGATGTTACGTTAAGGAAATTGATGACGTCATAGCATTTGGAAAAACTGTAGCACCCCTTGGACATTGTTACGAGATATCATGCGGGAAAAGGATGATGGACTATTCTTCATGCGGTACAATTGACTCCAGCGACGAATCCAAGTGTTTCATTACTGACATAGATCTTAGCAAGCCCTTTCCAGATTGCTGTCCTCAATTTAAATGTGATAT…
Novel00833	scaf2	+	10960994	10962549	936	CUFF.13235	e-147	0.96	CATCCTTTGTTAATTGTTTCTGGTTTAATTTTGGCATATTCATCTATTTAGCAAAATAAATGTCCAAGTGTGTTTCTTACGTTTACAATAATACATTACTATCAAACCAAACACTTTTTTTTTAAAAAGTTGGATACCATCAGTTACATATTTTTGGAATTTAATTACAGCGTGTTCAATATCGCTTAGCTGTTTATGAGTCTTAATTTACAGGTGCAAAAAAGACGTACAGCTAAGCAAATCTTTATCTTGGCTTCTGAGGCACAGTGCTGTGAAAGAAGGACTGCAAATAAGAAATTCCTGACAAAAAGTTAAA
Novel00834	scaf2	+	10984710	10989293	2940	CUFF.13243	0.0	0.98	GGATCCTGTTCCTTTTGCCAAAAAAAATGGTCAAAGCAAAAAAGGTGTTGCTAAACGTCAAAACATATTTTTGTTTGGGAATATGGACTAGTTTCGATTTGGTTTTGTTAAAAAAAATCGTATTACGATGGACCCAGATTGTTTGCCAGATGCTTTGGAGCTATGCTTAGAAGGTGACTTTGACGATCAGGTAGAACAATTACTGCAACAGATCCGGTTATCTAGGCAGCAAGTTGAAGGCTTGACTCCTTTATTTCATGACATAGAAGAAATGCTGCAATTCATGTGGCCCGGTTGTTCAGTAAAACCATTTGGATCAATAATAACTGGGCTTGGAATAATATCCAGTGATGTCGACTGTTATGCCCAGCTCCCAGAGGGAGAGATACCATCAAGCAG…
Novel00835	scaf2	-	88969	90928	1960	CUFF.12791	0.0	1	TTTACATTAAATTGTTCTCTATTAACATGTTATTTATAAATCTTTATTCAGTTGTTAATAAATTATATACAGGACTATTTATAAATTAGGTAATAATAATATCAATACTGTGGAACCTTTTATATTTTAATCACAAATTTAATGCAGTAGTGACTTCTGCTATACTTTGTTGAAATCTCTAGTACATTAAATTATGTAGTTTAAAAAGTAAAGATACAAACGAAAAATAACAAAACATTGTATAAACGATAGCACCTCCACTGGCTAAATTATAATATGTATTCATGGTTTCAAATAAAGGACCTATTAATAATGTGAAACAGTTTTTGATGATTCTGAGCTTATACCGAACCCATTATATGTGTGTTCCACTTACGGTAACATTTAGATTATACAATG…
Novel00836	scaf2	-	282790	283892	826	CUFF.12776	0.0	1	CTATGTCCTCACAAAATACTCACAATTTATCCGATGGAATCTCGAAAAACCACAATAAACAGTTATTTACATACACAATGCACCATAATATGCGAAAAAGTTCAATAAAAACGCGCAATTAAACTTAGAAAACGATTTTTGAAAAGCACGAATGTCTGCAGGCGTCCGCCATAATGTTTCCTTCGAAACGAATAATATAGTTCTTATTGCTCTTGTAGCAATTCGCTCTATTCGCTATTCAAAATGGCGACCGTATTACGAACACACTCCGCGTTTGCGCGACTTTTATTTGGAAAAAATGGACGAATCTTGAACAACTCACTTGATTTGGGTGCAAAATTATTGCCGGAATCACAATTGGCACTATCTTCAAAACATTACTCTAGTTACGGAAAATCA…
Novel00837	scaf2	-	968809	969525	355	CUFF.12790	e-178	1	GGGGTTACAAGCATTGTACATTTTTATAATTCAAAAATTGCCTCATTTGCAAGTATCAATGTTAAATTGAATTCCTATGTAATCGAATTCACCATGTTATCATTTCTCGATTTCATACGTATTTTATTCATAGTACTAAATGTATTGTCCCCTGATCATTTCACATTTTGATTCAGTTAAATATTTGTTCATTCAACAACCATTTCATTTTCTCGAGATTTTAAAACGCCGTCTATAAATTGACCGATTAGATAATTAGAAATGTTGAAGGACTGCAAAGAAAACAAGAAACAATCTGTTAGAAGTTTTAAAACACTCATTTACTTTTACATCTAGCTTTTTTGCGGGGGGGGGG
Novel00838	scaf2	-	1049727	1053733	1324	CUFF.12786	0.0	0.98	GTTGGGAGAACAAAATTATTACAACATGGACGAGCCGTTTCAGTGTGTGAAATCATTTTTGCTTAATTTCAAATTGAATAACTGTTGTTATTTTGCCTCGGTCAAGATTGGCTTGTTGCTGACCGCATATTTTAATGTCATTTACGACATATCATCTATAATAGGAATCAGCGATGAAAGTTATTCTCCCATCATAAAGCTAGTTGAGGACAGTCTCCTTGAGGACAACGCAACAAAACCAGTTCCTATTTTGTGCTACTCGACAGAGCTGGCTTTCAATGTTATATTACTATGTGCAGTGTACAGAAAAGATCTTTGCTTGATGACGACATTCGTTTACTTCGGTATCACATCACTCACGACCTCTATACTCATATACTCCGTTGTGATTGTCGCTAC…
Novel00839	scaf2	-	1552327	1555752	675	CUFF.12802	e-101	1	GTTGTTTGTAGTTGCTACAACGAAATACATTTCATCATTGTTATTGTTTATTATAAAAATGAGATTCGAATTACCTGTGCTGCGAAGATGCTGCTTTTGTTTACCCCTCAGAAGAGGTTTGCTTGCTTGGGGTTATTTCAAATTGCTCGCAATCGTAGTGGAAGTATATTTCACGATAACGGTGCTGTACCTGCTGTTTGTAGGGCTGGCGATGTTCATTGGTTTTCATTTAATACTTATCACTTTACCGCTTATTTTACTGACGTTGTTATGCGTCGACTTCATTTTCACTGTGATATTTTTGATCGCCGCTCATAAGAAAAAGCATACGTTGATGGAAGTTTATTATTATTACCTAATTATTCTAGTTTCAATCATCATCGTCTTGTCGGTACTCAT…
Novel00840	scaf2	-	1754155	1759605	1629	CUFF.12813	0.0	1	CTGGAATAATAACCAAAGAAAGACGTTTAGTTCACAGATTAAAGTGAATTTCATTGTTGTAGTATTGTACCACTTAGTATTTTAAATTTAAAGTGTACCTTTTGATACATTGCTTGAACTCTTATTCATACACTAAAATTTATAAATATATTTTTTAGCAAGGAATTTAATTTAGCTATTATGGCTTGGCATGAGCATCTCATAAGTATACAGTGTTGCTGTCGAACTTGTTTATCTGACATAGCAGAAAAAACATGTTATAATATTTTTTCTGAAACTGAAGAATCTAAAGCTATAAGGGATATTTTGCTATGCTGTACGTCAATAAAGCTAAAAGCAGATGATCCTTTGCCAAAAATGCTATGTGAATCATGTTATAATGAAATCATGAATTTTAAT…
Novel00841	scaf2	-	2225004	2334269	4227	CUFF.12826	0.0	1	GCCGATTATTGCGGTTGCTACAATTATTTTATTTATTCTCACGAGGTTAACTGAGACCCGCTATACGGTACGGCTCACTCAAGGGACCAGGTGTCGCCTGCGAATTTCCGCTCTAGCCTTGTGTTTAAAATCGTCAAGGCGAACTAAAACGGCTAGCGTTACGCGAATAGAAGACAGCTTAGATGATTATGTACGAGTGAGCATAAGTGCAGTGACCCACCAACCGTGCGTGAAGTTGGGACGATGGTACGCAAAGGGGAGAGGTCCTCGGGTGCCTTCCTCAGGACTCTGGCCGACACGCTTCGGTGGCAATCGCTGCGGGCTGTCACAATGGTATATTACGCGAAGAAAAAACGGAGAGCGCAGCAGTACCTGGGCGAGGATGGCTCGCACAAGAAG…
Novel00842	scaf2	-	2383147	2383641	495	CUFF.12899	e-134	1	CTCACCTCAGATATATGTGTTCCCTGTGTACAGTTACCACGCACATTCACTGTTCGTTCGCGAAGAATTATGCCAAATACCACGTACAAACGCTACGGTATTCACAAACTGACTAAACGCGAAACTACTGCGGGTAAGATAAATGTGTGTGATCAAGATAATGTGAGGCGAAGGCTCGGACTACGAACAAAGCAATCGAGTCGTTTGACGAGCACGCAGTTATTATTCGAGCTTTATTGTTGGTCACTATCGCGGTCACTGTCGCAATGGAGACCGCTTGGAACCCAGAAACTAAGAGCGTAATATTTAAAGCTTCAAAATATGACTGGTTATATTTCAATTCTGGAAATTATCCATCGTATTCTAGCACAATCAAAACACGCCTCTACACATAGTAGA…
Novel00843	scaf2	-	2439671	2440701	1031	CUFF.12899	0.0	0.98	AACATTTTAAAACGCATCTTATCAAAATTACCTGCATAAATAAATAAATAACAACAACAAAAATATATACATAAAACTGGAATGTGCCTTTTATAGTTACGTTACATAGAAAAATTATACAATAAATAAAAAAAGATCGTAATAAAAACGCGTAAAAAAATTTAGCAGAAGAATCAAATAAATAATAATAATTTATAGTTGATAAAGTTCAGAAGAAGATAAGAAACATTCAAACAAAGCAAATACATGCTTCAATAGACTGTATGCGCAAACAGAGGATATCGAGAATGCGGATTTCTTGGCTCAAAATTAAATGAAAATTTAAACTTAACAAATAACACAATTATCTGAATAATCCTTATGATAGAGCCTAATTCTGCAAAATTCTTAATAAGCCTT…
Novel00844	scaf2	-	4354577	4356196	1231	CUFF.12920	0.0	1	AGATTATACACGTAAGACTATAAACTGTCACAGTCTTATTTATTTAAATTTATTATTTTATCGATAAACTCTGAATTAATTATTGTATACCACAAAAACATCAGAATTTATATAACTTACAGTATATTTAGGAAACATTCACAACTACAACAAATAGGTACATACCTATATATTTTAGTTGTATGCTAACTAAACTAAATGCATTGTGCACTAAAGAAATCAAAACAAAATAGCACGTAGTCCACAGAACACTATTACTTCTAGCGAAGACGTAGTCATGGCTTATTCGGATAATGATGGGGTATATGGTCTCCTTACAAATTTGTGCAGTAGAACCGCTTCGAAGTACTACACTCACAGTAGAATTTCACAGAAAATACTATACACGAAAATGAGATC…
Novel00845	scaf2	-	4363242	4366106	2865	CUFF.12966	0.0	0.99	CCGGGAATTTCAGCGATTCTAAACGATAAGATTTTTTCATAAAGAGAGTTATTAAAAATATTAAAATTACTAAAAAAGCCACCTGGTGGGGGGTAGGGAGACTAATAATCGACCGTAGCGACGCCTGCTGGACCGGGCTTTAACTAAAGCAAAAATAAAAATGAGAGTTGCGCATCTATCTCTAATATATTAAGTGTATAATCTATGACGCAGTCATCCAGCCCCAATTTAGGATTCCCTGTGTTATAGCTGCCAGAGACTGATAAACATACTTATATATGTTTAAATTTATATATAAATATATAAGCTAGGAGTTCTCCTAGCCTTATTTAAGTGTAACATATCGCAGAAGAAAGCGACTGATTAAGAAGAAGTCATTGCACTCTGTGTCCACTGGCT…
Novel00846	scaf2	-	4802547	4816516	977	CUFF.12964	e-139	1	CTCGGCTTCTGTTATAAAATACTAGGGATTTATGAGCATATTTTCCTTTACTTGTCCACTGTACAAATCAACAAAAACAATTTATGAACGTATGAACCTAATGATGACTGTCAAATTGTGATTATCTCGAATACCGCTTTTCGGAACAATAATTTATATTTTGGACCAACATTAGTGTATTTGTCTTGGTAGAAATCGAAATATATTAAACAGTGCGTAAACATGAGTTCTATCGGAACTGGCTATGACCTATCGGCTTCTCAATTTTCTCCTGATGGTCGCGTTTTCCAAGTGGAATATGCTGCAAAGGCTGTAGAAAATTCTGGAACAGTAATTGGCCTCCGAGGAAAAGACGGAGTGGTATTTGCTGTTGAGAAGTTAATCACATCCAAACTGTAT…
Novel00847	scaf2	-	5304466	5305254	599	CUFF.12981	0.0	1	TGCTTAAGGAAAAGTTGACCAGTAAACCTGTATTGAAAATTTATGAACCAAAAGCAGAAACAGAACTTCATACAGATGCCTCAAGTATAGCATATGCGGCTATATTATTACAGAAAGATGACAACAGTGAACTACATCCAGTACATTATATGAGCAAGCGAACAACTGACGCTGAGAGTAAATATACAAGTTATGAGCTAGAAGCTTTGGCTATAATAGAAGGTATAAAGAAGTTTAGACATTATTTATACGGAAAGCATTTTAAGATAGTTACAGACTGCAAAGCTTTTCAAATGACACTGAATAAAAAAGATCTAGCAATGAGTACGAGAGTGGCACGATGGATATTGTTCTTACAAGATTATGATTTCACTATTGAACATCGTGAAGGTTCGAAGA…
Novel00848	scaf2	-	5444737	5448182	929	CUFF.12970	0.0	1	TGACAGCTCTTCAACTTCTTAGTAAAGATAGTTTTATTGTTATTGCATAAATTCCGAAAAGTACATACATACTGTATGTTATGATTTAATTATTATGTCTCAGAGTACAGGCGTAGATTTGTTTATGAAGCAATTTAAATATTTTAAATCTAATAAACCACAACCATCTCTCAATAGTGTCATATCTGTGGATATTACAACTTCAGAGGTAGGTAAATTACCAAATCCCTTTTAACAAATTAACTAAAAGGGAACGGCGTTTAGTCATTACAACACTATTCTGTACACACCACTCTACACGCCTCTATACAAAAGTATTTGTTTCCACTGTATAATGACCCTAGAGCTAACCTCTAACCTTTGCTGGAGGCCTAAGAGGCTATTCCAGTTACGTCCGGA…
Novel00849	scaf2	-	5452136	5457351	3537	CUFF.12984	0.0	0.99	CTGAAAATGATTGGGCTCAGGGCCTTTTTAGCAGCCTCAATATTCCCAGCTTGGTGTCTGCTGGAGCTGATATGTATTTTGCAATTTTGAAAAGAATAAAATGTGTCGCCGAATGGTGCAACATTTTTCTAAACTCCACCATTAGCCTTTTTCAAGAAGGAACAGAGAAATCTATTCAAAACTTCAGTAACTATTGGTGTCTAACAACTTTAAAAAGATTTCCATCTTTACTGGGAGTATTCATAGAAAAGATAATGAAAAACAACTTTAAACAAGAACCATATGCTTTGATGTGTATCATAAAACAAGGTAATAAACTTGGAATTTTTGAAAAAGATTGGAATTTGTACAGCGGCTCAAATAATATCATGAATACGGTAGAGATGGCTTTGGAACACA…
Novel00850	scaf2	-	5461520	5462785	901	CUFF.12965	0.0	1	GTCGGAAAGCATTTGGTCGTGTATAATTGGTCGTATTAATGTGGTACAGAAAATGTCATCAGAAAGAAAGAAAATAACCGACTTAATAAACATTCCCGGTTTCACTTTCTCTTTCGAGTTAACTCCGAATATATGTGAAGATGAAATCAATGCTTTGGAGATGAGCCCTGTGTTTTTCTCCGTAACATGGCACGCGAAGGCTCACCAATGTAAAAATCTGGAAATCGATCCACTTCAAACTGTGCGTCTTCTCAAGAGTAAAGGAAAAAATGTTTTATTGCATTTACATGTGATATGCTCAGAATGAGCTATTTGGACCAACTCTTGATATTTTTAAAAGAACAAGACATTTGTAATTTGTTCGTTATATTAGGAGACAATTACTACCCTGACACATCT…
Novel00851	scaf2	-	5469149	5494699	4240	CUFF.12986	0.0	1	CGTTAAAGTAATATCGTAGCAGAAATATGAATTTTACGGATTCATAAGAATTCATGCGTGACCCTCATTCCTAGAAGTAACTCAATAAATTTATTTCCTTGATGAACGACGATAGAATCTGAAATGTTTTTGAATTTTTCCCGTTTCCGTGATTCAAGCTGATTTGTATTCGGGAGTTTTATCGAATTATCGACTTTCTTTTGTATATACGAACGAAAACTTTTTCTATTTAGGCGGAGAATTTGCTGCTGGATGCGAATATGAACATCAAGATTGCTGATTTTGGATTCAGTAATTACTACGCCACGGGGGAATTGTTGGCCACGTGGTGTGGTTCTCCACCTTATGCCGCTCCAGAAGTATTTGAAGGGAAAAGATATACAGGCCCCGAAATAGATA…
Novel00852	scaf2	-	5561125	5580790	6863	CUFF.12985	0.0	0.97	CTAAATTAAGACTTAACCTAAAGGTCTTAGTTACCAGGTCATCAAATCTTTAAAAAAAAATGATATTTGATAAACTCAAATAGACATTCATTCAAAATAATCTAAATATTAATTAATTAAATACTCTTGGATTTATCTTTCAACATTTGGATTGAATATGTATACGGAAGTAATTCATCATTATTCACGTTAAAGTTTCTTAATTAAAAAAAAAACTGTATGTGTCGATAAGCAGTAAAACATTTCAGTATGTCTATTCCTCCAGTTGATTACAGTGTTCCACCTCCGCCAATTCCGAGGCTTCCAGTTAATATTCCGTTACCACCCCACCCACCCCCGCCTATCTTTCCGAGAGCAATGCCTTTATATACCAGACCGCCACCAGTACTTCCGATGCTA…
Novel00853	scaf2	-	5585474	5586942	834	CUFF.12974	0.0	1	CGAATAAAAAAGATAGCACAGGAATATGCTTCATAGGTAAAAAAAAGTTTCAAGATTTTATTGCAGAATACATTGATACAAAAAAAGGACAATTCATAGATATAGATACTGGAAGGATTGTTGGTGTACACGAAGGTTTGCACAAGTGGACAGTAGGTCAAAGATGTTGCCTGCCCAATTGTAGAGATGCATATTTTGTATTGAAGAAAGACTTGGCAACGAATAACATTTATGTGGTTGCAGGAACAAAACATTCAGCATTGTGGAACAATATTTGCATCACTATGCCACCTCACTGGATTAGGAGAGAACCTCTTGAATTAACAGAAAATGGGGTGCTTAATTGTTACTTTAGGTTCCAGCATACAAAACCTTTAGCTCCATGCAAAACTGTGAAAA…
Novel00854	scaf2	-	5598289	5599602	754	CUFF.12991	e-148	1	TGACAACACTGAAAGTGATTTGACAATTTATGAAATTTATGGCCGCACAGGCAGAATAGCTAAGTTAATTAAGTAAATAATTCAGTTCAATTGATTGAAGTATCTCTATCTTGAAAAGACTATTTGCAGTGAAAGCTAATTAAGTAATACGACTGCAAAATGTCAAATATAAACTTACAATGTCTCTTAGGAATACAGTGCAACGACTTTGTTATGATAGCAGCCGATCAGAGCAACAGCCACAGCATTATGATCATGAAAGACGATGAAGAAAAGATCTATAAGATATCTGATAGATTAGTAATGGGTGTCATTGGTGACTCAGGAGACACAAATCAATTTGCTGAATATATTGCAAAAAATATTCAGTTGTATAAAATGCGTAATGGGTATGAATTG…
Novel00855	scaf2	-	5606151	5681449	6463	CUFF.13026	0.0	0.99	GTCAACCTCGGAGGCGAGTGGTCGCTTCGTTCGTCCACCACGCGAAAGCGCCGCGCCAACTGTAAACACGACGCACTATCCACGCGCCGCTTCCGTTCACGACATAACCTGGATCCGGCGACATATTCGCGCCTAGTGTCGTGTTGTGCCAAACTTGTGGATGATCTTAAAGTGTGAATCGAGGAACGCAACTGTACTTCAAATACAAAACCGCTGCCGAACGCCGCTGTGATATCTTCTGTGATGTGTGAGACAGCCCACAAATATTTTTGTATGTGATTTATTAGTGCCCCGTACAAACCGAGTACAGAAAAAAACGGACATCGTATATAGAATATACAAAATTAGTGTTATTATTTGGAACTATGAAGGAAGATTGCAAATTGTGTAGTGTGAACG…
Novel00856	scaf2	-	5972792	5982981	2167	CUFF.13016	0.0	0.97	GTAGGTACATAACTAATAATATGTTTAAATTTATATGTATGTACCAAAACCAAAACAAGTTCAGCTTTACCGACAAATGGAATTAATATTATCAATTCAAGGTCAGAACATTTGTATTTTAATCAGTTGGCTTTGCCCCCTGCCCGCCTACAAGTCGCTCAGTGATAATCAATAAATTAAATCATGGCATCGGCGATCTTAAAGTTATTAAAATCTGAATCCCAGCTCGTACTGCGTCGCTCATATAGCAGCTCTGCTCCAACCACAAAGCTGTATATTGATGGACAATATGTAGATTCAAAAACTACCAATTGGATTGAGCTGACCAACCCAGCAACTAATGAAGTAATTGGCAGGGTGCCAGAGGCAACTCAGGATGAATTGACTTCCGCTTTGGAT…
Novel00857	scaf2	-	6175736	6193593	3839	CUFF.13003	0.0	0.98	ATGTCGCTGATCTTGATTGTCAAGCTATTTTCTCATTGCAATGTTCCGTTCTGGCGTATAGTATGTGTGAAACACCGAAGTTTGGCGTGTGCGTTCTATTTTATTTTAGACAAGACTTGACGGCTATTTAAAAAAACTTCATGGCTCTCTACTCGATTTTGTTTTGCCATAGCTCGGAAATTTCGTAAACAACACTTACAAAACAACGCGATAATACAGTGAATATGATTGAAAATCTACATTTGAGTATGTGAAAAGCCGAGACATCGGATCAAGGTTGGATATAATTTGATCACCCTGGATACGAGATGGATGACAAGATGGAAACTGATCATAGCTATAGTGGAGAGAGCAGTAGCTCTACTGATACTTCCAGCGGGAGTTCTGAGGGCGATGAAG…
Novel00858	scaf2	-	6204949	6205394	446	CUFF.13042	0.0	1	TTTGTACATGGTTTTGACTCACAGGCCCTTCTAATTAGTAAAGCTTTGATTCGGTAAATTAGGATAGGCAGGAAAAGCGAAAAAATGCTAGAAAAATCCGTAAACTTAGTAACAGTAGCCTACAGTAAATCCTACAATTTGCTGATAATAAGCACAATTTTGATTCAAAAGTAATGTCACCTAGTTTAATTTGGTAAAAATGTGTGAATTGTATTAATTCATTAAATTGCTATGTCACAGAGATGAAGATTTTTTGGAAACTGTACCTAAAGCAAAATTGCGACGTGTAAAATGGTTACCCATGTTTAATTGCTTAAAACAGGGTATATTTGATGAAATGGTACAAGAAATCAGTAATATGTGGGAATATGAAAGTATGCCTGAAAAATTAGAAATTCT…
Novel00859	scaf2	-	6209498	6220016	1421	CUFF.13107	e-135	1	CATGGGTTGTACGTACAAATGGTGTTAGATTGTTACCAGAACCAATAGACAGCATGACGTGAGAAGAGGCCGAAGTCTCAATTGTATTGTATTACGATAGTCCTACCCTCCGAGCCGCGATAATTATTTGCTAGGCGTTAAACGAACCGGTACCGACAAGGTGAAACCTAGGTTAAGAGAAAGACGACAAATATGTAAAAAATGGTAAAACATAAGCGAAATATAATGTTTATTGAATGATCGGCATGGGCGGGCGGCGCGGGGCGTCCTCGACGTGGCGCAGCATTCCGCCCGCGACCAGTGCGCGCCCGTCCCGGTCCGACACTCGACGTCGGCTCGTCCACGACACCACACTACCCTATTTAATTACGACCGTTATTTAACCGAATACGAGCACGA…
Novel00860	scaf2	-	6301318	6328752	3566	CUFF.13022	0.0	1	CCTACCAAAACTTATGTATTCATACATTGCTTGTCATCATTCATAAAAATATTATTTTTTGTTTCTACTTGGTATTTACAAAAGCTTAATGTAATAAACCATAATATATCCTCCGCTTGTAGATGCACCAAATTCACTTTTGGCAATTTTATTATGGGTATTCGAAAAAAAAAGGATCTTGATAAACACAAAGTCATAGTTTCCTACGAAATGGGAGGATTCAGATTCGTGTAAGGTTTTCATCTAAACGAAATTGTTTTGTTGTTTTAATTACAAAATTGTGTAAAATGCACGAAGCGTATGAAGTTTCACATCTGCTTAATGCCACCGTGCAGATCGAAGCAATAGCTGCATTCGAGAATAACCTATTATTAGGTACGAGGCAAGGCCATTTATTGA…
Novel00861	scaf2	-	6362766	6365536	665	CUFF.13039	e-113	1	CAAATATATTAAGTGTATAATCTATGATTAGGTGTTTTGTCTATGATTTTGCGTTAGGAACGACGTTACTTGACGTTAGTTAGTCAACGCAACTCGCAAGTTTTGGTCTACAAAGAAATAATTATAGCTATTAGCGTTAACTTCTACAACGAAACCCGAACGTCATTCATGATGCGCGAATGTGTTAAGGTTGGCGCTTCATCATGGAAGAATCCTCAAAGTTTCAACAGATGCAAGATGAGATGTCCAGGTTTGAAGCTGAGATATCAGGAGGCACTGGACGTGCAGTGATCGGATCTGGCACATGGGATGCCGTGCAAGCCCGTCTAGAACGGGTGGCTCCAATGCAGGCCCCACCAGAACCCAGTCCTTCGATTATGGCACCATACGAGCCTACAC…
Novel00862	scaf2	-	6402363	6404453	1274	CUFF.13010	0.0	0.97	ATTTATTTGTTCACATATTGTGTACATATCTATTTATTTATGTTTGTTCTTAATAACATGAGAAATCATAAAAAACATAAGTAAATAGATAATTAATTAAATAATCGTTATATAAAGCATAGAGTAAGATTTTAAATATCCTAATATAAAGGTGCCTAACCACTGAGATACGGAAGCAATCATGTTCAAAATGAAAGAGAAAAAGCACAAGAATAAATCTCATGAGCCGAAAGAGCTTAAGAGTAAAAAAAAAGCACATATTATTAACTCATCAAGTTCTTCAAATTCTGATTCAGAGCAATGGGTTGAAAAAGAAAGTTCAATAGTGCAAAAAGAAACTCGAGAAGACTGGATGGCAATGACAGGTCTATTGAAAACATACTCAAAACAGGACATTAA…
Novel00863	scaf2	-	6430538	6437409	1827	CUFF.13035	e-111	1	TACGTTTCGCGTTTCCAACATTATAAAAATTGAAAGTTGATCTTGGAAGATTGCATGCATTCGTATGCTTGACTCATTTAATTTTTGTCAATATGCACAATGTCAATATTTAGAAAAAAATGGCCTCACATAACTTCTTATGTATTTTCCAGAGCTTCCATTGCAGTTTGTAATTAACTGAGGTACCTATGTCATTTTATTGATTTTTTTTGTTTCAGAGTCATTTCCAATTTTGGTTTATTTCATTCTATTTAATTTTACTTTTCTTTTGAAAGGGTTCACTTCATTCTAATGAAACACGAAATAATTATTTAACCATTTCATTTAAAAAAAGCTATTAGAGTGATATGACTACATTTCCTTTGCCTATCAACTAAGAACAAACTACACATCTTAAAA…
Novel00864	scaf2	-	6448217	6455020	2538	CUFF.13017	0.0	1	CCGCTAACTGCCTGTAAGTTGAGCGGCTCTCGCGTGGTCGACAATTTTAAATAATGAAACTGATTTATTTATTACTACTTCTCGTTACATGCTATACAGACGGGCTCAATATACTTGGAATATATCCGTACCAGGGGAAGAGCCATTTTTTCGTATTCAGAGTTTATTTACGCGAATTAGCTAAGCGAGGCCACAATGTTACTATTATTTCACATTTTCCCGAACAAGATCCACCGGCAAACTACCACGACATCAGTCTGGCGGGAACAATCAAAATAACGGAAGACAACCAATCCGTTCGGAATTCTTACTGGTCTGTATTCAGTGCCGCTTTCTACCTCGCAATTTCTGGTAAAGAAAACTGTCAAGTAATGTTAGCTAATAAACAAGTGCAAGAAC…
Novel00865	scaf2	-	6480652	6483642	1518	CUFF.13019	0.0	0.99	CGCTGTTGAGTCTGGTTGGATTATTAAAAATGGCAAAACAAACGAAAATAAAATTGTTGTTGCTCACGTTCATTATGAGTGGTGTGCATACGTTAAATATCCTCGGAGTGTTTCCGTATCAAGGCAGAAGTCATTTTTTTGTGTTCCAGCCGTACCTAGAAGAATTGGCCAGAAGAGGACACAGCGTGACTGTAATCTCTCATTTCCCTCAAACCAAAGCGCTTAAGAATTATCGTGATATAAGCTTAGCAAACACCACAAAAATAATGGAAAACGCCTTTTCTGTCGAAAGGTCCTATAAATCTTTGATTGAAGTCAGCTTTTATTTGATGAACACTGGCGTGGAAAATTGCAAAATAATGCTTGCCAATAAGGAGGTACAGGACTTGTGGAAAAATA…
Novel00866	scaf2	-	6493450	6499755	1329	CUFF.13038	e-125	1	CGCAAACTTGTCTGCCATAGAAAGCGGTAAAAAAATGTTATATTTTGATGTTGCCGAACGCAAAGGGAAACTTTCACAGTTCGACCGTGTATTTGGAAATCGAGAGATTTATAAACGAGGCTCAGCATGGTGTCGTCTATGTGAACTTGGGTTCAACGGTAAAAGATTCCACCCTGCCTGCCGAAAAGCTGGCTGAACTCCTCCTCACCTTCAGAAAACTACCCCACAGGGTACTTTGGAAATGGGACGGAGCAGCCATACAGAACCTGCCAAGAAATGTTATGACAATGAAGTGGCTACCCCAATATGACATTTTAAGT
Novel00867	scaf2	-	7262139	7263942	294	CUFF.13022	0.0	1	GTGCGATGTCCGGATGTGTCACGGGAGATGTCCGTCGCAGCCTTGTCACTGGCGGAACATGAAGAGCGTGAAACGTCGTTCAGTTGATGACAAATCAGCGGGCACCATCGCCCCGCCTCGCCTGTCAGACAACATCTCGTTGTTCCAATCCCTGCGGGTCCTACAGGAAGGCGAGGACGACGCTGATACATTACCCAGGACAGGTTCCCCAGAGGGGCAGACGTGTATGAAGACTTCAGCATTTTCCGCTGTAATCGTTTCCTGTGGGGTTATAATAGCTGCTCTATGCGGAGC
Novel00868	scaf2	-	7264885	7289088	1011	\	/	/	TGCAGTGTTGAATTATTATTTCAGTGCAGTAGAAGTGTTTTCAGCAAAATGATGCTTGTATTGAGGGTATTCATCGTTTGCTGTCTTCTTACATTGTTCGAGCAAGTTAACTCAGTGCCTCAGCTGGACACGTCCTCGGCGGAGTCGGATTCATCACAAGACCTCACTGACTCGGCTTTGGGTTCAGCATCATCTGAATTACACGAGGGCTCCGGAGAAGATGCGCCTGACCCAGTACCTACCTCTGTGGCAAAGAATGAAACAAGAGAAGCTCTGAAAACGGATGGAAGTGAACAAGACCCGGTGGTATTTTTATCGGAGAAAAACGGCTACATCCCGGTGAGCATTAAGCCTCGGTCACCCGCAGTTGATGTGGGTTGGAGGGAGCCCCCGGCCTGG…
Novel00869	scaf2	-	7302733	7308495	4698	CUFF.13079	0.0	0.99	TACAGATTGTATGATTCGCACAAAAGGGTACAAAAATTGAATCAAGTCTTAGAGGATAAACTTCTGCAGATGGTAGACAAAATGAAAAGTGAAAAGAGTCAGCTGACAAAAGATATTGCTACTTTATCTGTGAGATTAGCTGAATCCAAGCATAATTACAGTATGCTTCACAAGGAGAATGAAAGGTATAAAAATGATATGAATCTAGCCATCCAGCTGTTGCAGTGTAAACCTGATAATTTTGTTTCACATAAATTGGATAATTTACCCGTTGACACTCAAGCCCGAGTCTCACAATATGTAATGTCCAAAACATCAAAGCCATCAAGCTCAACGCAGTCAAGAACTGGTAATGAAGCCGAAACGTTTGACGCTAGTGAGTATGAATTCAATATATCG…
Novel00870	scaf2	-	7309009	7310115	556	CUFF.13056	e-136	1	ACCACAGTTTCGATAACATCAAATCAAATAGGTATGTAAGCTAGTGAACAAGTCACACTCACAGAGTACTTTGGATATCGTTTATCTTTATAACTCTGGTAACTCCTTCAAGAAAACGTCATTCGGCCACATCAATTTTTCATCTTTATAAGGTGTTTTTTGGGAAAATCCAATTTCCCTTCCGTATTTTCCATCCGTTCACACAGTTTGTTTGTTTAACAGTTTGTTTGTTTAACAGTTTGTTCCGTGACTCATTATCCACGGGAAAGCATCAAAACGTTTTGATAAAGTAAATATTTTATGTTGTGTGCTAAGCAAAATTGATTTTATTTCATTTTAAATCAGTGGCTTTTTGATAACAATAGCTTATAATCACTTTGAGTGTGACGCAGTTCCACA…
Novel00871	scaf2	-	7322014	7339213	850	CUFF.13059	e-167	1	CTAGTATAGTTGCGCCGCCATCCGAAATGTCGAAAGAAAGTGAACGCTGCGCTGGTCTCAGGAGGGCACGAAGCGACCAAGTTGTGGTCGCCACTCCGCCAGTTCATATTCATCGGGACAAGACAACGCGCGCTCGTCTTGCCGTTATAAACACACCAACTACTTGCGTTATAATAATATAATGAATCGTGTTTAATAAATAAATTAAAATGGATTTGTTACGCGAAGTTAGTGGTCTTAATAAAGTAGTGGTTGCACGTCACATAAGTGCCGATAAGACTTTTCCAGTGGCTCATAATGCTATAAACAGAACAGCCCTCTGCTATAGCTACAGCCATCAGCCTGATTTTGAATCTTATTTTATAGCACTGAGCCCATACATCTGGGTGTTATGGATAT…
Novel00872	scaf2	-	7376293	7392024	2991	CUFF.13084	0.0	0.98	CACGAATTGTAATAAAGAGTAAATACGACTCGATGTAATGTGCGAATAGACGAAGCAGCAAAAAAATAATAAAATAAAATCCAAAAGAGCATTTGCTGGTAGTAGAGCATGTTTGGAGCTCGCATGTGTACGATAACCTGTTTTCCCCTACCTACCTACGCTCGGTCAGGTAGGTGAGCTCACGGGTTCAACCTGAGAGAATTTGCTAAAATTAGCCCTAGCAAGAGCAATCGCTCGCTGAATCTACTATCGGATTGGAATATTGACCCACTGAGAAGATTCGGCGAGAAACTCAGTGGATTGTGTCTATGGGCTAGGTTTCACGTCTCGTATGTAACGGTCTATATTTCACGCGAAGCAATCATGTGTCCGAGTTTGAGAGATAGGACAATCGCTATA…
Novel00873	scaf2	-	7455958	7502029	3848	CUFF.13418	0.0	1	GTTATCAATAAAAATGAGGAATTGACTTGATTGTGATGAAGCATTTTTTATTCTGAACATGCGTAAATACAAAAAAAAATGGAAAGTTAGAGAAGGTTTAAATTCATGAAATCATTACTTTTTTGGCCGCAAAGTTATAACGACTTTGCACCGACCAAGTTATCCGATCCGTTTTCCTTAAGATCCGAAATAGTTGTACCCATATTTAAAAGTTGAGTACGTGAAACGGAACGTGCTCCGAAGGTTCTCGGTGCGGCCGCTAGTAGCGCTCGTGCGCCAGTCTTCTTGCAGCGGGCGAGCGGCCGGCTGCCTGTTGCAGTGCGCGGTACGAATCAACACACGCGAGTTCGCGGTCATAGGCTCGAACGAACATCGAATCGACGGTCAGTGCGGTGACCA…
Novel00874	scaf2	-	7926433	7956675	2614	CUFF.13102	e-155	1	AAAGAGGCAAGTTTACATTGGACGTGTAAGATCGCGCACGCATTGCTCGCGACAACGAAAAAAAAAATTGTTTCGATTGTCGAACGTATTTGAATTAAAGGCGGGAACTAGAATGTGTTCTTGATTTTTTTTAATCTGTTGTTTATTTCTGTTACCTATATTAAAATATTGTGTTTTGGTTTCTTTACAATGTTTGGTACGGTGTCGAGTATTATTATATCAGTGATCATTGCCGTGTTTATCGGGTCGAAAGACTGTATCGCGTGCTTCCGGAACGATGAGCACAAAACCAACATCATTCCGACGGGGAGTTCATTTTACCAAGAGTGTCATTGTTCTGAACCCGGATATAATATGCAATACATAAAATGGACAGATATAAACAATGAAATCATCACT…
Novel00875	scaf2	-	8282461	8287953	563	CUFF.13643	e-115	1	AAAAACTACAGCAGAAAAAATTTTGACGGGAAAAATCTCTGAGAAAGGGAAATTTGAATTGAGGAGTGGGGAAAGGAAATCATTAAAGTGGAAACACTGTTCGTAATTCTAGCAACACTTGACGTTCTTTCTTCCGGTTGCCAACACAAGGCAAGATGCGTTCCGTCACAGTAAAGGATGTTGAACAAGACAAGATTGTTAAAACTGTCGCTGCTCACTTAAAAAAAACGGGCAAAGTCAAGGTACCTGAGCACATGGATCTTGTAAAGACAGCTCGCTTCAAAGAGCTGGCTCCGTATGACCCTGATTGGTTCTATGTGCGTTGTGCTGCCATCCTTCGTCATATTTACATTCGCTCACCTGTTGGAGTCAAGACTGTCACCAAGATCTTCGGTGGGC…
Novel00876	scaf2	-	8326125	8329688	1809	CUFF.13115	0.0	0.97	GAGAAATAATAATGTTAAATTTAAATGCCCAGCGAAGCGGACGGGTACAGCTAGTTTTCTCATAATTATCTACAACAAATTTAAAAAAAAAATTACAGAACAAGGTCATCGCCTACGAAAGGTCATCCGGCCCTAATTTAAGATTGTGTAGATTAGGATTTGTTATCGGTACCAGAGACTGACAAACACACTTACATACGTTTAAATATACCCATATATAGATAATAACCGCCCTGACAAAGAGCAAACAAACATGCTCATCACATGAATGTTTGCCCGACATGGGAATTGAACCTACGATCCTCGACGCATTAAAACAAATTACTAGATTAGATGATCAATCTGAAATATTTAACGACCTTCGATATCTAATATTGTAAATGCAAGAAGTGGTACTTA…
Novel00877	scaf2	-	8721816	8722154	339	CUFF.13122	e-129	0.97	AATAATTTAATTCTCATACAATATAATACCTAGGCAAAAATTTCATTACATCTTTTTATATTGCATCATTAATTGTGTTAGCACGTAAACGTATTGGAATTTGAAGTTTTAGTTATTATGGCAGAACTAATTTAACCTCTATCAAATTATGTTACAAAAAAATACTGGTGGACATAAGTTATATTAAATAACACGTACATCATACATATTTTATCTTACTTCTCAACTATCTACATTTTCTTTGGTAAAAACAATAATTATAATAATATGTATTTCATTAGACACTATTTTTAAAATGTACATACTTATTTATTTATAATAAAATGGAATGTAATAAAA
Novel00878	scaf2	-	8859194	8861009	1001	CUFF.13127	0.0	0.98	NTGTCGGTCAGCGCAAGCAAGCATTACAGAAGTCAATGGAACTTGCTGATGAACTCGATAAAGTAAGGGCAGCCGCTACTGGTAACGGAAATGAGATGCAAACTCGATTGCTGTTAGACAAGATCGTAACCGCCTCCAACGCCACGGTGGCCACTGCGTCACTTGGTCACGCACTAGCAACGGACAAAAAGTGATTCTAATTTGTTTATTTTAACATCCCACAGTAAATAGATAAGTAGTTAAGTAGGTAATTATAATTCGTAATTCGTAACATCTTCAGATTTTACATATGACATTACGACGACATTTGACATATGTATGTTATTATGACGTTTTGACAGACAAGTTTTTTTTTTTTTTATCGTTTTGATTTGCGAAACGCATTATTGCTTCCCGGCA…
Novel00879	scaf2	-	8862265	8863992	522	CUFF.13131	7e-92	1	GCTGTTTGACGGCTGTTATGTGGTCTACGCATTTATCAAAAATATAAATGGAAATTTCCAAAATAGTAACATGAATCCCTTTTCTAAACAATATAAATTATTTGTATTAATAATATTATAATGTTTTTTATAAAACGAAATTCTGACTTCAAGTCTTTAAATGGGTTTATAAGATTTTACAGCTTTGGACGAAGGTGTCATTATGATGTTCTTAATTTGCGTAGAAATTGTTCCGACAAAGAAATCAAAAATGCATTCATTCAGTTAAGTAAAGAATATCATCCAGACAAGAATAAAGATGCAAAAGCACAAGAGAGATTTGTCCAGATTGTTGAAGCGTATAATATTCTTGGCAAACCAGGCACCAGAGCTCAATATGACAGCATAACTGAAGTTTCA…
Novel00880	scaf2	-	8953940	8976524	3023	CUFF.13175	0.0	0.96	CAGCTGCTGTGGGAACGCTTCAAGGAGTTCGCGCGCGAGACCCAGTCGGTGGGCTCGGAGCGAGTCGGCACGGCCGAGCGTATCGCCGACCAGATGATCGCCATGGGACATTCTGACAACGCCACCATCGCGCAGTGGAAGGAGGGCCTCAAGGAAACCTGGCAGGACCTCCTCGAGCTCATCGAGACGAGGACACAGATGTTAGCGGCGTCCCGCGAGCTGCACAAGTACTTCCACGACTGCAAGGACACGCTGCAGCGCGTCAACGAGCGCGCGCGCGGCGTCAGCGACGAGCTCGGCCGCGACGCCATCAGCGTGTCCGCGCTGCAGCGCAAGCACCACAACTTCATGCAGGACCTCACCACGCTGCAGCAGCAGGTGGAGTCCATAAAGAGCGAG…
Novel00881	scaf2	-	9087590	9089957	1941	CUFF.13150	0.0	0.98	AGTGTACAATGTAATGAAATGAGTATTTTAAACGAAAGTTTGAATGAAATATGATGAATAGAAATCAATGAAAATTTGCCATATTATTAATTCACTCTGGTTTTTACCGACTTCAAAAAAGGAGGAGATGTTACACCAATAGAAACGAGCATTATAATTAGATTAGTATGGTCATTTATGATGACCAAATGGGGGATCATGTTGTATTGGACCACGAAGAAATATCTTAAGACATATAACGATCATCAACTGTTTTCTGAAAATCCTAACATTGAAGAAACGTAATTCCAAGCTATACAATACTATCTTAATAAATTGTTCTCGAAAATGAAATTACGTATGAGAACTATATTTATGTTTTAGAAATAATATGAAGGATTAATTAATGAATAATAACAT…
Novel00882	scaf2	-	9115435	9117800	818	CUFF.13152	0.0	0.98	TTCTGAAGTTCGTCGCCACTTACTTTTGTGAATATAATAAAATTTTAATACTTAAACATAATAATATGGATACCTTATTGTGTAGAATCTGCTTGGAACCAGGGGCCAGTCTGTTCATTTTTGAAAGTTGCACTGAAAATATAAATTCCAAAATTTTCGTTTGCCTAAATGAGAAGATTAAAGATATAGCTGGTTACCCTCGTAACATTTGTGCCAAATGCAACAATATTCTGGATACATTCATTAGTTTCATTGATAAATATAGAAAATCCAATCAGTTTCTATCGAAACAGTTTGCTGACGTTAAGGTAGAAAATACTAGTGAATATGACGAACCCGTGGAATCTGACACAGATATTGTAATAAAGGAGGAAATAGTAAATGGAAAGGAAGGAAAGG…
Novel00883	scaf2	-	9654834	9655982	1149	CUFF.13165	0.0	0.98	ATGCCTTCTTAAAAGTTATATCGATATGATATTAAAATTGTTACGGTACTTGGTTGTAACGTCGGTAATGAAGTAATATTTAAAATAAAATAAAACTAATTTATTTAGGTAATTTTGTTAATATTATTTTTTAGATTCGTTTGTGAAACGGGATTCGGATTAAATGTCTTCGCCAATTTTGTTTTGTATTTATGGATTTATCTTTTACGAGCTCCTGTATTATGACGTCACCACTGCACAGACTAATAATATCCACAGTTGGCGTTTTATGTCATCCGACAACACATTATCGAATTGGGTTTATATGAAAAATAAAAGTCAATTATTACGAATGAAACATTTAATAATTACTATTAACATTCAAGACAACGATACCTAAATTTTAAAAGGAAGATGCTG…
Novel00884	scaf2	-	10246363	10247969	1413	CUFF.12443	0.0	0.98	ATGCAGAAATTACAATAAATAATATGTATATTTTTTATTTTATACAGACTGGTGGTGGAAAACCTGACTTCATCCCACCAGATGAATTGTAAGAAAAAGTCACATCTCTTTTGGGGTCGACCTGCACTGGGTTCGATGTTCCTTTTGGTGGTGACGGATTAGGCGTTGGTATGGTGCTGGAATTGGAAGTCGGTGGGCTTGAACTTCAGAACCAGTCGGATCATTGGAACCTGAAACTGAAGGGAATGTGGTTCTGTGTCCAAGTCCAAAAAGAGACAATAAAAGAAAAATACCATGTGAGGTGCAATTAGAAGACCAAAGATCATTTACACCAAAAAAAATTTTCGGAATGCAGAGCATGTCTAAATGCTTGCAAACCAAAGCAACAAAGAAAAAAGA…
Novel00885	scaf2	-	10563967	10564938	972	CUFF.13254	0.0	0.96	TACAGGTTATTCTAGCTAGAGAGTAATCAATCCCTATTAGAAGAACTAGCGACGGCATCATAGTTTGAGAAAAATGGTAGAATTTTCTTCGGGTACCTTTTTGAAGTCAATAATTATGTGAATTTGAATCTATTCAATAAATTAGCCGACTGATTTGACAGTTTTGCTACACCCCGTCGATGCTTGAGAAATTAAATTTATTTTAATATACTTGTACTTACAAATACAAATCTACACGATATGGACATCTGGGTAAATGCAGAGTGTTTTCTGAATTTAATTACAGTACACTATAATTTTCTACTGTCGAATGCACCACCAAAAGATTTAAAAAAATAAATCAAAGCAATAAATTTACTAACTGTCAAAGGTCAAATATGTGATTTTCATATTTTTTTT…
Novel00886	scaf2	-	10565237	10567286	2050	CUFF.13251	0.0	0.99	CCAGGCAATAAATTTGTTTAATTCAGCTTAAACTGGCAACAATGATCAAGACACTTTTCTTTCGAGTTGAAAAATTGTCTGCGATTGATATTGGGGCACACGTCAATCTCGAATATACAAAACATTTGTATAACGCACAGCGGCTGTGACTAGATACTTATGTAGATTCTCGTGCAATCAATTCTACTGTGTCGTGAGGTGCCGCCCAATAACTCAGTAAAATACATTGTGAATTAAAATTTATCTAATATTAACAATACACGACGACAAAAACTATTTACTAAAGTTAGAATTTCAACCGATCCGGAAGTTATAGAGTTTTCAAATCAATATTAATTGAACATCATCAACTCATCAATCTACAAACAACGGTTATATATTTTAAACATTCCCTTAACT…
Novel00887	scaf2	-	10842208	10845605	955	CUFF.13225	0.0	0.97	CAAAAAACAAAAATATTTTCAGTGTGCCTGTCTAAAATTTGTTCTACAGTTATAATTTAAACAGACATTCCAAATAGTTGGGACTATGTAAAATACTCATTTCAATGAATCGTAATTTACAAAAATAGTTTCAGTGTAATGAGTTGGATTGCGCGCGTTTTTTATTTTTTTTAGTGACTGAAGCATGGGTGTGCCCATGGTGAAAAAATGTTGCTTCTGCGCTACATTACACACCGGGACATTAATAATAGGATATTTATCTGCAGTATGGGCGATCTTGGAACTCACTCTCTACTGTCTCCTGGTTACTCTTGCTCCTATCGGAAAGAATGGAACTGTGTCGGTACATAAACTGGTGTTATACATAGCCTCTGCTGTTGTCAGCGGAACGAATCTTAT…
Novel00888	scaf2	-	10989575	10992566	302	CUFF.13259	3e-89	1	AATAACTGGGTCGGCTGGTTGCCAAGAGGGACGAGACCATTTCGGACATAATCCTTTCAAGTGGTCAGCGTTTCACTCGCAGGACTTCGGATATACGAAGTTGAATATCTACAACAAAACGCACATTAACTTCGAACAGATCTCCGTTGATCTCGAAGGACAAACCATAGACGACTTTTGGTTGATCAAAAATAATAAAAATAACAGAACTTCTTTTGCGATACCGAAATAGGAATCTTCAAGATATAATAATGATCAAATTTATTAGGTAATTATTAGGTACTAGCGACCCGCCCTCGCTT
Novel00889	scaf2	-	11141331	11142213	664	\	/	/	CTCTAAGCACCATCTGCTTGCTAACGAGAAATAAAAATTAATGGAAAGATTAACAAAAATACATAGAAATAAATACGCCAGAGTGATGTCGCGTATTACCAATCGTTCGAAAACGAATTTGGGGGCTGACTCTATAGTTATGCGGCACGAACTGCCTTCAGCACGTCTTCGCGGGAAACTAACTCATTCAAATCCTAATTGCGGTGTTTTTAGTGAACTTCCAACTGTATTGAATGATTATACTCCAGAGACTGTTCCTGATAGAGTTTTGAGACGAACATTAACGTCGAAGCCGCGTAAAACAATCAAATCTTTGGACCCCGCCACTTCCCCTCATCGCGTAGTAACGAAATGTGAAACGGGCAGAAAACCTCGACCAATGGTTAAGTTACGGGAATC…
Novel00890	scaf2	-	11196500	11199057	1894	CUFF.13261	e-138	0.97	CCAAATTTGAAATATTAATCAATTAGGATGGAAAATGAAACGAGGTGATACATATTAGATTATGTAGAGTCTCGGTAAAAAGGGTGGCTATTTACTTAGACCGTTGCAGCGCACTTTTTGGAAGAATCCAGGAAGGCATTGCCAGCGGCTTTATTTAGTTTCCTCACGTTTATACACTTTTACAGATGCTATGCCTTTATCAATATAAAACAATTAATATATCTTGCCCCCCAGGGACGTCTTAAACTAGGATGGGGCCCTTGGGCACACAAGAACATTTTTTTACTGAGTATGACCATTTATTATAGGTAATCAAATACAGTATGATATAATATGTCATTAATGATATTAGAATGCTGCTGGTTTTTTGGTTACGATTTCGATAACGGTTTCTTTCGG…
Novel00891	scaf20	+	253047	256712	2076	CUFF.3855	0.0	0.99	CGCAAATTTACACACGAAGTCCTTTTATTACTTTACTAATTCGCGGACTCAGTCAATATCCTGTGCACGACCGTGTTCCCTCCGTTAGTTTTCAGTTTGTGCCTTGCGTTGTCGCTGGCTACATCGTTTCGATAGAATATAAAGACGACAATAATTAAATATTATTCGACTTATTAGAGTCAACACTGTCTTCGCAGTGTCTCATGTGGTGCACATATGGGAGTGGTGATTCACATTTGAAGAAAAAAAACCGAGAGACGGTTGATTGCGACGGAGAACGCGAGTGACGCAGAGTCCGAGAGTCATTGATCCCGATACATTCCCGGACGGCCGACGCCATGTCGGAGTCTGCGCGTTCCGCCGGGTCTCTCGTCTCGCCGTACGCTCTTGCGGCTTACG…
Novel00892	scaf20	+	267369	268012	148	CUFF.4151	2e-33	1	NNTCCAGTGCACGTGATTTTTGAAATTGCAGAACTAATTAAATTGTAAATTTTGTCTTTTCCATAATAAAATAATAAAACAAATATGCCGAAATCAAAAAGGGATAAGAAAGTATCACTTACAAAAACCAACAAAAAAGGTTTAGTAC
Novel00893	scaf20	+	268814	279153	852	CUFF.4153	0.0	0.98	GTTTAGGGCAGGATTTGGCTGGGTTTCCAGGGCTCAGCCATTGTGACGAGCGTTTCCGATTATCGTACAGTATCCACACTGGGGTTGTAACCCTTTCGGCCTCAACAACTCCAAAATCTATAAGAATTACCAAAATACAGACATTATATGTTGTACAGCATCAGCACACATTTTACTTAATTTCAAAATTTTGTAATTAGTTATGTGTTACTTAATACCTCAAAGTGTTGACATTATCGAAACATAATGTAGGCTGAAGTTTTAGTTACTGTGGTGTAAGTAATAATGGCAAATTCGTTTTGATTTTTTAGGTTTGCAAGAAAGGTGCTCCACTGACCCCAGAACAAGCAAGTATATTAAAATTGATAGGCATAGAAATGGCAGATTTTAAGTTAGTGA…
Novel00894	scaf20	+	277224	277895	308	CUFF.4153	e-112	1	AAAAAGTCATAGAAGAAATAAGAAATTCACTGAGCAAATATGAACACATATTTTTGTTTACCATCAATAACATCGAGAAATACAAAATTAAAGGACCTACGGAATGATTGGAAGGATTCCAGATTCTTTTTTGGAAAAAATAAAGTAATGGCTATTGCTCTTGGTAAGACCAAGAGTGATGAAATAGAAGAGCAACTAAATCTGTTATCAAAAAAATTAAAAGGTCAGTGTGGATTGCTAATGACAAATAGAGATGTGCCTGATGTACTGAACTGGTTTAAAAGTTATCAAGCATCAGAATATGCANN
Novel00895	scaf20	+	362312	370123	1630	CUFF.3875	e-166	1	CGGAGTATATATGAGTACAAGGCTAGTAGTTAACTTATCGCAGGTGCTCATACCCTTATATCTTCACCTTACTTTAGGCCTAGCTGCGCGCGCTCTAGCTGCTATACCACTCGCACTGTACATTGGTAGTTTAACAGCAGCAGGATTTCAGAGGTTGGCTCCGAGATCATTTTCAAGAAAAATAAACTACTTTTTTGGTTCCACATGTGCAATGGCTGGTTTTGTATGGATATATTTTGGATCAGATCACAACTATAAGGAGTATTTCATTTATTTGGTCGCATTACTTATAGGTTTTGGTGGTGCAGTTATGTTAGTAACGAGTCTTGCGCTAACAGCAGACTTGATAGGCGAAAGAACCGAGGCTTCTGCTTTTGTATATGGATTAATGAGTTTTAG…
Novel00896	scaf20	+	1437426	1438622	1197	CUFF.18082	1e-85	0.97	AATGTTTTAATTGTGTAATTAAACCGGAAAATTATTGTATGGTATTTTCATTGTCTTTAATTTTTCGATTTTCCAGTTTAACTAGATTTAACCGTTAAGCGTAAAGAGTACACTAATGATTGCGGAGGGATGTCAAATTTTAATTGTTTATTTTCGTATATTTTAGTTTTTTACGATCGTTCACCAATGAGTACCTAAATGTAATGATTCACTATAGGAAATAAATCGGGTCTCCAGTTGATCGCTTTCATTCATGTTGTAATGTGTATGAACTCCTCAATTAACAATTTAAGTAAAATAGCTTGTCGTTAACACTTATAAGCGAGAGATAGTCAAATCAAATATTTTATTCCTTGACCAATAATTAGAATGTCGCTTTCCGTAATCATAAAACTTTCG…
Novel00897	scaf20	+	1451255	1451611	357	\	/	/	TACCTCAGGGAAATAAGTGATTATTTTAAACGAAATTCTCAAGTTTTCGATAATGTTCTAATTGTGTAATTAAACCGGAAAATTATTGTATGGTATTTTCATTGTCTTTAATTTTTCAATTTTCCAGTTTAATTAGATTAAACCGTTAAGCGTAAAGAGTACACTAATGATTGCGGAGGGATGTCAAATTTTAATTGTTTATTTTCGTATATTTTATTTTTTTACGATCGTTCACCAATGAGTACCTACCTAAATGTAATGATTCACTATAGGAAATAAATCGGGTCTCCAGTTGATCGCTTTCATTCATGTTGTAATGTGTATGAACTCCTCAATACATAAGTGTTCAAGTATCAC
Novel00898	scaf20	+	1950264	1951407	1144	CUFF.3925	0.0	0.95	GTGATGTTTAAAACTACAAAACAATCTATATAAAGTATAAGGACGATACAGCCTCAATCGATAAATGCTTGAATAAATACTGATGTTTTATTGCCTTAATTACTTTAGTATACCACGGTAATGTCGGTGTAAGATGCTTTTGTTTAACAAATAATATTTAAAATACGCTTAAACGTTTTTAACTGTTTTTAAAATTACGATCACATTTTTAAACGGTGGAGTGAAAGCCTGGTAAAAAATATGATTTCGAGAAAGTTTTAGTAGACTTAGTGTGTAGCTAAAACATAATTATCGAAAGCCTACGAGCGAAAGTAGAGTGGGCTATAACTGTGTTTTTAATTCAGTAAGATTAAAAATTGGGACAGTTACTTCAGCGTATCAAAACGATCTTTTTTTTTA…
Novel00899	scaf20	+	2217963	2219450	531	CUFF.3928	e-102	1	GCTAATCGTTGGGGTTGTGATCCTCGTCCAATATTCTGAGTATGAAGTATTCGTCACTCAAAGATTCTTCACAATACCAGGATTCGTGATTGCGACAGGCGTGATTATATGCATTGGATCCATCCTAGGGTTTTATGGAGCGATTTCAGAGCAGTTTTACTTTATTGCTGGGTACGTGATGCTGTCCATAGTGGTACTGGTCTTCGAAATAGTTATTATAATAATTGCGTTCGCTTTGAGTAACGACGCGGTGTCCGAGATCAGAGCCCCGATGTTGCAAAGTCACCAGCTGTACGAGAGTAGACGAGATATAGCCAGGCTTTGGGACGACTTGCAAATGGAATTCGAGTGCTGCGGAGTGTCTAGCCGTTTGGACTACATGTCAAGTAGGATCCCCGT…
Novel00900	scaf20	+	2287280	2289899	880	CUFF.15494	0.0	0.99	ATGAAATTTTATATAATCAATCATATTAAATCGATATCATAGTCAATAAATAATGTACAACCCAAAACAGACGGCCGAACTGACGTGACAATGACATTTGGCGCGCTAAGCATGGCGGATTTTCGGCCTCATTAGACGGAGACGGAGATATTTACGTATATTCATGTTTCATTTTATGTACGCACTGAAATACTGTTATATTGTTTTCCTGCGAGTTAAAGTGCTAAGTAAGAACGAGATAGATATATGTTTATGTATGTGCCTTCAAAATGGGTGCTATTTATATAAGCAATTGTACGTATAGAACAATATGTCGTGTCCCTACTATATAGGTCTATGCAAGGTACTAGAGACGTGCAATCAGTAAAATGTTATTATTGTATTTTTAATATGCAACAA…
Novel00901	scaf20	+	2662118	2663972	269	CUFF.4081	e-119	0.97	ATTCAGTGCCCCGCATGAAAAGTATTCGTCACACTGTTTGAACAGCTTGCTTCGTTGCGAACAACAACTTATGAATAATACTTAAATCAGCAGTCGCCGTGTGTGAGTTTAGTGTCCTACAGTTGGTTTCAACAGTGCTACACAGCTCGATTTTTTTATTGTTGAAGCCTTTTAACCGCGTGATAATGGCGTTCACGAAGTTTCTTTTTATGTTGTCATTAATCACCATCGCGAGCGCTGGCTTTGTTTGGCAGGACGATAACTTCCCG
Novel00902	scaf20	+	2664445	2667147	1316	\	/	/	GCATATACTATACAACTCTATCTTTGCAGATGTGGCCCTCTATACAGATCCCAACGATTCCGCCATTCGATCCCAAAATTCCTAACTTTGCTTTTTCGTTCCCCTCTCCTGATAACATTAAGAAAACTAAACCACAACCCGGACAAACCTACAGCGGGGTTTACGTGAGCAGCAGTGGAGGGAAGGGAACTATGGTTGCAAACATCAATGGGGAAGTGATTGAAAAAAAGTTTGGAGAGGATTCCAAAAAATCTAAGAGCAAGTCCTAGAAGATAGAAGATTTAAAATTAAGTAACCGTCATTTCTCACACCACACATTTATTTCAATTTAATTTCATTTAAAATATTTTTATGTTAACAAATGAATACATTCATTATATAATAACAATTTTAAGATAA…
Novel00903	scaf20	+	2674031	2676312	534	\	/	/	GTTTGCACGAAATACGCGTGATTATTTTTGAACATACGCAAATAAACTTATACAATGACGAAGGTTGCAATTATTCTTTTGATTTTGGCTGCCGTGTACGGGTTAGAAGGTGCGGCCGTTCCTAACGACCCGAACATATTTCCGATAAACGCTAACAGTTTTTCGCCCGCAAGCTTAATGCAAGGCATGTCAAACATCCAGGACATGGCTTCAAAAGTTGGTCTTGGACCTAACATGAACGGTGCAGCCATTTCCACGATTGTAGATAGCGCAGGGAAAAAAATGACGAAACTGCTAATCAGCGAAAACGGGAAGATATCAACCATGGATTTCAACAAGTGAAAACAGCAGATTAATTTTATTTAAAAAAAATAGCGAATTCATCAAGAAATTTGCATA…
Novel00904	scaf20	+	2704144	2722649	1314	CUFF.4026	0.0	0.98	TTTTAGTCTGCCTTCGGAGGGTTCGTTGTCAAAACGTCTGCCGTAGTTTAATTCATCAGCTCTACCCAACAACAGGGGAGTCGGTGCCTTCGCGTATCAAGATTCATCAGGCAATAGGTACGGCGGTACATACGGCCTGAAAGACGGGGCTGTCGTCGACAAACAAGGCGACTTTCCTCCAAATTTCCAACCCGAGTCCTTCCAAGACTTGGATTATTTCTTCCCTGAATATCTTAGAAACTTCGAAAACCTGTTACGAGAGTTCCCGATATTTAATTTCCCATCGCCCGGATTCACCGACGAACAGTTCCCCGCGATGCAGAACTATCCGAATCAGTTCGGCGCGTTCGCCGGAGCCGCGGCTGGCCCGGGTTTCAGTCACCAAGTTGCTTCCATTAA…
Novel00905	scaf20	+	4981817	4982344	528	CUFF.17588	7e-67	0.9	CTGCCAAGTGCCAACCATAGACCCAACGCGACCTGCAGACTACCAGTTACATAGATATGACATATATATGTTACGGTGAAAGTAGATATTGCGGCAAATGTACACATTTTCCGGTAAATGTGCACATTTGCCTCCTCGTTTGAGTAATGTGCATTAAACTAACATTTACAATTTCAAAGGGAAATGTACATTGAATTCACAATGACCATGTCGTTTGGAGCATGGCATACATAATACGAAATCGCAAGTACTAGTAATGTGTTAGAATATGATATGTTTAGATAGCGCTACAAGGGCGGATACAGCTTTGGCGCCAGGAGGGGGTCACATAGTCAAATTTAGATGTGTTCGTTCCCAAGCGTTTGCCATTATACAAAGTTATTATATTACTAGCGACCC…
Novel00906	scaf20	+	5325830	5326651	673	CUFF.14326	2e-92	1	GAAATTTACAGTTTGTGATTAGGGTTTTATAATTGACGCAGTGTAGTTGGAACCGGGAGATCCTCAGGAGGACAGTTCGGTTGCCAGGTTGTTGCACTATTAGCACCACCCAGGGGTCACGTGTAGGGTAGCGGTGGGTAATCTCCTACGGACGTTATGCAACTTCGACCCCTATTATTTTATGATTTAAAAGAATCATAAAATGAAACAGCTAATTTTGTAAAATCTATTTATTTACATAGTAAAATTATTAATACAACGTTTGTATTCGGGAGCTTTTGATTACATCTGATTTAAAATTTTAATTTCTATTGGCTTTTGCTATAGCAACTGCAATAGCGTCCCCAGTGTTACTCTTAGCGTTACTAATTGCTCCACTGTCTCCTCTTCCGCCGCATG…
Novel00907	scaf20	-	4446446	4449026	2581	CUFF.4036	0.0	0.98	CTCCAAACATTTTCTACGGTCTAAATCTAATATCTGAGTCGTCTATTATCAAAGGTGGCAATCTGTGCATTTGGACAAAAAAAATTTTTTGATATGTCAATACAGATTGATTTGAATATAATCGTCTCCTTCAAAGAATACGGTTCAAAACCTGCATTAAATAAAGGTTAGTAGTTAACCTGTTATTTATCTAAGATGTCGTTCCGAAGAGTTTTGTGACTGCCGACGGAATACAAAGTCAATAATTCGTTTTTCTGATTTACCAATCATTGTCCAAAAGTCAGATTGCCGCCTTTGATAATAGTCGACTCATCTATCTAAACTAAGGCAACTTGGCATATTGCATAATTTACAAAATAACGATCAAAGACACGCGTCGCAAATTATCAAAATTATCTC…
Novel00908	scaf20	-	5035680	5037156	725	CUFF.151	8e-83	0.85	CTCACGGGGCTCAAACCTGACGATATCCTGATCTAACCGAAACACAATTTGATAAACTTCTGCGGCTACAAAATATCTGTTTAAGTTTCATATTTGGTTTACGGAAATAGGATCATGTATCTGAATTTCACGCTAAATTGAAGTGGTTGCCAATTCGCATTTGTTGTAATACTTATATCCTTTCTTTACTAGATTGTATTCTCTTTTACCCCCATATCCGCACATATCCCAAAGAACGTTTCGAGTTCCGAGTTCCTAATACGTATAATTTTTCCCTGAGATCATCGGATTGCCTGAGACTGAAAATGCCTGCGCATTTATCATTCTTTAATAATTCATTCACCATCCAGGCTATTCGATTGTGGAATGCATTGTCGGCTGCAGTGAGAAGTGCTCCAA…
Novel00909	scaf20	-	5292147	5295645	1726	CUFF.15051	e-124	0.97	ATATTCTAATTGTGCTTTATATAGCCAGTTTTATTTCTTTTCACGCGAAACAACGGTATAGTTGTTGCAAAGTACGACTGCGCGCCGCTCTTAGTTGTGCGAGTGACCAATCTGTATACGCGTCAATGTAGGCTATATTATGTAGCCAATGTAGCTACTGAGCTAGCTATTAGCTGTAGCTACTGTACTGTAGCTGTAGCTATTAGCTGTAGCTAATGTAGCGCTCCGTCGGGTGCACACACTAACGAAAATGTGTATTTACGATTGCAACTACAAATAAAAGCCACGCGCGCTCGTATTTTGCAACAACTATAAAGCAATATGTTAAGTATTTAGGCTATAGTAAATACTTATTATATTATATGGGTGTATCTGAGACCATCGTAGGACTATTCCTCA…
Novel00910	scaf20	-	5326535	5327971	210	CUFF.4071	1e-47	1	CGTACACGTAACATGAGTCGGTCAGCCGTGTTATTGTTATTGTGTGCTGTCGTATTACAGCATGCTGCAGCCGAAGAACGCAAAGACACAGAAGTCAGCAACCATAGGCCGTTACTAGAGCGACTCAAACGGTCTCCACCAGGATACGGATGTGACAGCTATTATCCACCACGACGACCACACCATCACTGGCCACCACGGCCATATTGG
Novel00911	scaf200	+	66589	67862	1274	CUFF.5910	0.0	1	GTGCGATAGCTCCTTCAGCGTTCTTCTTCGTCTGGGGAATGATTTTAATCTTTTCCTCAGTCTTAGATAGTGCTAACGAAACCTTTTCATACAAATCGGTACTGTATTGAAATTTCGAAAATTTGACCGGAAACGCATCTTCCATTACGTTCGCGCTCTCCAGGAATGCTACTTGATCATTGGTCAAAGTAGCTGCACGTGCCCAACCCAGACAATTACGATTGGGGGTTCCTGCTCCTCCTTCCTCTGGCCTCAATGCCTCGGGGAGGTTCCAATCCCTCACGCCTGGTGTACTTGTCACTTTAAGATCTTCCTGAATCCGCATCGGCACATATTTCCAGTGTGTGGTACGACCTACTCTGCCGAAATCTCCGGTTTCGTTTGGCCATACTGGCATCC…
Novel00912	scaf200	+	208274	219043	1478	CUFF.6003	e-134	1	CTAACTGTGACAAAGTATAAAAACGAGAACATTCCAGCCGGTTTTTTAATTTTTTCATCTGGCAAGAAACTTCAAAGCAACCCAAAAAAATTTAGAATCGTTCTTTGTGAAGTTGCGTCACCCACATGTCCTCTTAAATGTGATTAAAAGCCTGAAAATAAAATAATATAGTATTTTAATACGTGATAAAGATGTTGAACGCGACGCGGGCATTCGGCCGAAAGGCTTTAGAGTGCACCGGATTAAGTTCAGACTTGTATACGCAGAGAAATTTTTCGTCAATTTTGAAAAGCAACGCAACACCCACAGTTCCTATTTACCAGCGACATGGCGTACAATTTAGAAACAAGTCTGAGGGTGTTCGTGGAGCCGTCATTGGAATCGATCTGGGNNNNNNNN…
Novel00913	scaf200	+	219186	221955	565	CUFF.6006	e-116	1	NNCGCTGTCCAGGGCGGAGTCCTAGCGGGTGACGTCACTGACATCCTTCTCCTCGACGTGACTCCACTGTCACTGGGCATCGAAACCCTCGGAGGCGTCTTCACCAAGCTGATCACAAGGAACACCACCATACCCACTAAGAAGAGCCAAGTGTTCTCTACCGCGGCCGACGGGCAGACGCAAGTGGAGATCAAGGTCCACCAGGGCGAGCGCGAGATGGCGTCGGACAACAAGCTGCTGGGGCAGTTCTCGCTGGTGGGCATCCCGCCCGCGCCGCGCGGCGTGCCGCAGATAGAGGTCGCCTTCGACATCGACGCCAACGGCATCGTGCACGTGTCCGCGCGGGACAAGGGCACCGGCAAGGAGCAGCAGATCGTGATCCAGTCGTCGGGAGGGCTG…
Novel00914	scaf200	-	5346	7484	1831	CUFF.22954	0.0	0.95	TGATTTCTTTATGGAATGATAACGTGTATCCTATCTTATGCCAAAGTGCAATTTAATTATTGGTATTTTAAAATAAAACGGCTTTAAATTAATCTATAGCTTTATTTAATCAAAGAATCTTGTAAATTAATTAAACCACAGGCAATGGTAATAACATCATCAAGTACTTTGATAAGATTGTGATTTAGACATGCATGTGGCTTTAACATGTTAAATTCTCTCAATCGCCGAATCACTCTCTCTACATGGATCCTCAAACTAGCAATTTGTTTGGTTTCCCTTGCTTCAGCTCAAGAAAGTTTTTCCCCTGTTGTAACACTTGGAGGTCTTACAAATTGCACTCTCTCTCTCTCTGTATAAATATTGCTCCACATGCTTAAAACCCTTGTCAGCCATCAC…
Novel00915	scaf200	-	63147	65200	1882	CUFF.5909	0.0	1	CGAGAAACGTACTGGTTTGACAAGATGAACTCGGCTGTTAGACGTTTTGTAGACCATTGTGTTATATGTAGAACCTCGAAAGGACCATCTGGTTCTATACAAGCGCAGCTCCATCCGATCCAGAAACCCACGGCAGCGTTCCAGGTCATTCATATGGACATCACAGGAGAATTGGGCACGAGAAACTCCGAAGGACAAGATGAGTACGTAATTGTTGCTATTGACGCATTCACGAAATACATATTACTGAGCTATTCCAATGACAAGAGCCCGAGCAGTACACTCGCGGCACTCAAGCGTGTCATTCACCTGTTTGGCACCCCGGTACAAGTGGTGGTTGATGGCGGTCGGGAGTTTCTCGGCGAGTTCAAAGTCTACACTGACCGCATAGGGATTGAC…
Novel00916	scaf203	+	1721	7157	1443	CUFF.11203	0.0	0.96	TGCGTTTCGGTTTAAAGGGTTCACAACACCATGCAGATCGTTGAGTCACACATACGCGCTTAAGGGGCGCGCGTGGACCTCGTAGGAGGTTCGGCCCCCGGCCCGAAAAATGTAACTATACTGAGACCTTAGAACTCATATCTCAAGGTGGATGGCGGCGTTTACGTTGTAGATATCTATGGGCTCCGGTAACCATTTAACACCAGGTGGGCTGTGAGCTCGTCCACCCATCTAAGCAATTAAAAAAAAAACGCTATGTTCGTTTTTATTAATTTACAGAATAAAAGAGTTTGGCGCACTGATGCAGCAAAATAAGCTGCACCCACTCCGCGGGGCGGGGTCCAACGCACGCGCGAGGTCTCGGCTGCAAAGGCACACGACATATTGGCCCCTGACGAT…
Novel00917	scaf203	-	88274	94691	653	CUFF.11212	e-115	0.96	TTCAGATGTCCGGACGGTGTCCAGCACTTCAAAGTATTAAGAGACGCCTCGAGCAAGTTCTTCCTTTGGGTCGTCAAGTTCAATTCGCTCAACGAACTAGTTGATTATCATCGTACCGCGTCTGTCAGTCGCCTTCAAGACGTTAAACTGCGCGACGTCGTCCCCGAAGAAATGTTGGTGCAGGCTCTATACGACTTCACCCCACAAGAGGCTGGCGAGTTGGAGTTTAGACGCGGTGACGTCATAACCGTGACAGATCGCTCCGACCAGCACTGGTGGCAGGGCGAGATAGCTCACCGCCGCGGGTTGTTCCCGGCTTCGTACGTGACGGCGTACCACTCGTCATAGTGGGCGCGCGCCTCATCCCCCTCCCCCCGCCTCTCTACCGCCGCCGCCGCC…
Novel00918	scaf204	-	65752	66270	448	CUFF.21542	e-172	1	ATTGTTTCAAAAATAAAAAATCGCCAAATTGTGGTGTAATTTATATAAGTTCAAAACAAGTAAAACATAAAACACACAGCTGTCGATGGTATTTTGGGATAATCGTAAAATTTAACATCCTAAAGTTTACTTAAGAAATTCTTACTAAAATGTCTCATCATCATTGTAACCATGACCATGATCACGGTAGTGTTGAAGATATTGGTATACAATACAATCTTCATGAAAAGATTGATTTGGACCACTTGGAATGTTTGAACGAATCCCTTGAGGGTTCGGGTAAAAGTGTTTTTAAACCTTGGGACAAAAGATTGGATAGAAGCAAATTTGTTGAAAGTGATGCTGATGAAGAACTGTTGTTTAATATACCATTCACTGGAAATATAAAACTTAAAGGAA…
Novel00919	scaf205	-	162434	164717	343	\	/	/	CTAAATTAACTTACTCGTAAAGAAAATTCCATTTTGTTTTGCTTGATGACGTCAGAATTCGTGGCTTTTATTTCAACATTTTAATTACATTTATTTCTTCATCAACAGCTGTTACGTCGACTTGTTCTAAATAATGAATGCAACATCAACATTGAATGAAATTCATAGACTTCAAACCGGCTTTCAAATACTGGCAGCTCTGCAGCTAACTGGGTATCTTTGGCCACAAGAAGCGGTTATTCAAGATGGTGCCAAGTATGATTTCATTGTTGTCGGCGCTGGATCTGGTGGATGCGTGGTCGCTAATAGACTGTCGGAGATTAAAAACATCAATGTATTGCTG
[truncated: 1,239 more rows]
