# Supplementary material for: Comparative analysis of the integument transcriptomes of the black dilute mutant and the wild-type silkworm Bombyx mori
Source: Sci Rep. 2016 May 19;6:26114. doi: 10.1038/srep26114 (PMC4872147; doi:10.1038/srep26114)
Supplement: Supplementary Dataset 3 [file srep26114-s3.xls]

## Sheet: Table S3
Additional file 5: Table S3. Complete list of identified genes.
Gene_ID	Dazao	bd/+	bd/bd	Blast against nr database
				E-value	Best hits
BGIBMGA000001	10.7281	12.7785	15.8002	1e-161	ref|XP_004933829.1| PREDICTED: putative homeodomain transcription factor-like, partial [Bombyx mori]
BGIBMGA000002	20.0978	24.9875	23.6866	0	ref|XP_004926142.1| PREDICTED: putative mitochondrial inner membrane protein-like [Bombyx mori]
BGIBMGA000003	0	0.123527	0	6e-38	ref|XP_004926142.1| PREDICTED: putative mitochondrial inner membrane protein-like [Bombyx mori]
BGIBMGA000004	1.0245	1.13629	0.845628	0	ref|NP_001268825.1| uncharacterized protein LOC101742493 [Bombyx mori] dbj|BAM73884.1| cytochrome P450 [Bombyx mori]
BGIBMGA000005	0.123701	0.31288	0.0321438	5e-71	ref|XP_004926123.1| PREDICTED: cytochrome P450 4C1-like [Bombyx mori]
BGIBMGA000006	3.36503	0.255258	1.65867	1e-157	ref|NP_001129361.1| osiris 18 precursor [Bombyx mori] gb|ACI23619.1| osiris 18 [Bombyx mori]
BGIBMGA000007	0	0	0	6e-35	gb|EHJ76200.1| hypothetical protein KGM_04890 [Danaus plexippus]
BGIBMGA000008	1.40649	0.204257	0.577069	1e-135	ref|XP_004926119.1| PREDICTED: uncharacterized protein LOC101741805 [Bombyx mori]
BGIBMGA000009	0.317342	0	0.0824617	1e-127	ref|XP_004926117.1| PREDICTED: uncharacterized protein LOC101741521 [Bombyx mori]
BGIBMGA000010	2373.14	224.065	749.259	1e-131	ref|NP_001129360.1| osiris 9 precursor [Bombyx mori] gb|ACI23620.1| osiris 9 [Bombyx mori]
BGIBMGA000011	47.7632	57.0107	39.8321	1e-102	ref|XP_004926116.1| PREDICTED: uncharacterized protein LOC101741384 [Bombyx mori]
BGIBMGA000012	1945.72	192.836	1113.01	1e-136	ref|XP_004926115.1| PREDICTED: uncharacterized protein LOC101741151 [Bombyx mori]
BGIBMGA000013	156.453	16.393	73.0842	1e-96	gi|389610551|dbj|BAM18887.1| osiris 9A [Papilio polytes]
BGIBMGA000014	6.13473	0.586228	0.828111	4e-76	ref|XP_004926111.1| PREDICTED: uncharacterized protein LOC101740498 isoform X2 [Bombyx mori]
BGIBMGA000015	2.10292	0.31288	0.450013	1e-101	gb|EHJ76678.1| hypothetical protein KGM_21546 [Danaus plexippus]
BGIBMGA000016	4.72512	2.79222	2.44293	0	ref|NP_001127739.1| neuropeptide receptor A4 [Bombyx mori] dbj|BAG68402.1| neuropeptide receptor A4 [Bombyx mori]
BGIBMGA000017	135.712	7.53114	41.1357	7e-19	ref|NP_001036833.1| cecropin-D precursor [Bombyx mori]
BGIBMGA000018	46.3796	3.74698	30.7809	9e-20	ref|NP_001091844.1| antibacterial peptide enbocin 2 precursor [Bombyx mori] dbj|BAF51563.1| enbocin2 [Bombyx mori]
BGIBMGA000019	0.0630958	0	0	3e-15	gb|EFN79206.1| hypothetical protein EAI_10202 [Harpegnathos saltator]
BGIBMGA000020	1.02826	0	0.152683	3e-13	ref|XP_004926132.1| PREDICTED: cecropin-A-like [Bombyx mori]
BGIBMGA000021	749.164	396.945	1058.09	8e-37	ref|NP_001037460.1| cecropin-B precursor [Bombyx mori]
BGIBMGA000022	0.235032	0.129703	0.0977171	7e-52	gb|EHJ65492.1| hypothetical protein KGM_12691 [Danaus plexippus]
BGIBMGA000023	912.658	146.051	393.617	8e-37	ref|NP_001037460.1| cecropin-B precursor [Bombyx mori]
BGIBMGA000024	243.405	102.817	271.47	8e-37	ref|NP_001037460.1| cecropin-B precursor [Bombyx mori]
BGIBMGA000025	144.349	9.96191	47.2503	0	ref|XP_004926131.1| PREDICTED: uncharacterized protein LOC101743499 [Bombyx mori]
BGIBMGA000026	0.0217622	0	0	0	ref|XP_004926102.1| PREDICTED: uncharacterized protein LOC101739399 [Bombyx mori]
BGIBMGA000027	0.0248055	0.022815	0.0128914	7e-45	gb|EHJ73381.1| hypothetical protein KGM_14215 [Danaus plexippus]
BGIBMGA000028	217.414	380.916	269.707	0	ref|XP_004926099.1| PREDICTED: uncharacterized protein LOC101738974 [Bombyx mori]
BGIBMGA000029	17.6049	47.1998	27.5724	4e-99	ref|NP_001040438.1| nucleolar protein family A member 2 [Bombyx mori]
BGIBMGA000030	40.2145	11.2852	19.2549	0	gb|EHJ76688.1| hypothetical protein KGM_11742 [Danaus plexippus]
BGIBMGA000031	0.0479657	0.518371	0.0623196	0	dbj|BAH11147.1| ebony protein [Bombyx mori]
BGIBMGA000032	4.76503	4.00099	3.40597	0	ref|XP_004926129.1| PREDICTED: uncharacterized protein LOC101743221 [Bombyx mori]
BGIBMGA000033	1.53424	1.74138	0.74645	1e-147	ref|XP_004926129.1| PREDICTED: uncharacterized protein LOC101743221 [Bombyx mori]
BGIBMGA000034	0.332368	0.655066	0.345464	1e-125	ref|XP_004926130.1| PREDICTED: ADP-ribosylation factor-like protein 3-like [Bombyx mori]
BGIBMGA000035	0	0.262026	0.296112	4e-94	ref|XP_004926101.1| PREDICTED: uncharacterized protein LOC101739262 [Bombyx mori]
BGIBMGA000036	32.4638	2.16172	9.46634	8e-37	ref|NP_001037460.1| cecropin-B precursor [Bombyx mori]
BGIBMGA000037	338.593	0.540429	3.81707	8e-37	ref|NP_001037460.1| cecropin-B precursor [Bombyx mori]
BGIBMGA000038	15.8646	6.48515	19.6961	8e-37	ref|NP_001037460.1| cecropin-B precursor [Bombyx mori]
BGIBMGA000039	98.4	21.7613	128.335	2e-20	ref|NP_001091844.1| antibacterial peptide enbocin 2 precursor [Bombyx mori] dbj|BAF51563.1| enbocin2 [Bombyx mori]
BGIBMGA000040	0	0.0604676	0	1e-96	ref|XP_004926135.1| PREDICTED: uncharacterized protein LOC101744079 [Bombyx mori]
BGIBMGA000041	0	0	0	4e-12	ref|XP_004926135.1| PREDICTED: uncharacterized protein LOC101744079 [Bombyx mori]
BGIBMGA000042	0	0	0.0458766	1e-124	ref|XP_004926109.1| PREDICTED: uncharacterized protein LOC101740364 [Bombyx mori]
BGIBMGA000043	98.0254	5.79973	32.6518	2e-34	gb|EHJ76677.1| hypothetical protein KGM_21545 [Danaus plexippus]
BGIBMGA000044	229.255	40.8911	57.847	1e-122	ref|NP_001136223.1| osiris 7 precursor [Bombyx mori] gb|ACJ12371.1| osiris7 [Bombyx mori]
BGIBMGA000045	3084.47	236.931	1564.2	1e-111	ref|XP_004926113.1| PREDICTED: uncharacterized protein LOC101740865 [Bombyx mori]
BGIBMGA000046	0.358144	0.164702	0.0930639	0	ref|XP_004926136.1| PREDICTED: uncharacterized protein LOC101744363 [Bombyx mori]
BGIBMGA000047	0.262605	1.54581	1.31017	5e-96	ref|XP_004926118.1| PREDICTED: uncharacterized protein LOC101741662 [Bombyx mori]
BGIBMGA000048	0	0.063347	0.0357938	3e-18	gb|EHJ76199.1| hypothetical protein KGM_04891 [Danaus plexippus]
BGIBMGA000049	0.0843163	0.0387752	0	2e-09	gb|EFN89940.1| hypothetical protein EAI_15239 [Harpegnathos saltator]
BGIBMGA000050	3.11585	0.444696	0.390868	4e-56	ref|XP_004926121.1| PREDICTED: uncharacterized protein LOC101741954 isoform X2 [Bombyx mori]
BGIBMGA000051	47.837	48.9295	31.1988	1e-126	ref|XP_004926137.1| PREDICTED: uncharacterized protein LOC101744505 [Bombyx mori]
BGIBMGA000052	0.337265	0.271426	0.175277	2e-73	ref|XP_004926138.1| PREDICTED: one cut domain family member 2-like [Bombyx mori]
BGIBMGA000053	0	0.157534	0.316493	0	gb|ACY06909.1| putative cuticle protein CPG30 [Bombyx mori]
BGIBMGA000054	65.9525	11.2747	21.5508	0	ref|XP_004926122.1| PREDICTED: uncharacterized protein LOC101742205 [Bombyx mori]
BGIBMGA000055	0	0	0	1e-153	ref|XP_004926139.1| PREDICTED: uncharacterized protein LOC101744792 [Bombyx mori]
BGIBMGA000056	0	0	0.0493521	1e-148	ref|XP_004926140.1| PREDICTED: cytochrome P450 4V2-like [Bombyx mori]
BGIBMGA000057	13.7807	17.8308	13.2919	1e-102	ref|XP_004926125.1| PREDICTED: golgin subfamily A member 7B-like [Bombyx mori]
BGIBMGA000058	0.430124	0.480382	0.35127	1e-54	gb|EHJ68632.1| putative helentron 5 helitron-like transposon replicase/helicase/endonuclease [Danaus plexippus]
BGIBMGA000059	2.01456	1.10292	0.598268	1e-117	ref|XP_004926141.1| PREDICTED: cGMP-specific 3',5'-cyclic phosphodiesterase-like [Bombyx mori]
BGIBMGA000060	1.74138	0.587947	0.641519	0	ref|XP_004926141.1| PREDICTED: cGMP-specific 3',5'-cyclic phosphodiesterase-like [Bombyx mori]
BGIBMGA000061	27.3009	38.056	29.0391	1e-127	ref|XP_004926126.1| PREDICTED: 39S ribosomal protein L35, mitochondrial-like [Bombyx mori]
BGIBMGA000062	34.0918	39.2251	41.217	0	ref|NP_001103763.1| fumarylacetoacetase [Bombyx mori]
BGIBMGA000063	65.4973	41.4668	51.6389	0	ref|XP_004926145.1| PREDICTED: serine/threonine-protein kinase pelle-like [Bombyx mori]
BGIBMGA000064	73.3547	64.7378	27.7722	1e-166	ref|NP_001040464.1| thioredoxin peroxidase [Bombyx mori] gb|ABF51440.1| thioredoxin peroxidase [Bombyx mori]
BGIBMGA000065	7.35474	14.1369	4.47593	0	ref|XP_004934367.1| PREDICTED: cystathionine beta-synthase-like isoform X2 [Bombyx mori]
BGIBMGA000066	1071.33	1580.07	1454.03	3e-94	ref|NP_001091752.1| ribosomal protein L32 [Bombyx mori] gb|AAV34844.1| ribosomal protein L32 [Bombyx mori]
BGIBMGA000067	26.8574	10.4936	14.4857	0	ref|XP_004923206.1| PREDICTED: roundabout homolog 2-like [Bombyx mori]
BGIBMGA000068	8.02587	7.08418	2.87601	0	ref|XP_004923198.1| PREDICTED: glucose dehydrogenase [acceptor]-like [Bombyx mori]
BGIBMGA000069	24.8445	38.2658	33.4847	0	ref|XP_004923163.1| PREDICTED: RNA polymerase-associated protein Rtf1-like [Bombyx mori]
BGIBMGA000070	0	0.0322644	0	0	ref|XP_004923162.1| PREDICTED: spherulin-2A-like [Bombyx mori]
BGIBMGA000071	0.194509	0.178901	0.0673911	2e-88	ref|XP_004923197.1| PREDICTED: spherulin-2A-like [Bombyx mori]
BGIBMGA000072	36.0846	67.7082	38.6821	0	ref|XP_004923161.1| PREDICTED: regulator of chromosome condensation-like [Bombyx mori]
BGIBMGA000073	24.1705	35.9241	29.0993	1e-180	ref|XP_004923159.1| PREDICTED: uncharacterized protein LOC101742436 [Bombyx mori]
BGIBMGA000074	62.9826	151.129	73.1332	1e-170	ref|XP_004923158.1| PREDICTED: rRNA 2'-O-methyltransferase fibrillarin-like [Bombyx mori]
BGIBMGA000075	21.8066	16.263	19.4787	0	ref|XP_004923156.1| PREDICTED: uncharacterized protein LOC101742002 [Bombyx mori]
BGIBMGA000076	33.049	23.915	27.541	1e-141	gb|EHJ73691.1| hypothetical protein KGM_12340 [Danaus plexippus]
BGIBMGA000077	0	0.115292	0	2e-27	gb|EFN83584.1| hypothetical protein EAI_03474 [Harpegnathos saltator]
BGIBMGA000078	7.13147	7.05291	5.80245	0	ref|XP_004923193.1| PREDICTED: transmembrane channel-like protein 7-like [Bombyx mori]
BGIBMGA000079	1.76965	0.712095	1.55198	1e-117	ref|XP_004923192.1| PREDICTED: protein enabled-like [Bombyx mori]
BGIBMGA000080	8.15331	7.295	6.1974	1e-94	ref|XP_004923192.1| PREDICTED: protein enabled-like [Bombyx mori]
BGIBMGA000081	8.61783	16.7893	12.2961	9e-60	ref|XP_004923153.1| PREDICTED: DNA polymerase epsilon subunit 3-like [Bombyx mori]
BGIBMGA000082	44.7829	55.1043	43.1312	0	ref|XP_004923147.1| PREDICTED: actin-related protein 2-like isoform X1 [Bombyx mori]
BGIBMGA000083	0.286465	0.127747	0.0360913	0	gb|ACY06930.1| putative cuticle protein CPH35 [Bombyx mori]
BGIBMGA000084	13.7948	21.6244	17.2846	0	ref|XP_004923145.1| PREDICTED: poly(A) polymerase gamma-like isoform X1 [Bombyx mori]
BGIBMGA000085	4.49049	2.93994	2.3797	0	ref|XP_004923185.1| PREDICTED: zinc finger protein 62-like [Bombyx mori]
BGIBMGA000086	26.5922	29.2229	26.3637	0	ref|NP_001040417.1| LRP16 protein [Bombyx mori] gb|ABF51346.1| LRP16 protein [Bombyx mori]
BGIBMGA000087	11.7296	21.4556	18.4932	1e-144	ref|XP_004923138.1| PREDICTED: uncharacterized protein LOC101739492 isoform X2 [Bombyx mori]
BGIBMGA000088	8.63657	7.48844	7.2002	2e-46	ref|XP_004923142.1| PREDICTED: seipin-like isoform X3 [Bombyx mori]
BGIBMGA000089	0.0768078	1.52592	0.989944	0	ref|XP_004923184.1| PREDICTED: uncharacterized protein LOC101746134 [Bombyx mori]
BGIBMGA000090	16.861	8.11427	10.9755	1e-179	ref|XP_004923181.1| PREDICTED: lysosome-associated membrane glycoprotein 5-like [Bombyx mori]
BGIBMGA000091	0	0.1406	0.0529632	0	ref|XP_004923180.1| PREDICTED: homeobox protein SIX4-like [Bombyx mori]
BGIBMGA000092	7.60009	9.11154	8.78997	0	ref|NP_001135962.1| autophagy related protein Atg6 [Bombyx mori]
BGIBMGA000093	1.20798	6.37646	1.41935	1e-102	ref|NP_001108346.1| sex peptide receptor [Bombyx mori] gb|ABW86946.1| sex peptide receptor [Bombyx mori]
BGIBMGA000094	1.08775	5.7884	0.807579	9e-74	ref|NP_001108346.1| sex peptide receptor [Bombyx mori] gb|ABW86946.1| sex peptide receptor [Bombyx mori]
BGIBMGA000095	3.10651	14.5869	6.20291	1e-41	ref|XP_004923126.1| PREDICTED: calpain-B isoform X1 [Bombyx mori]
BGIBMGA000096	52.7814	50.1518	52.2088	1e-22	ref|XP_004923129.1| PREDICTED: calpain-B isoform X4 [Bombyx mori]
BGIBMGA000097	55.6283	62.3475	60.489	0	ref|XP_004923126.1| PREDICTED: calpain-B isoform X1 [Bombyx mori]
BGIBMGA000098	14.0706	21.4442	18.8268	1e-120	ref|XP_004923124.1| PREDICTED: uncharacterized protein LOC101737900 [Bombyx mori]
BGIBMGA000099	14.0248	20.2705	18.6891	1e-120	ref|XP_004923177.1| PREDICTED: probable basic-leucine zipper transcription factor R-like [Bombyx mori]
BGIBMGA000100	6.82053	6.44277	4.88585	1e-116	ref|XP_004923122.1| PREDICTED: uncharacterized protein LOC101737620 [Bombyx mori]
BGIBMGA000101	8.51384	8.25406	6.48565	0	ref|XP_004923122.1| PREDICTED: uncharacterized protein LOC101737620 [Bombyx mori]
BGIBMGA000102	26.645	55.6378	37.5922	0	ref|XP_004923123.1| PREDICTED: papilin-like [Bombyx mori]
BGIBMGA000103	70.8136	126.711	84.1601	0	ref|XP_004923175.1| PREDICTED: heterogeneous nuclear ribonucleoprotein U-like protein 1-like [Bombyx mori]
BGIBMGA000104	54.9284	79.6812	67.0694	0	ref|NP_001166194.1| coatomer protein complex subunit delta [Bombyx mori]
BGIBMGA000105	0	0.151699	0	3e-31	gb|EHJ74214.1| hypothetical protein KGM_01812 [Danaus plexippus]
BGIBMGA000106	28.3038	62.6438	41.8936	1e-62	ref|NP_001037412.2| mitochondrial intermembrane space translocase subunit Tim10 [Bombyx mori]
BGIBMGA000107	110.646	172.328	141.126	5e-98	ref|XP_004923115.1| PREDICTED: mitochondrial import receptor subunit TOM20 homolog [Bombyx mori]
BGIBMGA000108	7.32451	7.92801	4.27077	0	ref|XP_004923174.1| PREDICTED: uncharacterized protein LOC101744544 [Bombyx mori]
BGIBMGA000109	10.4944	9.30686	5.13932	0	ref|XP_004923174.1| PREDICTED: uncharacterized protein LOC101744544 [Bombyx mori]
BGIBMGA000110	0.347276	0.855561	0.657463	0	ref|XP_004923173.1| PREDICTED: serologically defined colon cancer antigen 8 homolog [Bombyx mori]
BGIBMGA000111	1.10603	3.05184	2.45889	0	ref|XP_004923173.1| PREDICTED: serologically defined colon cancer antigen 8 homolog [Bombyx mori]
BGIBMGA000112	4.28177	8.39003	6.48222	1e-68	ref|XP_004923112.1| PREDICTED: cysteine-rich PDZ-binding protein-like [Bombyx mori]
BGIBMGA000113	0.0734474	0.135107	0.381707	1e-85	ref|XP_004923172.1| PREDICTED: uncharacterized protein LOC101744253 [Bombyx mori]
BGIBMGA000114	7.22326	12.628	8.31025	7e-69	gb|EHJ65766.1| hypothetical protein KGM_16239 [Danaus plexippus]
BGIBMGA000115	7.62938	23.422	18.7976	0	ref|XP_004923111.1| PREDICTED: BUD13 homolog [Bombyx mori]
BGIBMGA000116	38.6497	24.2593	21.0363	2e-35	ref|XP_004923171.1| PREDICTED: uncharacterized protein LOC101744111 [Bombyx mori]
BGIBMGA000117	46.6388	27.4619	21.2994	0	ref|XP_004923171.1| PREDICTED: uncharacterized protein LOC101744111 [Bombyx mori]
BGIBMGA000118	10.8099	17.4665	11.4636	0	ref|XP_004923113.1| PREDICTED: nucleosomal histone kinase 1-like [Bombyx mori]
BGIBMGA000119	9.81603	15.4923	7.75988	0	ref|XP_004923114.1| PREDICTED: porphobilinogen deaminase-like [Bombyx mori]
BGIBMGA000120	20.2606	31.2248	23.1626	0	ref|XP_004923116.1| PREDICTED: vacuolar protein sorting-associated protein 26-like [Bombyx mori]
BGIBMGA000121	18.7587	24.1467	27.5384	0	ref|XP_004923117.1| PREDICTED: GPI mannosyltransferase 1-like [Bombyx mori]
BGIBMGA000122	24.6079	47.1394	36.475	1e-77	gb|EHJ74213.1| hypothetical protein KGM_01819 [Danaus plexippus]
BGIBMGA000123	16.3535	21.5082	19.8719	8e-84	ref|XP_004923118.1| PREDICTED: desumoylating isopeptidase 2-like isoform X1 [Bombyx mori]
BGIBMGA000124	0	0.166286	0.0939587	7e-56	ref|XP_004923176.1| PREDICTED: EF-hand calcium-binding domain-containing protein 2-like [Bombyx mori]
BGIBMGA000125	11.3377	13.2432	13.992	0	ref|XP_004923125.1| PREDICTED: uncharacterized protein LOC101738032 [Bombyx mori]
BGIBMGA000126	26.0102	29.8797	27.9579	3e-71	ref|XP_004923131.1| PREDICTED: uncharacterized protein LOC101738649 [Bombyx mori]
BGIBMGA000127	12.8813	25.1762	14.9545	1e-132	ref|XP_004923132.1| PREDICTED: 60S ribosome subunit biogenesis protein NIP7 homolog [Bombyx mori]
BGIBMGA000128	3.74673	5.40984	3.7154	0	ref|XP_004923133.1| PREDICTED: uncharacterized protein LOC101739009 [Bombyx mori]
BGIBMGA000129	2619.9	2908.46	2704.62	1e-74	ref|NP_001093278.1| actin-depolymerizing factor 1 [Bombyx mori]
BGIBMGA000130	16.3192	7.69129	10.2458	0	ref|XP_004923143.1| PREDICTED: leucine-rich repeat protein SHOC-2-like [Bombyx mori]
BGIBMGA000131	1.56688	4.30597	2.11227	0	ref|XP_004923139.1| PREDICTED: valine--tRNA ligase-like [Bombyx mori]
BGIBMGA000132	105.858	158.706	105.937	0	ref|NP_001268822.1| neutral alpha-glucosidase AB-like precursor [Bombyx mori]
BGIBMGA000133	2.57911	3.17562	2.85368	1e-155	ref|XP_004923144.1| PREDICTED: zinc finger protein 343-like [Bombyx mori]
BGIBMGA000134	4.53073	1.82314	3.17875	3e-85	ref|XP_004923146.1| PREDICTED: MAP/microtubule affinity-regulating kinase 3-like [Bombyx mori]
BGIBMGA000135	12.5185	14.5631	10.286	2e-78	gb|EHJ67417.1| hypothetical protein KGM_12068 [Danaus plexippus]
BGIBMGA000136	29.2404	30.1118	24.9306	0	gb|EHJ67415.1| hypothetical protein KGM_12069 [Danaus plexippus]
BGIBMGA000137	14.042	16.9357	14.5953	5e-57	gb|EHJ66862.1| par-1 [Danaus plexippus]
BGIBMGA000138	16.4775	29.497	21.5923	0	ref|NP_001129357.1| deoxyhypusine synthase [Bombyx mori] gb|ACH95798.1| deoxyhypusine synthase [Bombyx mori]
BGIBMGA000139	4.33472	5.38488	3.80336	1e-81	ref|XP_004923188.1| PREDICTED: inactive tyrosine-protein kinase 7-like [Bombyx mori]
BGIBMGA000140	10.721	22.6537	13.6287	0	ref|XP_004923149.1| PREDICTED: CCAAT/enhancer-binding protein zeta-like isoform X1 [Bombyx mori]
BGIBMGA000141	55.5481	41.4062	37.0766	5e-73	ref|XP_004923152.1| PREDICTED: ribosomal protein S6 kinase alpha-5-like isoform X2 [Bombyx mori]
BGIBMGA000142	7.80105	9.29079	7.17285	2e-42	ref|XP_004923151.1| PREDICTED: ribosomal protein S6 kinase alpha-5-like isoform X1 [Bombyx mori]
BGIBMGA000143	39.9387	36.8565	32.1565	5e-65	ref|XP_004923152.1| PREDICTED: ribosomal protein S6 kinase alpha-5-like isoform X2 [Bombyx mori]
BGIBMGA000144	8.86382	7.68864	5.47456	0	ref|XP_004923189.1| PREDICTED: mitogen-activated protein kinase kinase kinase kinase 5-like [Bombyx mori]
BGIBMGA000145	106.861	39.6109	58.258	4e-96	gb|EHJ64137.1| hypothetical protein KGM_20603 [Danaus plexippus]
BGIBMGA000146	87.0892	34.6198	49.9544	0	gb|EHJ72505.1| hypothetical protein KGM_13211 [Danaus plexippus]
BGIBMGA000147	26.8608	27.2208	28.6552	0	ref|XP_004923190.1| PREDICTED: uncharacterized protein LOC101747106 [Bombyx mori]
BGIBMGA000148	20.4264	18.0012	17.5891	2e-62	ref|XP_004923191.1| PREDICTED: longitudinals lacking protein, isoforms A/B/D/L-like [Bombyx mori]
BGIBMGA000149	16.0686	18.8187	14.5201	0	ref|XP_004923154.1| PREDICTED: tubulin-specific chaperone E-like [Bombyx mori]
BGIBMGA000150	0.524722	0.20109	0.181799	0	ref|XP_004923155.1| PREDICTED: ADP-ribosylation factor-like protein 13B-like [Bombyx mori]
BGIBMGA000151	2.66734	3.49897	3.04514	8e-50	gb|EHJ77804.1| hypothetical protein KGM_01721 [Danaus plexippus]
BGIBMGA000152	2.46605	3.11969	3.03562	0	ref|XP_004923194.1| PREDICTED: ALK tyrosine kinase receptor-like [Bombyx mori]
BGIBMGA000153	4.62506	4.0593	3.95896	0	ref|XP_004923195.1| PREDICTED: uncharacterized protein LOC101735860 [Bombyx mori]
BGIBMGA000154	17.8179	37.4065	35.1913	0	ref|XP_004923157.1| PREDICTED: WD repeat-containing protein 43-like [Bombyx mori]
BGIBMGA000155	80.4228	150.164	104.586	2e-98	ref|XP_004923160.1| PREDICTED: methylosome subunit pICln-like [Bombyx mori]
BGIBMGA000156	47.4764	3.97756	2.54064	4e-44	ref|XP_004923196.1| PREDICTED: protein sine oculis-like [Bombyx mori]
BGIBMGA000157	30.879	42.1799	44.2507	2e-83	ref|XP_004923164.1| PREDICTED: transcription factor MafK-like [Bombyx mori]
BGIBMGA000158	0.86525	0	0.795573	0	ref|NP_001177919.1| ecdysone oxidase [Bombyx mori] gb|ACT66690.2| ecdysone oxidase [Bombyx mori]
BGIBMGA000159	0.0553016	0.203456	0.0862209	7e-49	ref|XP_003740256.1| PREDICTED: uncharacterized protein LOC100905519 [Metaseiulus occidentalis]
BGIBMGA000160	12.4849	10.0304	8.52093	6e-78	ref|XP_004923199.1| PREDICTED: nephrin-like [Bombyx mori]
BGIBMGA000161	0	0	0	/	No hits
BGIBMGA000162	11.0673	11.821	7.42155	7e-25	gb|ADN84940.2| sticks and stones [Biston betularia]
BGIBMGA000163	17.3662	14.8318	14.1825	1e-84	gb|EHJ76701.1| hypothetical protein KGM_01134 [Danaus plexippus]
BGIBMGA000164	17.8949	9.79085	8.85161	0	gb|EHJ76701.1| hypothetical protein KGM_01134 [Danaus plexippus]
BGIBMGA000165	28.0213	20.3999	16.2229	5e-28	gb|EHJ76701.1| hypothetical protein KGM_01134 [Danaus plexippus]
BGIBMGA000166	0.038139	0.0175393	0.0396418	0	ref|NP_001166638.1| cuticular protein RR-2 motif 132 precursor [Bombyx mori] tpd|FAA00635.1| TPA: putative cuticle prote
BGIBMGA000167	65.3767	63.2613	53.4636	1e-128	ref|XP_004923167.1| PREDICTED: lactoylglutathione lyase-like isoform X1 [Bombyx mori]
BGIBMGA000168	0.0135465	0.0124595	0	0	ref|XP_004923201.1| PREDICTED: putative uncharacterized protein DDB_G0282499-like [Bombyx mori]
BGIBMGA000169	66.5165	31.3798	42.9482	0	ref|XP_004923203.1| PREDICTED: uncharacterized protein LOC101737048 [Bombyx mori]
BGIBMGA000170	9.81002	14.9306	13.6561	1e-117	ref|XP_004923204.1| PREDICTED: probable ATP-dependent RNA helicase DHX35-like [Bombyx mori]
BGIBMGA000171	6.04367	4.67637	6.97979	1e-62	ref|XP_004923169.1| PREDICTED: uncharacterized protein LOC101743815 [Bombyx mori]
BGIBMGA000172	0	0	0	4e-58	gb|EHJ78517.1| putative transposon Ty3-I Gag-Pol polyprotein [Danaus plexippus]
BGIBMGA000173	2.96606	4.35717	2.77791	0	dbj|BAH03677.1| putative VPS9-ankyrin repeat-containing protein [Bombyx mori]
BGIBMGA000174	5.01183	6.46256	6.0605	0	ref|XP_004927311.1| PREDICTED: testis-expressed sequence 2 protein-like [Bombyx mori]
BGIBMGA000175	5.29852	6.7127	6.1716	0	ref|XP_004927311.1| PREDICTED: testis-expressed sequence 2 protein-like [Bombyx mori]
BGIBMGA000176	1.3022	1.81117	1.38653	0	ref|XP_004927310.1| PREDICTED: testis-expressed sequence 2 protein-like [Bombyx mori]
BGIBMGA000177	19.769	23.5567	17.6256	1e-155	ref|XP_004927307.1| PREDICTED: transmembrane protein 70 homolog, mitochondrial-like [Bombyx mori]
BGIBMGA000178	39.1829	12.3656	32.971	1e-162	ref|XP_004927308.1| PREDICTED: UNC93-like protein MFSD11-like [Bombyx mori]
BGIBMGA000179	17.3401	48.9989	26.7636	5e-62	ref|XP_004927309.1| PREDICTED: meteorin-like protein-like [Bombyx mori]
BGIBMGA000180	3.66785	5.42427	3.00977	0	ref|XP_004927312.1| PREDICTED: serine/threonine-protein kinase/endoribonuclease IRE1-like [Bombyx mori]
BGIBMGA000181	0.591848	0.607165	0.662489	0	ref|XP_004927313.1| PREDICTED: Down syndrome cell adhesion molecule-like protein Dscam2-like [Bombyx mori]
BGIBMGA000182	1.91984	0.0182039	0.020572	0	ref|XP_004933952.1| PREDICTED: organic cation transporter protein-like [Bombyx mori]
BGIBMGA000183	7.56688	4.21799	3.93252	1e-51	ref|XP_004927591.1| PREDICTED: cysteine dioxygenase type 1-like [Bombyx mori]
BGIBMGA000184	9.60676	1.74827	2.77666	1e-103	ref|XP_004927591.1| PREDICTED: cysteine dioxygenase type 1-like [Bombyx mori]
BGIBMGA000185	0.0298453	0.0137252	0.0465319	0	ref|XP_004927590.1| PREDICTED: uncharacterized protein LOC101746904 [Bombyx mori]
BGIBMGA000186	20.7779	33.5781	29.3531	1e-167	ref|XP_004927589.1| PREDICTED: RING finger protein 113A-like [Bombyx mori]
BGIBMGA000187	6.23345	9.46143	7.36418	0	ref|XP_004927392.1| PREDICTED: trafficking protein particle complex subunit 11-like [Bombyx mori]
BGIBMGA000188	59.7355	118.225	96.9388	4e-76	ref|XP_004927391.1| PREDICTED: dolichyl-diphosphooligosaccharide--protein glycosyltransferase subunit DAD1-like [Bombyx
BGIBMGA000189	18.5402	15.1225	14.5786	0	ref|XP_004927395.1| PREDICTED: protein VAC14 homolog [Bombyx mori]
BGIBMGA000190	0.188025	0.951156	0.977171	/	No hits
BGIBMGA000191	0.213665	0.24565	0.0555211	1e-96	ref|XP_004927388.1| PREDICTED: uncharacterized protein LOC101736890 [Bombyx mori]
BGIBMGA000192	0	0	0	/	No hits
BGIBMGA000193	0.0463117	0.0425954	0	1e-64	gb|EHJ77191.1| hypothetical protein KGM_18218 [Danaus plexippus]
BGIBMGA000194	0.380198	1.11265	1.04184	/	No hits
BGIBMGA000195	1.44635	1.4781	1.00223	/	No hits
BGIBMGA000196	1.86957	0.687819	0.49969	2e-88	ref|XP_004932765.1| PREDICTED: RNA-directed DNA polymerase from mobile element jockey-like [Bombyx mori]
BGIBMGA000197	7.51347	7.11891	7.57405	1e-171	ref|XP_004927389.1| PREDICTED: uroporphyrinogen-III synthase-like [Bombyx mori]
BGIBMGA000198	11.4578	11.1901	9.1969	0	ref|XP_004927394.1| PREDICTED: serine/threonine-protein kinase TBK1-like [Bombyx mori]
BGIBMGA000199	153.118	56.6182	79.2783	1e-61	ref|XP_004927390.1| PREDICTED: E3 ubiquitin-protein ligase AMFR-like [Bombyx mori]
BGIBMGA000200	131.391	36.142	58.7087	1e-115	ref|XP_004927390.1| PREDICTED: E3 ubiquitin-protein ligase AMFR-like [Bombyx mori]
BGIBMGA000201	137.872	190.231	155.215	1e-175	ref|NP_001093092.1| proteasome beta subunit [Bombyx mori] gb|ABF51323.1| proteasome beta subunit [Bombyx mori]
BGIBMGA000202	60.5936	10.2879	32.3822	/	No hits
BGIBMGA000203	29.0316	15.6079	16.9622	4e-76	ref|XP_004934377.1| PREDICTED: pleckstrin homology domain-containing family A member 6-like, partial [Bombyx mori]
BGIBMGA000204	28.24	39.8421	30.5836	0	ref|XP_004933675.1| PREDICTED: paired amphipathic helix protein Sin3a-like [Bombyx mori]
BGIBMGA000205	0	0.218601	0.0411729	0	ref|XP_004933856.1| PREDICTED: mucin-22-like, partial [Bombyx mori]
BGIBMGA000206	19.4859	10.9705	16.7023	0	ref|XP_004933698.1| PREDICTED: fibrillin-1-like [Bombyx mori]
BGIBMGA000207	17.8773	10.4097	17.8776	0	ref|XP_004933698.1| PREDICTED: fibrillin-1-like [Bombyx mori]
BGIBMGA000208	17.1675	8.00775	14.785	1e-124	ref|XP_004933698.1| PREDICTED: fibrillin-1-like [Bombyx mori]
BGIBMGA000209	29.7762	15.8777	30.45	0	ref|XP_004933698.1| PREDICTED: fibrillin-1-like [Bombyx mori]
BGIBMGA000210	1.05395	3.60609	2.67298	1e-46	ref|XP_004933697.1| PREDICTED: uncharacterized protein LOC101738419, partial [Bombyx mori]
BGIBMGA000211	0	0.2767	0.0781737	8e-33	ref|XP_004927634.1| PREDICTED: retinal homeobox protein Rx-like [Bombyx mori]
BGIBMGA000212	0.632018	0.0726628	0.492691	5e-79	gb|EHJ70057.1| hypothetical protein KGM_06243 [Danaus plexippus]
BGIBMGA000213	0	0.185954	0.105072	3e-59	tpg|DAA06374.1| TPA_inf: gustatory receptor 7 [Bombyx mori]
BGIBMGA000214	0	0	0	/	No hits
BGIBMGA000215	0	0.0178654	0.0201895	0	ref|NP_001037186.1| sensory neuron membrane protein 1 [Bombyx mori]
BGIBMGA000216	0	0	0.0585132	4e-98	ref|XP_004933950.1| PREDICTED: uncharacterized protein LOC101741039 [Bombyx mori]
BGIBMGA000217	8.41346	16.7611	13.9141	1e-136	gb|EHJ72850.1| hypothetical protein KGM_20298 [Danaus plexippus]
BGIBMGA000218	6.37483	13.7402	13.5198	1e-100	ref|XP_004932002.1| PREDICTED: DNA polymerase epsilon subunit 4-like [Bombyx mori]
BGIBMGA000219	30.2081	36.1237	33.5809	1e-140	ref|XP_004931999.1| PREDICTED: nuclear transcription factor Y subunit beta-like isoform X1 [Bombyx mori]
BGIBMGA000220	53.0989	27.3048	30.5722	0	ref|XP_004932065.1| PREDICTED: ATP-binding cassette sub-family G member 8-like [Bombyx mori]
BGIBMGA000221	2.99905	4.28431	3.24987	0	ref|XP_004931994.1| PREDICTED: cryptochrome-1-like [Bombyx mori]
BGIBMGA000222	8.12456	6.9846	7.37617	0	ref|XP_004931992.1| PREDICTED: cystinosin homolog isoform X1 [Bombyx mori]
BGIBMGA000223	24.8639	61.1539	77.2308	0	ref|NP_001182385.1| putative sugar transporter protein 5 [Bombyx mori] gb|ADG85768.1| putative sugar transporter protein
BGIBMGA000224	0	0	0	1e-147	ref|XP_004931991.1| PREDICTED: facilitated trehalose transporter Tret1-like [Bombyx mori]
BGIBMGA000225	43.0954	43.9953	35.4908	8e-67	ref|XP_004931990.1| PREDICTED: uncharacterized protein LOC101746958 [Bombyx mori]
BGIBMGA000226	0.0942483	0.671812	0.759205	0	ref|NP_001166709.1| cuticular protein RR-1 motif 47 precursor [Bombyx mori]
BGIBMGA000227	0.272501	0	0	/	No hits
BGIBMGA000228	3.7001	4.35237	3.59735	0	gb|EHJ68213.1| hypothetical protein KGM_12625 [Danaus plexippus]
BGIBMGA000229	29.7336	45.7414	33.5071	1e-143	ref|XP_004931987.1| PREDICTED: phospholipase A-2-activating protein-like [Bombyx mori]
BGIBMGA000230	33.8764	44.2016	35.8075	0	ref|XP_004931987.1| PREDICTED: phospholipase A-2-activating protein-like [Bombyx mori]
BGIBMGA000231	70.6464	110.52	74.948	1e-121	ref|NP_001040169.1| vacuolar ATP synthase 21 kDa proteolipid subunit [Bombyx mori] gb|ABD36187.1| vacuolar ATP synthase
BGIBMGA000232	76.1998	95.1156	82.9426	1e-149	ref|NP_001103794.1| calcyphosphine isoform 1 [Bombyx mori] gb|ABF51310.1| calcyphosphine isoform 1 [Bombyx mori]
BGIBMGA000233	39.7746	42.4583	37.7088	1e-111	ref|XP_004932057.1| PREDICTED: 27 kDa glycoprotein-like [Bombyx mori]
BGIBMGA000234	22.1601	17.2937	18.558	0	ref|XP_004931983.1| PREDICTED: bifunctional 3'-phosphoadenosine 5'-phosphosulfate synthase-like isoform X1 [Bombyx mori]
BGIBMGA000235	32.5097	26.8317	29.1659	0	ref|XP_004931984.1| PREDICTED: bifunctional 3'-phosphoadenosine 5'-phosphosulfate synthase-like isoform X2 [Bombyx mori]
BGIBMGA000236	5.14026	14.5359	11.1777	0	ref|NP_001129356.1| isovaleryl coenzyme A dehydrogenase [Bombyx mori] dbj|BAG72196.1| isovaleryl coenzyme A dehydrogenas
BGIBMGA000237	14.0143	22.6142	16.8775	0	ref|XP_004931982.1| PREDICTED: folliculin-interacting protein 2-like isoform X2 [Bombyx mori]
BGIBMGA000238	0.0386884	0.0711677	0.140745	0	ref|XP_004932054.1| PREDICTED: peroxidase-like [Bombyx mori]
BGIBMGA000239	0.0218634	0.160872	0.363598	0	ref|XP_004932054.1| PREDICTED: peroxidase-like [Bombyx mori]
BGIBMGA000240	2.62558	5.60878	3.4333	5e-68	ref|XP_004932052.1| PREDICTED: dedicator of cytokinesis protein 3-like [Bombyx mori]
BGIBMGA000241	7.16287	14.7181	8.47475	0	ref|XP_004932052.1| PREDICTED: dedicator of cytokinesis protein 3-like [Bombyx mori]
BGIBMGA000242	2.35343	3.73362	3.0027	0	ref|XP_004932052.1| PREDICTED: dedicator of cytokinesis protein 3-like [Bombyx mori]
BGIBMGA000243	33.2009	46.584	41.7278	3e-45	ref|XP_004931974.1| PREDICTED: protein FAM32A-like [Bombyx mori]
BGIBMGA000244	14.7866	27.9515	21.1461	0	ref|XP_004931968.1| PREDICTED: calcium homeostasis endoplasmic reticulum protein-like isoform X1 [Bombyx mori]
BGIBMGA000245	1.42943	1.71926	1.20003	1e-121	ref|NP_001166640.1| cuticular protein RR-2 motif 130 precursor [Bombyx mori]
BGIBMGA000246	0.0595017	0.328362	0.49477	1e-63	ref|NP_001166641.1| cuticular protein RR-2 motif 129 precursor [Bombyx mori]
BGIBMGA000247	122.161	289.849	198.036	1e-122	ref|NP_001166629.1| cuticular protein RR-3 motif 147 [Bombyx mori]
BGIBMGA000248	2.65688	2.75697	3.96533	1e-96	ref|NP_001166642.1| cuticular protein RR-2 motif 128 precursor [Bombyx mori]
BGIBMGA000249	52.9938	218.684	342.283	6e-43	ref|NP_001166643.1| cuticular protein RR-2 motif 127 precursor [Bombyx mori]
BGIBMGA000250	0.0648364	3.04131	1.01087	4e-49	ref|NP_001166644.1| cuticular protein RR-2 motif 126 precursor [Bombyx mori]
BGIBMGA000251	0	0.0651774	0.024552	0	ref|NP_001166645.1| cuticular protein RR-2 motif 125 precursor [Bombyx mori]
BGIBMGA000252	0	0	0	1e-63	ref|NP_001166626.1| cuticular protein RR-2 motif 124 precursor [Bombyx mori]
BGIBMGA000253	0	0	0	1e-62	ref|NP_001166647.1| cuticular protein RR-2 motif 121 precursor [Bombyx mori]
BGIBMGA000254	0	0	0.034899	1e-74	ref|NP_001166648.1| cuticular protein RR-2 motif 120 precursor [Bombyx mori]
BGIBMGA000255	0	0	0	3e-34	ref|NP_001166651.1| cuticular protein RR-2 motif 117 precursor [Bombyx mori]
BGIBMGA000256	0	0	0	3e-34	ref|NP_001166651.1| cuticular protein RR-2 motif 117 precursor [Bombyx mori]
BGIBMGA000257	0	0	0	2e-47	ref|NP_001166654.1| cuticular protein RR-2 motif 114 precursor [Bombyx mori]
BGIBMGA000258	0	0.0847732	0	1e-46	ref|NP_001166655.1| cuticular protein RR-2 motif 113 precursor [Bombyx mori]
BGIBMGA000259	0	0	0	8e-51	ref|NP_001166659.1| cuticular protein RR-2 motif 109 precursor [Bombyx mori]
BGIBMGA000260	0	0	0	5e-45	ref|NP_001166661.1| cuticular protein RR-2 motif 107 precursor [Bombyx mori]
BGIBMGA000261	0	0	0	/	No hits
BGIBMGA000262	0	0	0.704267	4e-49	ref|NP_001166662.1| cuticular protein RR-2 motif 106 precursor [Bombyx mori]
BGIBMGA000263	0.0417834	0.115292	0.130289	4e-90	ref|NP_001166663.1| cuticular protein RR-2 motif 105 precursor [Bombyx mori]
BGIBMGA000264	0	0.0233069	0	5e-96	ref|NP_001166666.1| cuticular protein RR-2 motif 100 precursor [Bombyx mori]
BGIBMGA000265	0.151024	0.208358	0.0392438	1e-117	tpd|FAA00602.1| TPA: putative cuticle protein [Bombyx mori]
BGIBMGA000266	0.188781	0.104179	0.0392438	1e-117	ref|NP_001166667.1| cuticular protein RR-2 motif 98 precursor [Bombyx mori]
BGIBMGA000267	0.258277	0.142531	0.0536907	1e-100	ref|NP_001166668.1| cuticular protein RR-2 motif 97 precursor [Bombyx mori]
BGIBMGA000268	0	0	0	4e-96	ref|NP_001166669.1| cuticular protein RR-2 motif 96 precursor [Bombyx mori]
BGIBMGA000269	1.04907	0.037111	0.251632	1e-134	tpd|FAA00598.1| TPA: putative cuticle protein [Bombyx mori]
BGIBMGA000270	0.0993092	0	0	0	ref|NP_001166670.1| cuticular protein RR-2 motif 94 precursor [Bombyx mori]
BGIBMGA000271	10.3044	0.151037	0.725411	1e-130	ref|NP_001036864.1| cuticular protein RR-2 motif 93 precursor [Bombyx mori]
BGIBMGA000272	0.315479	0.0290163	0.032791	1e-160	ref|NP_001166625.1| cuticular protein RR-2 motif 92 precursor [Bombyx mori]
BGIBMGA000273	54.1768	3.00442	4.88585	2e-38	ref|NP_001166671.1| cuticular protein RR-2 motif 91 precursor [Bombyx mori]
BGIBMGA000274	0.0740258	0.0226952	2.51346	1e-118	ref|NP_001166672.1| cuticular protein RR-2 motif 90 precursor [Bombyx mori]
BGIBMGA000275	0.417834	9.12725	13.6261	2e-52	ref|NP_001166673.1| cuticular protein RR-2 motif 89 precursor [Bombyx mori]
BGIBMGA000276	0	4.37681	1.62862	8e-66	ref|NP_001166674.1| cuticular protein RR-2 motif 88 precursor [Bombyx mori]
BGIBMGA000277	0.0576765	0.159145	0.0599491	6e-65	ref|NP_001166675.1| cuticular protein RR-2 motif 87 precursor [Bombyx mori]
BGIBMGA000278	0.0573248	0.0527248	0.0595836	2e-60	ref|NP_001166675.1| cuticular protein RR-2 motif 87 precursor [Bombyx mori]
BGIBMGA000279	0	0	0	2e-87	ref|NP_001166677.1| cuticular protein RR-2 motif 85 precursor [Bombyx mori]
BGIBMGA000280	0.0549782	2.83172	1.94291	4e-64	ref|NP_001166678.1| cuticular protein RR-2 motif 84 precursor [Bombyx mori]
BGIBMGA000281	0	0.655066	0.394816	2e-65	tpd|FAA00586.1| TPA: putative cuticle protein [Bombyx mori]
BGIBMGA000282	0	0	0	3e-36	ref|NP_001166679.1| cuticular protein RR-2 motif 82 precursor [Bombyx mori]
BGIBMGA000283	0	0	0	1e-121	ref|NP_001166680.1| cuticular protein RR-2 motif 81 precursor [Bombyx mori]
BGIBMGA000284	0	0	0	0	ref|NP_001166681.1| cuticular protein RR-2 motif 79 precursor [Bombyx mori]
BGIBMGA000285	2.77348	1.44427	1.61095	1e-125	ref|XP_004931958.1| PREDICTED: gonadal protein gdl-like [Bombyx mori]
BGIBMGA000286	8.55621	6.80091	4.50157	1e-147	ref|XP_004931955.1| PREDICTED: probable tRNA threonylcarbamoyladenosine biosynthesis protein Osgepl1-like [Bombyx mori]
BGIBMGA000287	3.95695	5.54948	5.04628	0	ref|XP_004931954.1| PREDICTED: traB domain-containing protein-like [Bombyx mori]
BGIBMGA000288	39.6789	42.2171	34.8333	0	ref|XP_004932043.1| PREDICTED: traB domain-containing protein-like [Bombyx mori]
BGIBMGA000289	0.156167	0.143636	0.227249	1e-174	ref|XP_004931953.1| PREDICTED: sulfatase-modifying factor 1-like [Bombyx mori]
BGIBMGA000290	46.369	45.0663	48.4445	0	ref|XP_004931946.1| PREDICTED: elongation of very long chain fatty acids protein AAEL008004-like [Bombyx mori]
BGIBMGA000291	2.1848	31.9082	6.09011	/	No hits
BGIBMGA000292	149.304	142.63	135.565	0	ref|NP_001037054.1| dihydrolipoamide dehydrogenase [Bombyx mori]
BGIBMGA000293	12.337	8.29328	9.08151	0	ref|XP_004931937.1| PREDICTED: GTPase Era, mitochondrial-like [Bombyx mori]
BGIBMGA000294	0	0	0.0419387	1e-139	ref|XP_004932038.1| PREDICTED: uncharacterized protein LOC101742276 [Bombyx mori]
BGIBMGA000295	0.257569	0.473801	0.133859	1e-163	ref|NP_001037620.1| ras-related GTP-binding protein Rab3 [Bombyx mori]
BGIBMGA000296	0	0.0367952	0	1e-175	ref|XP_004932030.1| PREDICTED: uncharacterized protein LOC101740982 [Bombyx mori]
BGIBMGA000297	0	0	0	/	No hits
BGIBMGA000298	13.5357	24.8022	28.5213	1e-128	ref|XP_004931926.1| PREDICTED: flocculation protein FLO11-like [Bombyx mori]
BGIBMGA000299	0.0655141	0.120514	0.170239	0	ref|XP_004931925.1| PREDICTED: glutamine-rich protein 2-like [Bombyx mori]
BGIBMGA000300	14.4555	23.5876	18.1598	0	ref|NP_001037654.1| eIF2B-gamma protein [Bombyx mori] gb|ABG54285.1| eIF2B-gamma protein [Bombyx mori]
BGIBMGA000301	174.161	17.1533	60.4646	0	ref|XP_004931924.1| PREDICTED: pancreatic triacylglycerol lipase-like isoform X2 [Bombyx mori]
BGIBMGA000302	16.1426	26.7157	18.1294	0	ref|XP_004932029.1| PREDICTED: constitutive coactivator of PPAR-gamma-like protein 1-like [Bombyx mori]
BGIBMGA000303	2.55177	3.91168	2.69885	1e-131	ref|XP_004931917.1| PREDICTED: GTP-binding protein Di-Ras2-like [Bombyx mori]
BGIBMGA000304	4.2072	9.02905	7.12633	1e-38	gb|EHJ72009.1| putative PHD finger protein 22 [Danaus plexippus]
BGIBMGA000305	30.6481	50.9397	39.7383	1e-154	ref|XP_004932028.1| PREDICTED: doublesex- and mab-3-related transcription factor A2-like [Bombyx mori]
BGIBMGA000306	0.0576765	0.185669	0.149873	0	ref|XP_004932027.1| PREDICTED: uncharacterized protein LOC101740563 [Bombyx mori]
BGIBMGA000307	9.40127	9.16497	11.2859	0	ref|XP_004932026.1| PREDICTED: carboxypeptidase E-like [Bombyx mori]
BGIBMGA000308	0.554647	0.204056	0.144125	1e-138	ref|XP_004932024.1| PREDICTED: synapsin-like [Bombyx mori]
BGIBMGA000309	0.0906875	0.194624	0.0628406	1e-140	ref|XP_004932024.1| PREDICTED: synapsin-like [Bombyx mori]
BGIBMGA000310	0.0585141	0.304973	0.101366	0	gb|EHJ70303.1| hypothetical protein KGM_17480 [Danaus plexippus]
BGIBMGA000311	10.6717	11.2955	11.1362	1e-158	ref|NP_001189465.1| fadd [Bombyx mori] gb|ADM32518.1| fadd [Bombyx mori]
BGIBMGA000312	68.0349	133.211	93.8982	1e-135	ref|XP_004931910.1| PREDICTED: serine/arginine repetitive matrix protein 1-like [Bombyx mori]
BGIBMGA000313	33.9263	27.7625	8.07228	0	ref|NP_001127721.1| neuropeptide receptor A23 [Bombyx mori] dbj|BAG68422.1| neuropeptide receptor A23 [Bombyx mori]
BGIBMGA000314	0.0648364	0.074542	0	1e-161	ref|XP_004931905.1| PREDICTED: uncharacterized protein LOC101747142 isoform X1 [Bombyx mori]
BGIBMGA000315	3.80357	21.4522	11.4873	6e-95	ref|XP_004931901.1| PREDICTED: uncharacterized serine-rich protein C1E8.05-like [Bombyx mori]
BGIBMGA000316	13.8896	18.4095	15.0463	0	ref|XP_004931900.1| PREDICTED: broad-complex core protein isoforms 1/2/3/4/5-like [Bombyx mori]
BGIBMGA000317	1.21868	1.17427	1.74926	4e-41	gb|EHJ73931.1| hypothetical protein KGM_00493 [Danaus plexippus]
BGIBMGA000318	1.63976	18.5003	4.20411	/	No hits
BGIBMGA000319	3.77118	37.8843	7.81182	0	ref|XP_004931898.1| PREDICTED: PR domain zinc finger protein 1-like [Bombyx mori]
BGIBMGA000320	13.438	22.9606	15.3477	0	ref|XP_004931895.1| PREDICTED: programmed cell death protein 2-like [Bombyx mori]
BGIBMGA000321	24.1747	32.5287	25.3736	0	ref|XP_004931892.1| PREDICTED: coiled-coil domain-containing protein 6-like isoform X2 [Bombyx mori]
BGIBMGA000322	0	5.68486	1.20587	0	ref|XP_004932015.1| PREDICTED: T-related protein-like [Bombyx mori]
BGIBMGA000323	9.3107	13.7284	11.3721	0	ref|XP_004931889.1| PREDICTED: origin recognition complex subunit 3-like isoform X1 [Bombyx mori]
BGIBMGA000324	13.4888	128.274	926.103	7e-65	ref|NP_001037001.1| cuticular protein RR-1 motif 46 precursor [Bombyx mori]
BGIBMGA000325	0	0.489445	0.921859	1e-49	ref|NP_001036869.1| cuticular protein RR-1 motif 45 precursor [Bombyx mori]
BGIBMGA000326	1.28199	80.7696	10.1418	1e-69	ref|NP_001166710.1| cuticular protein RR-1 motif 44 precursor [Bombyx mori]
BGIBMGA000327	0.42733	3.07881	2.07279	3e-88	ref|NP_001166711.1| cuticular protein RR-1 motif 43 precursor [Bombyx mori]
BGIBMGA000328	11.9279	68.0941	741.001	3e-97	ref|NP_001166712.1| cuticular protein RR-1 motif 42 precursor [Bombyx mori]
BGIBMGA000329	54.7905	486.569	1913.77	1e-126	tpd|FAA00544.1| TPA: putative cuticle protein [Bombyx mori]
BGIBMGA000330	5.01635	3.83947	15.1316	1e-119	tpd|FAA00459.1| TPA: putative cuticle protein [Bombyx mori]
BGIBMGA000331	36.714	63.1508	122.355	1e-151	ref|NP_001166713.1| cuticular protein RR-1 motif 40 precursor [Bombyx mori]
BGIBMGA000332	0.45036	2.07111	3.9789	3e-73	ref|NP_001166714.1| cuticular protein RR-1 motif 39 precursor [Bombyx mori]
BGIBMGA000333	205.539	756.626	4150.85	1e-108	ref|NP_001036828.1| larval cuticle protein LCP-22 precursor [Bombyx mori]
BGIBMGA000334	0.0686224	0	0	1e-80	ref|NP_001166715.1| cuticular protein RR-1 motif 37 precursor [Bombyx mori]
BGIBMGA000335	0.0213181	0.196074	0.0221581	1e-131	tpd|FAA00538.1| TPA: putative cuticle protein [Bombyx mori]
BGIBMGA000336	4.47464	3.07629	7.14086	1e-135	ref|NP_001166717.1| cuticular protein RR-1 motif 34 precursor [Bombyx mori]
BGIBMGA000337	0.892526	1.31345	1.05139	1e-105	ref|NP_001166718.1| cuticular protein RR-1 motif 33 precursor [Bombyx mori]
BGIBMGA000338	1.33437	20.6409	54.9107	2e-79	ref|NP_001166719.1| cuticular protein RR-1 motif 32 precursor [Bombyx mori]
BGIBMGA000339	0.728045	17.4393	36.1257	3e-81	ref|XP_004931887.1| PREDICTED: larval cuticle protein 16/17-like [Bombyx mori]
BGIBMGA000340	0	0.362444	0	5e-51	tpd|FAA00533.1| TPA: putative cuticle protein [Bombyx mori]
BGIBMGA000341	37.2481	447.667	1325.61	2e-46	ref|NP_001166722.1| cuticular protein RR-1 motif 28 precursor [Bombyx mori]
BGIBMGA000342	0	0.068626	0.23266	3e-87	ref|NP_001166723.1| cuticular protein RR-1 motif 27 precursor [Bombyx mori]
BGIBMGA000343	0	0.0726628	0	1e-80	ref|NP_001166724.1| cuticular protein RR-1 motif 26 precursor [Bombyx mori]
BGIBMGA000344	0	1.81173	0.465319	1e-45	ref|XP_004931885.1| PREDICTED: uncharacterized protein LOC101744193 [Bombyx mori]
BGIBMGA000345	0	1.30519	1.2906	6e-72	ref|NP_001166725.1| cuticular protein RR-1 motif 25 precursor [Bombyx mori]
BGIBMGA000346	1.70118	18.4467	7.53817	7e-72	ref|NP_001166727.1| cuticular protein RR-1 motif 23 precursor [Bombyx mori]
BGIBMGA000347	0.326056	8.91344	2.03342	0	ref|XP_004931882.1| PREDICTED: protein lethal(3)malignant blood neoplasm 1-like [Bombyx mori]
BGIBMGA000348	30.8607	53.2284	31.227	0	gb|ACY06906.1| putative cuticle protein CPR149 [Bombyx mori]
BGIBMGA000349	2.59742	3.1078	3.65543	0	ref|XP_004931880.1| PREDICTED: probable tRNA threonylcarbamoyladenosine biosynthesis protein Osgepl1-like isoform X1 [Bo
BGIBMGA000350	19.3285	25.0941	22.6868	1e-101	ref|XP_004931878.1| PREDICTED: uncharacterized protein LOC101743330 isoform X1 [Bombyx mori]
BGIBMGA000351	2.13702	3.2734	2.01008	0	ref|XP_004931877.1| PREDICTED: band 4.1-like protein 5-like [Bombyx mori]
BGIBMGA000352	0.124246	0.0571379	0.0430472	0	ref|XP_004932011.1| PREDICTED: sodium channel protein Nach-like [Bombyx mori]
BGIBMGA000353	1.07515	0.781898	1.06553	0	ref|NP_001159614.1| beta-1,3-glucan recognition protein 4 precursor [Bombyx mori]
BGIBMGA000354	8.16542	12.7741	10.2916	0	ref|NP_001186538.1| HOP precursor [Bombyx mori] gb|ADO51635.1| HOP [Bombyx mori]
BGIBMGA000355	6.01503	8.36001	7.38667	0	ref|XP_004931875.1| PREDICTED: general transcription factor IIE subunit 1-like isoform X1 [Bombyx mori]
BGIBMGA000356	10.5334	13.672	11.0507	7e-57	ref|XP_004932007.1| PREDICTED: zinc finger protein 729-like [Bombyx mori]
BGIBMGA000357	0	0.0540429	0	1e-109	dbj|BAA14120.1| unnamed protein product [Bombyx mori]
BGIBMGA000358	3.25949	3.36267	2.1916	0	ref|XP_004932006.1| PREDICTED: rapamycin-insensitive companion of mTOR-like [Bombyx mori]
BGIBMGA000359	3.42076	3.31749	2.37036	0	ref|XP_004932006.1| PREDICTED: rapamycin-insensitive companion of mTOR-like [Bombyx mori]
BGIBMGA000360	27.8731	37.3249	36.9262	4e-89	ref|XP_004931870.1| PREDICTED: zinc finger matrin-type protein 2-like [Bombyx mori]
BGIBMGA000361	9.36274	6.98128	6.08729	7e-54	gb|EHJ78195.1| hypothetical protein KGM_13206 [Danaus plexippus]
BGIBMGA000362	5.42811	8.93853	6.82468	0	ref|XP_004931872.1| PREDICTED: myoneurin-like isoform X2 [Bombyx mori]
BGIBMGA000363	26.452	25.135	22.396	3e-17	gb|EHJ68556.1| hypothetical protein KGM_03858 [Danaus plexippus]
BGIBMGA000364	7.12633	11.9241	9.08797	0	ref|XP_004932008.1| PREDICTED: LOW QUALITY PROTEIN: putative ATPase N2B-like [Bombyx mori]
BGIBMGA000365	21.5403	27.936	24.8051	1e-106	ref|XP_004931874.1| PREDICTED: rab-like protein 3-like [Bombyx mori]
BGIBMGA000366	7.26893	10.751	7.08875	0	ref|XP_004932010.1| PREDICTED: probable cation-transporting ATPase 13A3-like [Bombyx mori]
BGIBMGA000367	176.881	253.778	231.82	0	gb|ABF51378.1| eukaryotic translation initiation factor 3 subunit 4 [Bombyx mori]
BGIBMGA000368	0.417431	1.53574	0.5282	0	ref|NP_001036953.1| cytochrome P450 302A1 [Bombyx mori] dbj|BAD99022.1| Cyp302a1 [Bombyx mori]
BGIBMGA000369	0	0.298168	0	2e-78	ref|NP_001166726.1| cuticular protein RR-1 motif 24 precursor [Bombyx mori] tpd|FAA00526.1|
BGIBMGA000370	0	0.11685	0.13205	3e-11	gb|EHJ67544.1| hypothetical protein KGM_04245 [Danaus plexippus]
BGIBMGA000371	0.0309252	0.170662	0.25715	0	ref|NP_001166716.1| cuticular protein RR-1 motif 36 precursor [Bombyx mori]
BGIBMGA000372	16.3285	20.4794	16.9719	2e-09	ref|XP_004932016.1| PREDICTED: putative cyclin-dependent serine/threonine-protein kinase DDB_G0272797/DDB_G0274007-like
BGIBMGA000373	11.138	15.8029	11.6972	0	ref|XP_004932017.1| PREDICTED: nuclear transcription factor Y subunit beta-like [Bombyx mori]
BGIBMGA000374	15.1813	22.5075	17.3719	0	ref|XP_004931893.1| PREDICTED: sentrin-specific protease 6-like isoform X1 [Bombyx mori]
BGIBMGA000375	1.77064	2.55916	1.48986	1e-165	ref|XP_004931897.1| PREDICTED: tRNA-dihydrouridine(20a/20b) synthase [NAD(P)+]-like [Bombyx mori]
BGIBMGA000376	0.716112	6.11361	1.83219	0	ref|XP_004932018.1| PREDICTED: zinc finger protein 569-like [Bombyx mori]
BGIBMGA000377	5.4588	4.23976	3.08912	1e-98	ref|XP_004931899.1| PREDICTED: protein lin-28 homolog [Bombyx mori]
BGIBMGA000378	0.638804	0.299315	0.187917	0	ref|XP_004932019.1| PREDICTED: protein still life, isoform SIF type 1-like [Bombyx mori]
BGIBMGA000379	0.682018	0.405576	0.26889	0	ref|XP_004932019.1| PREDICTED: protein still life, isoform SIF type 1-like [Bombyx mori]
BGIBMGA000380	0.917197	0.632698	0.774586	/	No hits
BGIBMGA000381	38.9135	66.1441	49.1104	2e-87	ref|NP_001040262.1| nuclear migration protein nudC [Bombyx mori]
BGIBMGA000382	36.3476	57.3888	41.5764	1e-102	ref|NP_001040262.1| nuclear migration protein nudC [Bombyx mori]
BGIBMGA000383	17.0794	24.5888	20.3336	0	gb|EHJ73935.1| putative odorant response protein ODR-4 [Danaus plexippus]
BGIBMGA000384	13.9398	29.7897	20.9219	0	ref|XP_004931903.1| PREDICTED: uncharacterized protein LOC101746816 isoform X1 [Bombyx mori]
BGIBMGA000385	5.01611	3.97524	2.32816	0	ref|XP_004932020.1| PREDICTED: transmembrane protease serine 9-like [Bombyx mori]
BGIBMGA000386	0	0	0.072383	2e-74	ref|XP_004931907.1| PREDICTED: glutamine synthetase 2 cytoplasmic-like isoform X1 [Bombyx mori]
BGIBMGA000387	5.7816	6.43565	2.65738	0	ref|XP_004932022.1| PREDICTED: uncharacterized protein LOC101739891 [Bombyx mori]
BGIBMGA000388	8951.42	10654	7451.28	3e-97	ref|NP_001165114.1| collagen precursor [Bombyx mori] tpd|FAA00649.1| TPA: putative cuticle protein [Bombyx mori]
BGIBMGA000389	0.602646	0.665144	0.75167	3e-57	ref|XP_004931909.1| PREDICTED: prisilkin-39-like [Bombyx mori]
BGIBMGA000390	14.0984	22.1814	17.7363	0	ref|XP_004931911.1| PREDICTED: phosphoribosylformylglycinamidine synthase-like [Bombyx mori]
BGIBMGA000391	5.18226	16.266	15.899	0	ref|XP_004931912.1| PREDICTED: glycine dehydrogenase [decarboxylating], mitochondrial-like [Bombyx mori]
BGIBMGA000392	18.4265	19.2892	19.7238	1e-145	ref|XP_004932025.1| PREDICTED: uncharacterized protein LOC101740299 [Bombyx mori]
BGIBMGA000393	6.40414	8.52907	6.5766	0	ref|XP_004931916.1| PREDICTED: uncharacterized protein LOC101736820 [Bombyx mori]
BGIBMGA000394	14.6418	22.8403	18.0927	1e-178	ref|XP_004931918.1| PREDICTED: GPN-loop GTPase 2-like isoform X1 [Bombyx mori]
BGIBMGA000395	1616.3	2367.58	2424.89	6e-18	ref|NP_001037247.1| ribosomal protein L37 [Bombyx mori] gb|AAV34850.1| ribosomal protein L37 [Bombyx mori]
BGIBMGA000396	26.9427	39.5436	27.0509	2e-35	ref|NP_001040127.1| RGS-GAIP interacting protein GIPC [Bombyx mori]
BGIBMGA000397	26.069	39.685	31.9181	1e-162	ref|NP_001040127.1| RGS-GAIP interacting protein GIPC [Bombyx mori]
BGIBMGA000398	13.9655	26.5427	22.5486	0	ref|XP_004931921.1| PREDICTED: succinyl-CoA:3-ketoacid coenzyme A transferase 1, mitochondrial-like [Bombyx mori]
BGIBMGA000399	31.2005	48.8548	36.705	1e-114	ref|NP_001040151.1| ribosomal protein L20 [Bombyx mori] gb|ABD36161.1| ribosomal protein L20 [Bombyx mori]
BGIBMGA000400	0.0353431	0.0650141	0	1e-110	ref|XP_004932031.1| PREDICTED: uncharacterized protein LOC101741124 [Bombyx mori]
BGIBMGA000401	0.0238611	0.142651	0.0620032	0	ref|XP_004932031.1| PREDICTED: uncharacterized protein LOC101741124 [Bombyx mori]
BGIBMGA000402	4.99248	25.221	7.74508	0	ref|XP_004931927.1| PREDICTED: multiple inositol polyphosphate phosphatase 1-like [Bombyx mori]
BGIBMGA000403	1.47913	0.622575	0.912026	0	ref|XP_004932033.1| PREDICTED: pickpocket protein 11-like [Bombyx mori]
BGIBMGA000404	6.54696	10.905	5.9958	1e-166	ref|XP_004931929.1| PREDICTED: uncharacterized protein LOC101738500 isoform X1 [Bombyx mori]
BGIBMGA000405	3.11673	0.892883	1.487	1e-31	gb|EHJ66765.1| hypothetical protein KGM_00433 [Danaus plexippus]
BGIBMGA000406	1.0198	0.937966	0.629364	3e-88	ref|XP_004932036.1| PREDICTED: class E vacuolar protein-sorting machinery protein HSE1-like [Bombyx mori]
BGIBMGA000407	28.7386	11.4429	18.929	0	ref|XP_004931931.1| PREDICTED: transcription cofactor vestigial-like protein 4-like isoform X1 [Bombyx mori]
BGIBMGA000408	70.5187	56.247	51.574	0	ref|NP_001177296.1| Ca2 /calmodulin-dependent protein kinase II [Bombyx mori]
BGIBMGA000409	0.776252	0.951949	0.986136	2e-30	ref|XP_004931934.1| PREDICTED: uncharacterized protein LOC101739091 isoform X1 [Bombyx mori]
BGIBMGA000410	5.56845	4.05738	3.60801	0	ref|XP_004931935.1| PREDICTED: uncharacterized protein LOC101739091 isoform X2 [Bombyx mori]
BGIBMGA000411	4.31046	11.5178	13.7113	1e-165	ref|XP_004932037.1| PREDICTED: uncharacterized protein LOC101742124 [Bombyx mori]
BGIBMGA000412	6.85778	22.624	14.5906	0	ref|XP_004931936.1| PREDICTED: THUMP domain-containing protein 1 homolog [Bombyx mori]
BGIBMGA000413	0.0433238	0.0398473	0.0450309	1e-20	ref|XP_003240516.1| PREDICTED: hypothetical protein LOC100574253 [Acyrthosiphon pisum]
BGIBMGA000414	9.07068	11.7825	9.12742	0	ref|XP_004931939.1| PREDICTED: uncharacterized protein LOC101739754 [Bombyx mori]
BGIBMGA000415	6.32741	7.12453	5.80011	0	ref|XP_004932039.1| PREDICTED: uncharacterized protein LOC101742417 [Bombyx mori]
BGIBMGA000416	6.02646	6.78447	5.96325	5e-59	ref|XP_004931940.1| PREDICTED: protein FAM107B-like [Bombyx mori]
BGIBMGA000417	0.190165	0.426331	0.296487	0	ref|XP_004932040.1| PREDICTED: probable serine/threonine-protein kinase clkA-like, partial [Bombyx mori]
BGIBMGA000418	72.1873	294.633	176.174	0	gb|AFC87785.1| yellow-c [Bombyx mori]
BGIBMGA000419	52.9257	66.3194	59.2938	0	ref|XP_004931941.1| PREDICTED: lambda-crystallin homolog isoform X1 [Bombyx mori]
BGIBMGA000420	5.35	5.84778	5.178	0	ref|NP_001119722.1| serine/threonine kinase LKB1 [Bombyx mori]
BGIBMGA000421	0.427938	0.553498	0.4865	0	ref|XP_004932041.1| PREDICTED: adhesive plaque matrix protein-like [Bombyx mori]
BGIBMGA000422	41.7045	48.513	35.8769	0	ref|XP_004931947.1| PREDICTED: elongation of very long chain fatty acids protein AAEL008004-like isoform X1 [Bombyx mori
BGIBMGA000423	0	0.262026	0.444168	/	No hits
BGIBMGA000424	8.69365	121.568	36.8278	1e-131	ref|XP_004931952.1| PREDICTED: elongation of very long chain fatty acids protein AAEL008004-like isoform X2 [Bombyx mori
BGIBMGA000425	20.1629	24.7729	18.1609	0	ref|XP_004931956.1| PREDICTED: 1-acyl-sn-glycerol-3-phosphate acyltransferase gamma-like isoform X1 [Bombyx mori]
BGIBMGA000426	0	0	0.0483748	4e-93	ref|XP_004931959.1| PREDICTED: uncharacterized protein LOC101742123 [Bombyx mori]
BGIBMGA000427	0	0	0	/	No hits
BGIBMGA000428	0.0417834	0.461166	0.304009	6e-75	ref|NP_001166665.1| cuticular protein RR-2 motif 101 precursor [Bombyx mori]
BGIBMGA000429	0.0440341	0	0	2e-95	tpd|FAA00606.1| TPA: putative cuticle protein [Bombyx mori]
BGIBMGA000430	1.22259	1.93876	0.525832	1e-87	tpd|FAA00607.1| TPA: putative cuticle protein [Bombyx mori]
BGIBMGA000431	0	0	0	9e-32	ref|NP_001166660.1| cuticular protein RR-2 motif 108 precursor [Bombyx mori]
BGIBMGA000432	0	0	0	3e-32	ref|NP_001166658.1| cuticular protein RR-2 motif 110 precursor [Bombyx mori]
BGIBMGA000433	0	0	0	6e-91	ref|NP_001166657.1| cuticular protein RR-2 motif 111 precursor [Bombyx mori]
BGIBMGA000434	0	0	0	7e-59	ref|NP_001166656.1| cuticular protein RR-2 motif 112 precursor [Bombyx mori]
BGIBMGA000435	0	0	0	6e-44	ref|NP_001166652.1| cuticular protein RR-2 motif 116 precursor [Bombyx mori]
BGIBMGA000436	0	0	0	2e-46	ref|NP_001166650.1| cuticular protein RR-2 motif 118 precursor [Bombyx mori]
BGIBMGA000437	0.0365808	0.336454	0.608355	1e-84	ref|XP_004931960.1| PREDICTED: histidine-rich glycoprotein-like [Bombyx mori]
BGIBMGA000438	1.78223	2.45883	1.52828	1e-124	ref|NP_001166646.1| cuticular protein RR-2 motif 123 precursor [Bombyx mori]
BGIBMGA000439	1.23893	1.91036	0.643872	1e-136	ref|XP_004932048.1| PREDICTED: mechanosensory protein 2-like [Bombyx mori]
BGIBMGA000440	23.8348	26.12	23.6386	1e-180	ref|XP_004931963.1| PREDICTED: 39S ribosomal protein L47, mitochondrial-like [Bombyx mori]
BGIBMGA000441	11.3548	8.25383	6.85289	7e-76	ref|XP_004931964.1| PREDICTED: bifunctional heparan sulfate N-deacetylase/N-sulfotransferase-like [Bombyx mori]
BGIBMGA000442	11.8028	8.16533	6.50658	0	ref|XP_004931964.1| PREDICTED: bifunctional heparan sulfate N-deacetylase/N-sulfotransferase-like [Bombyx mori]
BGIBMGA000443	0.164935	0.151699	0	/	No hits
BGIBMGA000444	11.7043	18.4737	12.1217	0	ref|XP_004931965.1| PREDICTED: myb-like protein X-like isoform X1 [Bombyx mori]
BGIBMGA000445	6.46788	13.8881	8.37218	0	ref|XP_004931967.1| PREDICTED: uncharacterized protein LOC101743421 [Bombyx mori]
BGIBMGA000446	7.43737	12.3264	7.90053	0	ref|XP_004931970.1| PREDICTED: protein misato-like isoform X1 [Bombyx mori]
BGIBMGA000447	16.0752	21.7401	19.1432	0	ref|XP_004932051.1| PREDICTED: vesicle-fusing ATPase 1 [Bombyx mori]
BGIBMGA000448	14.1019	19.965	12.9999	0	ref|XP_004931973.1| PREDICTED: uncharacterized protein LOC101744240 [Bombyx mori]
BGIBMGA000449	1.50603	2.77036	1.66024	3e-84	ref|XP_004931975.1| PREDICTED: GATA-binding factor C-like [Bombyx mori]
BGIBMGA000450	1.38254	3.94196	2.73033	9e-32	ref|XP_001850027.1| conserved hypothetical protein [Culex quinquefasciatus]
BGIBMGA000451	3.03016	5.35963	3.23032	5e-55	gb|EHJ72161.1| GATA-binding factor-C [Danaus plexippus]
BGIBMGA000452	144.21	280.06	170.195	0	ref|NP_001136442.1| innexin 3 [Bombyx mori] gb|ACK38254.1| innexin 3 [Bombyx mori]
BGIBMGA000453	1.74098	21.2435	29.3151	2e-26	gb|AAV91427.1| protease inhibitor 5 [Lonomia obliqua]
BGIBMGA000454	0.0654381	0.113687	0.0680165	0	ref|XP_004931977.1| PREDICTED: rho GTPase-activating protein 100F-like [Bombyx mori]
BGIBMGA000455	1.61825	1.70102	1.28154	4e-71	ref|XP_004932053.1| PREDICTED: uncharacterized protein LOC101744721 [Bombyx mori]
BGIBMGA000456	1.09649	1.47993	0.600195	0	ref|XP_004932053.1| PREDICTED: uncharacterized protein LOC101744721 [Bombyx mori]
BGIBMGA000457	0	0.295174	0.569035	0	ref|XP_004932054.1| PREDICTED: peroxidase-like [Bombyx mori]
BGIBMGA000458	0.414762	1.01728	0.718508	/	No hits
BGIBMGA000459	1.42302	1.60922	1.16388	0	ref|XP_004931979.1| PREDICTED: lysine-specific demethylase 8-like isoform X1 [Bombyx mori]
BGIBMGA000460	4.32108	0.161122	0.242775	/	No hits
BGIBMGA000461	14.5247	19.9244	16.0794	2e-78	gb|EHJ70890.1| hypothetical protein KGM_13038 [Danaus plexippus]
BGIBMGA000462	1133.02	3034.67	3120.22	1e-167	ref|NP_001036878.1| 27 kDa glycoprotein precursor [Bombyx mori]
BGIBMGA000463	0	0	0.0849714	3e-29	ref|NP_001254654.1| aminopeptidase N precursor [Bombyx mori]
BGIBMGA000464	7.21674	14.3158	10.015	1e-167	ref|XP_004931986.1| PREDICTED: ribosome biogenesis protein TSR3 homolog [Bombyx mori]
BGIBMGA000465	0.984196	3.21555	3.06893	4e-47	gb|EHJ70899.1| hypothetical protein KGM_13043 [Danaus plexippus]
BGIBMGA000466	11.8281	9.80979	9.39016	0	ref|XP_004932061.1| PREDICTED: protocadherin-like wing polarity protein stan-like [Bombyx mori]
BGIBMGA000467	21.5453	14.6413	14.3693	0	ref|XP_004932061.1| PREDICTED: protocadherin-like wing polarity protein stan-like [Bombyx mori]
BGIBMGA000468	4.03272	4.14957	2.6023	0	ref|XP_004932062.1| PREDICTED: protein dispatched-like [Bombyx mori]
BGIBMGA000469	25.3808	36.7921	36.5955	0	ref|XP_004931988.1| PREDICTED: IST1 homolog [Bombyx mori]
BGIBMGA000470	3.36095	1.46997	1.0016	0	ref|XP_004932063.1| PREDICTED: aminoacylase-1-like [Bombyx mori]
BGIBMGA000471	9.12611	6.15826	5.52936	1e-128	ref|XP_004931995.1| PREDICTED: spermatogenesis-associated protein 6-like isoform X1 [Bombyx mori]
BGIBMGA000472	57.9347	35.6994	38.194	0	ref|XP_004931997.1| PREDICTED: ATP-binding cassette sub-family G member 5-like [Bombyx mori]
BGIBMGA000473	10.9192	13.8535	9.12665	0	ref|XP_004931998.1| PREDICTED: 5'-3' exoribonuclease 1-like [Bombyx mori]
BGIBMGA000474	26.7143	54.2087	28.0333	0	ref|XP_004932003.1| PREDICTED: guanine nucleotide-binding protein-like 3 homolog [Bombyx mori]
BGIBMGA000475	857.919	1312.72	888.735	0	dbj|BAC57964.1| calreticulin [Bombyx mori] gb|ACN29696.1| calreticulin [Bombyx mori]
BGIBMGA000476	15.9333	70.9717	31.1552	1e-87	ref|XP_004932005.1| PREDICTED: uncharacterized protein LOC101737035 [Bombyx mori]
BGIBMGA000477	1.29138	1.6391	1.58388	0	ref|XP_004930013.1| PREDICTED: intraflagellar transport protein 122 homolog, partial [Bombyx mori]
BGIBMGA000478	2.30483	2.81721	2.3326	0	ref|XP_004930013.1| PREDICTED: intraflagellar transport protein 122 homolog, partial [Bombyx mori]
BGIBMGA000479	0.143531	0.924093	0.22378	6e-48	ref|XP_004930012.1| PREDICTED: LOW QUALITY PROTEIN: protein scabrous-like [Bombyx mori]
BGIBMGA000480	0.119003	1.64181	0.618462	0	ref|XP_004930012.1| PREDICTED: LOW QUALITY PROTEIN: protein scabrous-like [Bombyx mori]
BGIBMGA000481	6.8416	10.4344	12.0874	0	ref|XP_004929937.1| PREDICTED: sulfhydryl oxidase 1-like [Bombyx mori]
BGIBMGA000482	0.940127	0.864687	0.407154	1e-62	gb|EHJ74077.1| hypothetical protein KGM_18644 [Danaus plexippus]
BGIBMGA000483	0.711846	1.33202	0.561299	0	ref|XP_004930007.1| PREDICTED: uncharacterized protein LOC101737214 [Bombyx mori]
BGIBMGA000484	21.8199	36.4224	26.9953	0	ref|NP_001036846.1| nonclathrin coat protein gamma1-COP [Bombyx mori]
BGIBMGA000485	2.76847	4.45606	4.73598	6e-15	ref|NP_001036975.1| period [Bombyx mori] dbj|BAD93236.1| PERIOD alpha [Bombyx mori]
BGIBMGA000486	6.62118	7.21396	8.47347	0	ref|NP_001036975.1| period [Bombyx mori] dbj|BAD93236.1| PERIOD alpha [Bombyx mori]
BGIBMGA000487	10.1534	10.1168	12.6055	1e-30	dbj|BAD93237.1| PERIOD beta [Bombyx mori]
BGIBMGA000488	27.6554	38.5506	23.5335	1e-162	ref|XP_004929932.1| PREDICTED: uncharacterized protein LOC101737163 isoform X1 [Bombyx mori]
BGIBMGA000489	0.148052	0	0	0	ref|XP_004929931.1| PREDICTED: V-type proton ATPase 116 kDa subunit a isoform 1-like [Bombyx mori]
BGIBMGA000490	0	0	0	/	No hits
BGIBMGA000491	0.0219144	0	0	0	ref|XP_004930005.1| PREDICTED: uncharacterized protein LOC101736942 [Bombyx mori]
BGIBMGA000492	0	0	0	7e-57	gb|EHJ74066.1| hypothetical protein KGM_18585 [Danaus plexippus]
BGIBMGA000493	0.418869	0.856126	0.241874	1e-133	ref|XP_004929927.1| PREDICTED: uncharacterized protein LOC101736369 [Bombyx mori]
BGIBMGA000494	3.64466	4.54883	3.61229	0	ref|XP_004930001.1| PREDICTED: uncharacterized protein LOC101736416 [Bombyx mori]
BGIBMGA000495	0	0.121787	0	3e-36	gb|EHJ74058.1| hypothetical protein KGM_18589 [Danaus plexippus]
BGIBMGA000496	20.3524	24.1252	13.9205	0	ref|XP_004929999.1| PREDICTED: peptide transporter family 1-like [Bombyx mori]
BGIBMGA000497	0	0.0369524	0	1e-140	ref|XP_004929998.1| PREDICTED: protein lyl-1-like [Bombyx mori]
BGIBMGA000498	8.77913	8.48792	6.7899	7e-38	gb|AAR14936.1| CLOCK [Antheraea pernyi]
BGIBMGA000499	1.66113	3.34822	3.89399	1e-105	ref|XP_004929994.1| PREDICTED: uncharacterized protein LOC101735479 [Bombyx mori]
BGIBMGA000500	0.147278	6.66012	1.88801	0	ref|XP_004929994.1| PREDICTED: uncharacterized protein LOC101735479 [Bombyx mori]
BGIBMGA000501	0	0.154408	0	4e-09	gb|EFN80305.1| hypothetical protein EAI_00127 [Harpegnathos saltator]
BGIBMGA000502	5.30072	7.31304	5.19772	1e-88	ref|XP_004929920.1| PREDICTED: ankyrin repeat domain-containing protein 12-like isoform X1 [Bombyx mori]
BGIBMGA000503	24.9901	39.7785	28.4011	0	ref|XP_004929921.1| PREDICTED: ankyrin repeat domain-containing protein 12-like isoform X2 [Bombyx mori]
BGIBMGA000504	44.1115	78.1261	34.3299	0	ref|XP_004929918.1| PREDICTED: uncharacterized protein LOC101746861 [Bombyx mori]
BGIBMGA000505	26.6499	43.949	23.2583	3e-55	ref|XP_004929918.1| PREDICTED: uncharacterized protein LOC101746861 [Bombyx mori]
BGIBMGA000506	9.40127	15.932	10.4642	4e-76	ref|XP_004929916.1| PREDICTED: lysophospholipase-like protein 1-like [Bombyx mori]
BGIBMGA000507	0.0513731	0.070876	0.0266987	1e-132	gb|EHJ69328.1| putative sperm associated antigen 17 [Danaus plexippus]
BGIBMGA000508	0.0129316	0.0475756	0.0403234	8e-72	gb|EHJ69328.1| putative sperm associated antigen 17 [Danaus plexippus]
BGIBMGA000509	9.93003	6.98364	7.03475	0	ref|NP_001188364.1| polyhomeotic [Bombyx mori] dbj|BAJ54074.1| polyhomeotic [Bombyx mori]
BGIBMGA000510	7.9981	5.29137	4.59416	7e-77	ref|NP_001188364.1| polyhomeotic [Bombyx mori] dbj|BAJ54074.1| polyhomeotic [Bombyx mori]
BGIBMGA000511	33.3451	52.7256	49.5456	0	ref|NP_001040424.1| 3-hydroxyacyl-CoA dehydrogenase [Bombyx mori]
BGIBMGA000512	3.99631	4.2671	3.66041	0	ref|XP_004929991.1| PREDICTED: USP6 N-terminal-like protein-like [Bombyx mori]
BGIBMGA000513	3.98842	4.9261	3.31646	1e-116	ref|XP_004929988.1| PREDICTED: uncharacterized protein LOC101746155 [Bombyx mori]
BGIBMGA000514	5.05615	3.92379	2.54557	6e-79	ref|XP_004929988.1| PREDICTED: uncharacterized protein LOC101746155 [Bombyx mori]
BGIBMGA000515	0.0886912	0	0	3e-68	ref|XP_004929905.1| PREDICTED: insulin-like growth factor 2 mRNA-binding protein 1-like isoform X1 [Bombyx mori]
BGIBMGA000516	31.1256	56.5246	34.0873	0	ref|XP_004929905.1| PREDICTED: insulin-like growth factor 2 mRNA-binding protein 1-like isoform X1 [Bombyx mori]
BGIBMGA000517	1.88751	2.28453	1.47681	0	ref|XP_004929986.1| PREDICTED: flocculation protein FLO11-like [Bombyx mori]
BGIBMGA000518	7.29336	7.27035	6.00325	0	ref|XP_004929896.1| PREDICTED: Pyruvate dehydrogenase [acetyl-transferring]-phosphatase 1-like isoform X1 [Bombyx mori]
BGIBMGA000519	0	0	0	/	No hits
BGIBMGA000520	104.202	29.8735	71.1443	2e-58	ref|NP_001036950.1| cuticular protein tweedle motif 2 precursor [Bombyx mori]
BGIBMGA000521	7.55649	9.54419	7.28269	0	ref|XP_004929895.1| PREDICTED: zinc finger protein 271-like [Bombyx mori]
BGIBMGA000522	0.146134	0.134407	0.151892	1e-142	ref|XP_004929893.1| PREDICTED: uncharacterized protein LOC101743186 isoform X2 [Bombyx mori]
BGIBMGA000523	0.576765	2.22803	2.09822	1e-107	ref|XP_004929890.1| PREDICTED: hemicentin-1-like [Bombyx mori]
BGIBMGA000524	0.179072	0.288229	0.604915	1e-147	ref|XP_004929981.1| PREDICTED: guanine nucleotide-binding protein subunit beta-2-like [Bombyx mori]
BGIBMGA000525	0.308238	0	0.160192	/	No hits
BGIBMGA000526	1630.61	2011.23	1826.78	7e-78	ref|NP_001036897.1| Y-box protein [Bombyx mori] dbj|BAD26606.1| Y-box protein [Bombyx mori]
BGIBMGA000527	7.42898	21.7381	18.2451	1e-135	ref|XP_004929980.1| PREDICTED: facilitated trehalose transporter Tret1-like [Bombyx mori]
BGIBMGA000528	64.2509	82.4197	60.925	0	ref|XP_004929886.1| PREDICTED: eukaryotic translation initiation factor 4 gamma 3-like [Bombyx mori]
BGIBMGA000529	979.299	733.974	850.78	0	ref|NP_001036959.1| neutral endopeptidase 24.11 [Bombyx mori] dbj|BAB33300.1| neutral endopeptidase 24.11 [Bombyx mori]
BGIBMGA000530	0	0.167205	0.0269937	0	ref|XP_004929977.1| PREDICTED: uncharacterized protein LOC101744279 [Bombyx mori]
BGIBMGA000531	0	0.447252	0	4e-32	ref|XP_004929977.1| PREDICTED: uncharacterized protein LOC101744279 [Bombyx mori]
BGIBMGA000532	7.00265	8.83758	6.98959	0	ref|XP_004929975.1| PREDICTED: microtubule-associated protein futsch-like [Bombyx mori]
BGIBMGA000533	8.62856	15.8723	9.9725	/	No hits
BGIBMGA000534	16.8708	24.5192	21.0159	8e-44	ref|XP_004929878.1| PREDICTED: WW domain-containing adapter protein with coiled-coil-like [Bombyx mori]
BGIBMGA000535	2.03622	1.25519	1.77872	0	ref|XP_004929877.1| PREDICTED: ras-GEF domain-containing family member 1B-like [Bombyx mori]
BGIBMGA000536	0.425012	0.281453	0.583122	0	ref|XP_004929875.1| PREDICTED: uncharacterized protein LOC101740738 [Bombyx mori]
BGIBMGA000537	6.92725	9.06556	6.71676	0	ref|XP_004929972.1| PREDICTED: MATH and LRR domain-containing protein PFE0570w-like [Bombyx mori]
BGIBMGA000538	1.55325	1.59779	1.10463	0	ref|XP_004929870.1| PREDICTED: sodium/potassium/calcium exchanger 4-like [Bombyx mori]
BGIBMGA000539	1.51013	2.87321	1.67735	0	ref|NP_001093306.1| MSL1 protein [Bombyx mori] gb|ABQ51914.1| MSL1 protein [Bombyx mori]
BGIBMGA000540	13.3404	16.6754	11.6059	0	ref|XP_004929866.1| PREDICTED: TBC1 domain family member CG11727-like [Bombyx mori]
BGIBMGA000541	37.114	34.4584	34.4927	4e-40	ref|XP_004929860.1| PREDICTED: lipopolysaccharide-induced tumor necrosis factor-alpha factor homolog isoform X1 [Bombyx
BGIBMGA000542	6.08405	16.6097	8.81309	0	ref|XP_004929859.1| PREDICTED: ATPase family AAA domain-containing protein 3-like [Bombyx mori]
BGIBMGA000543	15.0894	2.03456	2.38134	1e-53	ref|XP_004929857.1| PREDICTED: slit homolog 3 protein-like [Bombyx mori]
BGIBMGA000544	15.3459	2.94884	3.48866	0	ref|XP_004929857.1| PREDICTED: slit homolog 3 protein-like [Bombyx mori]
BGIBMGA000545	23.3808	18.3408	16.5025	0	ref|XP_004929858.1| PREDICTED: protein zer-1 homolog [Bombyx mori]
BGIBMGA000546	16.6869	19.4661	15.841	0	ref|XP_004929854.1| PREDICTED: uncharacterized protein LOC101738134 [Bombyx mori]
BGIBMGA000547	0.371103	0	0	2e-27	ref|NP_001127735.1| neuropeptide receptor B4 [Bombyx mori] dbj|BAG68438.1| neuropeptide receptor B4 [Bombyx mori]
BGIBMGA000548	5.3785	8.05406	7.48471	0	ref|XP_004929852.1| PREDICTED: UPF0420 protein C16orf58-like [Bombyx mori]
BGIBMGA000549	8.48251	17.5099	14.0135	0	ref|XP_004929850.1| PREDICTED: putative serine protease K12H4.7-like [Bombyx mori]
BGIBMGA000550	4.18632	5.81592	4.27668	0	ref|XP_004929848.1| PREDICTED: LOW QUALITY PROTEIN: mediator of RNA polymerase II transcription subunit 23-like [Bombyx
BGIBMGA000551	14.3331	16.3015	12.7353	1e-46	ref|XP_004929847.1| PREDICTED: failed axon connections-like isoform X2 [Bombyx mori]
BGIBMGA000552	16.6463	12.3753	12.1623	1e-174	ref|XP_004929846.1| PREDICTED: failed axon connections-like isoform X1 [Bombyx mori]
BGIBMGA000553	30.5435	38.2023	32.5993	0	ref|XP_004929845.1| PREDICTED: peroxidasin-like [Bombyx mori]
BGIBMGA000554	0.0219144	3.58775	0.227779	1e-146	ref|XP_004929844.1| PREDICTED: uncharacterized protein LOC101736626 [Bombyx mori]
BGIBMGA000555	5.71699	7.65365	8.18711	2e-89	ref|XP_004929841.1| PREDICTED: palmitoyltransferase ZDHHC3-like isoform X1 [Bombyx mori]
BGIBMGA000556	0.056295	0.569554	0.526619	1e-105	ref|XP_004929840.1| PREDICTED: uncharacterized protein LOC101736058 [Bombyx mori]
BGIBMGA000557	0.523557	0.188431	0.0946412	6e-36	ref|XP_004929838.1| PREDICTED: uncharacterized protein LOC101735804 [Bombyx mori]
BGIBMGA000558	0.387552	0.160979	0.0649715	0	ref|XP_004929836.1| PREDICTED: uncharacterized protein LOC101735522 [Bombyx mori]
BGIBMGA000559	559.08	419.546	460.61	3e-92	ref|NP_001119730.1| triosephosphate isomerase [Bombyx mori] sp|P82204.2|TPIS_BOMMO RecName: Full=Triosephosphate isomera
BGIBMGA000560	2.13665	2.0671	1.52991	0	ref|XP_004929959.1| PREDICTED: serine/threonine-protein kinase OSR1-like [Bombyx mori]
BGIBMGA000561	6.59492	32.2644	45.0665	2e-37	ref|NP_001157389.1| cold-related protein precursor [Bombyx mori] gb|ACS44813.1| cold-related protein [Bombyx mori]
BGIBMGA000562	2.91558	2.40799	3.58708	1e-114	ref|XP_004929831.1| PREDICTED: BTB/POZ domain-containing protein KCTD1-like [Bombyx mori]
BGIBMGA000563	26.6314	41.4342	45.6766	0	ref|NP_001138794.1| tyrosine hydroxylase [Bombyx mori] dbj|BAH11148.1| tyrosine hydroxylase [Bombyx mori] gb|ACU82844.1|
BGIBMGA000564	13.6442	16.9375	13.1204	0	ref|XP_004929829.1| PREDICTED: endoplasmic reticulum mannosyl-oligosaccharide 1,2-alpha-mannosidase-like [Bombyx mori]
BGIBMGA000565	8.01245	11.7912	8.92038	1e-180	ref|XP_004929823.1| PREDICTED: N(G),N(G)-dimethylarginine dimethylaminohydrolase 1-like [Bombyx mori]
BGIBMGA000566	0	0	0	3e-80	ref|XP_004929956.1| PREDICTED: glutamate receptor 1-like [Bombyx mori]
BGIBMGA000567	0.018765	0	0	0	ref|XP_004929956.1| PREDICTED: glutamate receptor 1-like [Bombyx mori]
BGIBMGA000568	0.250701	0.253642	0.130289	0	gb|EHJ65576.1| GABA-gated chloride channel isoform a3 [Danaus plexippus]
BGIBMGA000569	1.46686	1.71711	2.00978	/	No hits
BGIBMGA000570	0.0666757	0.22486	0.207909	0	ref|XP_004929822.1| PREDICTED: JNK-interacting protein 1-like [Bombyx mori]
BGIBMGA000571	0.127044	0	0	/	No hits
BGIBMGA000572	10.1194	14.3914	10.9027	1e-173	ref|NP_001108335.1| glycerol kinase [Bombyx mori] dbj|BAG09482.1| glycerol kinase [Bombyx mori]
BGIBMGA000573	3.98842	7.17297	5.14495	1e-152	ref|XP_004929952.1| PREDICTED: ankyrin repeat domain-containing protein SOWAHB-like [Bombyx mori]
BGIBMGA000574	5.49481	10.9764	8.07616	2e-83	gb|EHJ65539.1| hypothetical protein KGM_15198 [Danaus plexippus]
BGIBMGA000575	0.177382	0	0	4e-45	ref|XP_004929951.1| PREDICTED: cyclic nucleotide-gated cation channel-like [Bombyx mori]
BGIBMGA000576	0.180794	0	0	/	No hits
BGIBMGA000577	0.278041	0.559409	0.70443	0	ref|XP_004929951.1| PREDICTED: cyclic nucleotide-gated cation channel-like [Bombyx mori]
BGIBMGA000578	3.43245	7.33378	4.45173	0	ref|XP_004929819.1| PREDICTED: major facilitator superfamily domain-containing protein 6-A-like [Bombyx mori]
BGIBMGA000579	4.71278	5.67521	4.72173	0	ref|XP_004929818.1| PREDICTED: DENN domain-containing protein 1A-like [Bombyx mori]
BGIBMGA000580	4.39737	4.32344	4.29482	4e-19	ref|XP_004929818.1| PREDICTED: DENN domain-containing protein 1A-like [Bombyx mori]
BGIBMGA000581	5.7004	12.0992	7.27409	0	ref|NP_001268823.1| uncharacterized protein LOC101744278 [Bombyx mori] gb|AFC01231.1| DnaJ-17 [Bombyx mori]
BGIBMGA000582	98.3452	61.4574	70.8226	0	ref|XP_004929815.1| PREDICTED: UNC93-like protein-like [Bombyx mori]
BGIBMGA000583	15.1037	1.19072	10.2843	0	ref|XP_004929813.1| PREDICTED: peptidoglycan-recognition protein 2-like [Bombyx mori]
BGIBMGA000584	7.22484	13.1251	10.3547	0	ref|XP_004929814.1| PREDICTED: peptidoglycan-recognition protein SC2-like [Bombyx mori]
BGIBMGA000585	0.308238	0.481957	0.448537	1e-157	ref|XP_004929814.1| PREDICTED: peptidoglycan-recognition protein SC2-like [Bombyx mori]
BGIBMGA000586	0.703245	0.987241	0.923311	0	ref|XP_004929948.1| PREDICTED: peptidoglycan-recognition protein 2-like [Bombyx mori]
BGIBMGA000587	4.56439	4.56512	3.41909	0	gb|EHJ79026.1| hypothetical protein KGM_15700 [Danaus plexippus]
BGIBMGA000588	0.95731	0.677301	0.510272	1e-139	gb|EHJ79027.1| hypothetical protein KGM_15701 [Danaus plexippus]
BGIBMGA000589	11.3711	13.2585	11.0746	3e-69	dbj|BAC10622.1| syntaxin-like protein [Bombyx mori]
BGIBMGA000590	647.053	568.663	979.38	6e-66	ref|NP_001108476.1| pleiotrophin-like protein precursor [Bombyx mori] dbj|BAB85199.1| Pleiotrophin-like protein [Bombyx
BGIBMGA000591	16.6912	12.323	13.2487	0	ref|NP_001108467.1| projectin-like protein [Bombyx mori] dbj|BAB85195.1| projectin-like protein [Bombyx mori] dbj|BAC106
BGIBMGA000592	20.3383	18.7826	15.5096	0	ref|NP_001108470.1| leucyl aminopeptidase-like protein [Bombyx mori] dbj|BAB85194.1| leucyl aminopeptidase-like protein
BGIBMGA000593	3.88436	4.27166	3.89113	0	ref|NP_001108468.1| hikaru genki [Bombyx mori] dbj|BAB85192.1| hypothetical protein [Bombyx mori] dbj|BAC10613.1| hypoth
BGIBMGA000594	3.87989	7.54885	6.20426	7e-34	ref|XP_004929805.1| PREDICTED: protein NDRG3-like [Bombyx mori]
BGIBMGA000595	0.170932	0.314432	0.533002	3e-19	ref|XP_004929805.1| PREDICTED: protein NDRG3-like [Bombyx mori]
BGIBMGA000596	8.57694	12.3475	9.4453	0	ref|NP_001040488.1| vacuolar ATP synthase subunit H [Bombyx mori] gb|ABF51492.1| vacuolar ATP synthase subunit H [Bombyx
BGIBMGA000597	4.79017	10.788	8.00349	1e-153	ref|XP_004929805.1| PREDICTED: protein NDRG3-like [Bombyx mori]
BGIBMGA000598	0	0	0	/	No hits
BGIBMGA000599	22.4383	24.8073	20.2391	0	ref|XP_004929945.1| PREDICTED: PAB-dependent poly(A)-specific ribonuclease subunit 3-like [Bombyx mori]
BGIBMGA000600	5.10735	5.80534	4.11355	0	ref|NP_001165394.1| phospholipase C gamma [Bombyx mori] gb|ADB25315.1| phospholipase C gamma [Bombyx mori]
BGIBMGA000601	12.7252	25.5245	15.4344	0	ref|XP_004929802.1| PREDICTED: TGF-beta receptor type-1-like [Bombyx mori]
BGIBMGA000602	8.86329	19.7431	11.2885	0	ref|XP_004929799.1| PREDICTED: LOW QUALITY PROTEIN: epidermal growth factor receptor-like [Bombyx mori]
BGIBMGA000603	11.3338	13.2575	12.5699	0	ref|XP_004929942.1| PREDICTED: JNK-interacting protein 3-like [Bombyx mori]
BGIBMGA000604	0.0344369	0.0316735	0	1e-139	ref|XP_004929939.1| PREDICTED: transcriptional repressor scratch 2-like, partial [Bombyx mori]
BGIBMGA000605	0	0	0	3e-67	ref|XP_004929939.1| PREDICTED: transcriptional repressor scratch 2-like, partial [Bombyx mori]
BGIBMGA000606	0	0.527248	0.119167	/	No hits
BGIBMGA000607	0.032757	0.301285	0.136191	0	ref|XP_004929941.1| PREDICTED: transcriptional repressor scratch 2-like [Bombyx mori]
BGIBMGA000608	25.2185	17.5828	18.1825	0	ref|NP_001266391.1| uncharacterized protein LOC101741444 [Bombyx mori] gb|AFC01232.1| DnaJ-18 [Bombyx mori]
BGIBMGA000609	0.863382	4.7646	2.09394	/	No hits
BGIBMGA000610	0.0228741	0.0631158	0.0475509	0	ref|XP_004929800.1| PREDICTED: uncharacterized protein LOC101741822 [Bombyx mori]
BGIBMGA000611	2.68608	4.39206	4.18787	/	No hits
BGIBMGA000612	3816	2448.06	3213.9	0	gb|ACF21977.1| paramyosin [Bombyx mandarina]
BGIBMGA000613	2495.38	1786.95	2251.81	0	gb|ACM17460.1| miniparamyosin [Bombyx mori]
BGIBMGA000614	12.2841	6.31627	6.33634	0	ref|XP_004929943.1| PREDICTED: dentin sialophosphoprotein-like [Bombyx mori]
BGIBMGA000615	36.8216	26.2288	22.6378	0	ref|XP_004929944.1| PREDICTED: FH1/FH2 domain-containing protein 3-like [Bombyx mori]
BGIBMGA000616	40.8469	72.4548	58.2933	1e-102	ref|XP_004929801.1| PREDICTED: uncharacterized protein LOC101741973 [Bombyx mori]
BGIBMGA000617	7.87674	10.088	7.43882	1e-135	ref|XP_004929803.1| PREDICTED: syntaxin-7-like [Bombyx mori]
BGIBMGA000618	413.509	419.373	433.467	1e-32	ref|NP_001108408.1| FK506-binding protein precursor [Bombyx mori]
BGIBMGA000619	415.36	471.922	469.829	2e-82	dbj|BAB85190.1| FK506-binding protein [Bombyx mori] dbj|BAC10611.1| FK506-binding protein [Bombyx mori]
BGIBMGA000620	5.16614	9.57032	5.78713	0	ref|NP_001108471.1| heparanase-like protein [Bombyx mori] dbj|BAB85191.1| heparanase-like protein [Bombyx mori]
BGIBMGA000621	7.46503	5.64299	9.91719	1e-140	ref|NP_001108473.1| chromosome associated protein D3 [Bombyx mori] dbj|BAB85193.1| hypothetical protein [Bombyx mori]
BGIBMGA000622	221.712	179.648	196.27	0	ref|NP_001108348.1| kettin protein [Bombyx mori] dbj|BAB85196.1| BMKETTIN [Bombyx mori] dbj|BAC10617.1| KETTIN [Bombyx m
BGIBMGA000623	45.3731	49.0804	44.4508	0	ref|NP_001108405.1| titin1 [Bombyx mori] dbj|BAB85197.1| Titin-like protein [Bombyx mori]
BGIBMGA000624	243.348	216.513	253.863	0	dbj|BAB85198.1| Titin-like protein [Bombyx mori]
BGIBMGA000625	0.0505445	0.139466	0.105072	3e-93	ref|XP_004929946.1| PREDICTED: uncharacterized protein LOC101739467 [Bombyx mori]
BGIBMGA000626	22.232	27.1828	25.3239	0	ref|NP_001108472.1| PM-Scl autoantigen-like protein [Bombyx mori] dbj|BAB85201.1| PM-Scl autoantigen-like protein [Bomby
BGIBMGA000627	37.276	49.8924	46.8553	1e-147	ref|NP_001108475.1| ubiquitin conjugating enzyme 4 [Bombyx mori] dbj|BAB85203.1| ubiquitin conjugating enzyme-like prote
BGIBMGA000628	12.7194	14.0353	16.1844	0	ref|XP_004929808.1| PREDICTED: bestrophin-3-like isoform X3 [Bombyx mori]
BGIBMGA000629	26.3768	27.1425	24.926	0	ref|XP_004929812.1| PREDICTED: cold shock domain-containing protein E1-like isoform X3 [Bombyx mori]
BGIBMGA000630	6.60814	8.78785	6.83311	0	ref|XP_004929817.1| PREDICTED: WD repeat-containing protein 47-like [Bombyx mori]
BGIBMGA000631	8.81139	7.93477	7.81737	2e-96	gb|EHJ79016.1| hypothetical protein KGM_15377 [Danaus plexippus]
BGIBMGA000632	26.9351	20.8711	20.7757	0	ref|XP_004929817.1| PREDICTED: WD repeat-containing protein 47-like [Bombyx mori]
BGIBMGA000633	0	0	0	1e-21	gb|EHJ79013.1| hypothetical protein KGM_15379 [Danaus plexippus]
BGIBMGA000634	4.11865	2.55289	2.79192	2e-09	ref|XP_004929950.1| PREDICTED: forkhead box protein L2-like [Bombyx mori]
BGIBMGA000635	4.09664	1.93226	3.4392	1e-103	ref|XP_004929950.1| PREDICTED: forkhead box protein L2-like [Bombyx mori]
BGIBMGA000636	2.74204	1.68134	3.12152	2e-31	ref|XP_004929950.1| PREDICTED: forkhead box protein L2-like [Bombyx mori]
BGIBMGA000637	2.2503	2.85163	3.01468	3e-42	ref|XP_004929820.1| PREDICTED: homeobox protein araucan-like [Bombyx mori]
BGIBMGA000638	4.00011	6.59254	4.51651	3e-95	ref|XP_004929820.1| PREDICTED: homeobox protein araucan-like [Bombyx mori]
BGIBMGA000639	5.91932	9.67168	7.52783	1e-135	ref|XP_004929953.1| PREDICTED: homeobox protein caupolican-like [Bombyx mori]
BGIBMGA000640	0.0850794	0.0782522	0.11054	0	dbj|BAM73852.1| cytochrome P450 [Bombyx mori]
BGIBMGA000641	0	0.0960763	0.072383	1e-103	gb|EHJ65581.1| Gaba-gated chloride channel [Danaus plexippus]
BGIBMGA000642	0.0560712	0.120334	0.0777074	0	ref|XP_004929955.1| PREDICTED: tryptophan 5-hydroxylase 1-like [Bombyx mori]
BGIBMGA000643	1.98679	2.62187	2.91804	0	gb|EHJ65577.1| hypothetical protein KGM_15173 [Danaus plexippus]
BGIBMGA000644	0.100014	0	0	7e-23	ref|XP_004929957.1| PREDICTED: glutamate receptor 1-like [Bombyx mori]
BGIBMGA000645	0	0.0117805	0.013313	0	ref|XP_004929957.1| PREDICTED: glutamate receptor 1-like [Bombyx mori]
BGIBMGA000646	4.93142	4.75913	4.69648	0	ref|XP_004929824.1| PREDICTED: transcription initiation factor TFIID subunit 7-like isoform X1 [Bombyx mori]
BGIBMGA000647	97.5874	123.301	102.873	0	ref|XP_004929827.1| PREDICTED: nucleobindin-2-like isoform X2 [Bombyx mori]
BGIBMGA000648	513.157	1146.28	1028.41	0	dbj|BAF73623.1| imaginal disk growth factor [Bombyx mori]
BGIBMGA000649	0.0686224	0.0631158	0	1e-93	ref|XP_004929828.1| PREDICTED: ATP synthase subunit b, mitochondrial-like [Bombyx mori]
BGIBMGA000650	2.91307	5.11505	4.81704	5e-24	ref|XP_004929958.1| PREDICTED: carboxyl-terminal PDZ ligand of neuronal nitric oxide synthase protein-like [Bombyx mori]
BGIBMGA000651	1.33351	3.55687	2.63351	3e-58	ref|XP_004929958.1| PREDICTED: carboxyl-terminal PDZ ligand of neuronal nitric oxide synthase protein-like [Bombyx mori]
BGIBMGA000652	1.44635	2.29105	1.67038	7e-47	gb|EHJ75626.1| hypothetical protein KGM_19619 [Danaus plexippus]
BGIBMGA000653	0.901492	1.6583	0.870083	3e-47	ref|XP_004929958.1| PREDICTED: carboxyl-terminal PDZ ligand of neuronal nitric oxide synthase protein-like [Bombyx mori]
BGIBMGA000654	1.25053	3.49161	2.32107	0	ref|XP_004929958.1| PREDICTED: carboxyl-terminal PDZ ligand of neuronal nitric oxide synthase protein-like [Bombyx mori]
BGIBMGA000655	0	0.0662595	0.0374395	1e-147	ref|XP_004929830.1| PREDICTED: myosin-3-like [Bombyx mori]
BGIBMGA000656	0	0	0	5e-27	gb|ADV33073.1| hypothetical protein BGIBMGA000656 [Bombyx mori] gb|ADV33080.1| hypothetical protein BGIBMGA000656 [Bomby
BGIBMGA000657	0.0994092	0.0783704	0.0590435	0	ref|NP_001108457.1| juvenile hormone resistence protein II [Bombyx mori] gb|ABY76059.1| juvenile hormone resistence prot
BGIBMGA000658	0.104459	0.240191	0.0542873	1e-131	ref|XP_004929832.1| PREDICTED: uncharacterized protein LOC101746951 [Bombyx mori]
BGIBMGA000659	1.84552	4.613	4.51349	0	ref|XP_004929961.1| PREDICTED: putative fatty acyl-CoA reductase CG5065-like [Bombyx mori]
BGIBMGA000660	8.93701	8.16649	10.8575	1e-111	ref|NP_001266404.1| geminin-like [Bombyx mori] gb|AGB51150.1| Geminin 2 [Bombyx mori]
BGIBMGA000661	28.5751	31.2271	22.0597	0	ref|XP_004929835.1| PREDICTED: protein disulfide-isomerase A5-like isoform X2 [Bombyx mori]
BGIBMGA000662	0.624067	1.27759	0.104622	/	No hits
BGIBMGA000663	0.0728781	0.53624	0.227249	5e-36	ref|XP_004929837.1| PREDICTED: glycine-rich cell wall structural protein 1.0-like [Bombyx mori]
BGIBMGA000664	32.0812	46.6052	34.063	3e-94	ref|NP_001040235.1| uncharacterized protein LOC692928 [Bombyx mori] gb|ABD36286.1| unknown [Bombyx mori]
BGIBMGA000665	0	0.0419751	0	8e-69	gb|EHJ69621.1| hypothetical protein KGM_21017 [Danaus plexippus]
BGIBMGA000666	0.0356109	0.982599	0.666253	1e-133	ref|XP_004929842.1| PREDICTED: clavesin-1-like [Bombyx mori]
BGIBMGA000667	21.509	30.1985	51.3755	1e-78	ref|NP_001233285.1| insulin-like peptide precursor [Bombyx mori] dbj|BAK57501.1| insulin-like peptide [Bombyx mori]
BGIBMGA000668	10.1176	20.0937	16.9376	1e-70	ref|NP_001040504.1| acyl-CoA thioesterase 13 [Bombyx mori] gb|ABF51522.1| thioesterase superfamily member 2 [Bombyx mori
BGIBMGA000669	1.60332	2.05112	1.42409	0	ref|XP_004929963.1| PREDICTED: uncharacterized protein LOC101741974 [Bombyx mori]
BGIBMGA000670	0	0.0285375	0	2e-63	gb|EHJ67823.1| putative PNR-like protein [Danaus plexippus]
BGIBMGA000671	2.21791	3.83629	2.58056	1e-130	ref|XP_004929849.1| PREDICTED: solute carrier family 46 member 3-like [Bombyx mori]
BGIBMGA000672	173.944	165.664	156.557	0	ref|XP_004929851.1| PREDICTED: probable citrate synthase 1, mitochondrial-like [Bombyx mori]
BGIBMGA000673	2.36631	3.76462	2.65897	2e-98	ref|XP_004929966.1| PREDICTED: peptidoglycan-recognition protein LE-like [Bombyx mori]
BGIBMGA000674	0	0.0271914	0.0614573	2e-87	gb|EHJ67830.1| hypothetical protein KGM_02562 [Danaus plexippus]
BGIBMGA000675	0	0.0613253	0	0	ref|XP_004929967.1| PREDICTED: sodium/potassium/calcium exchanger 4-like [Bombyx mori]
BGIBMGA000676	0	0	0	6e-27	ref|XP_003242478.1| PREDICTED: hypothetical protein LOC100572362 [Acyrthosiphon pisum]
BGIBMGA000677	0	0	0	1e-84	ref|XP_004929853.1| PREDICTED: EF-hand calcium-binding domain-containing protein 1-like [Bombyx mori]
BGIBMGA000678	0.0228186	0	0	0	ref|XP_004929968.1| PREDICTED: SCY1-like protein 2-like [Bombyx mori]
BGIBMGA000679	44.7842	66.4499	48.5624	5e-73	ref|NP_001040206.1| rotamase Pin1 [Bombyx mori] gb|ABD36247.1| rotamase Pin1 [Bombyx mori]
BGIBMGA000680	50.029	130.071	92.45	0	ref|XP_004929855.1| PREDICTED: glutamine synthetase 2 cytoplasmic-like isoform X1 [Bombyx mori]
BGIBMGA000681	49.6541	188.308	144.621	0	ref|NP_001166628.1| cuticular protein tweedle motif 1 precursor [Bombyx mori]
BGIBMGA000682	7.54576	9.89839	8.61453	4e-94	ref|XP_004929969.1| PREDICTED: ras-related protein Rab-21-like [Bombyx mori]
BGIBMGA000683	56.1266	72.5115	69.2517	0	ref|XP_004929862.1| PREDICTED: beta-parvin-like isoform X1 [Bombyx mori]
BGIBMGA000684	3.40046	1.01187	2.04444	1e-134	ref|XP_004929970.1| PREDICTED: uncharacterized protein LOC101743131 [Bombyx mori]
BGIBMGA000685	11.4686	9.73339	10.9484	2e-68	gb|EHJ77044.1| hypothetical protein KGM_21496 [Danaus plexippus]
BGIBMGA000686	12.0975	9.64208	9.66108	0	ref|XP_004929971.1| PREDICTED: voltage-gated potassium channel subunit beta-3-like [Bombyx mori]
BGIBMGA000687	0.292874	0.430997	0.395739	1e-143	ref|XP_004929868.1| PREDICTED: sodium-coupled monocarboxylate transporter 1-like [Bombyx mori]
BGIBMGA000688	0	0.0404059	0.0228311	0	ref|XP_004929869.1| PREDICTED: sodium/potassium/calcium exchanger 4-like [Bombyx mori]
BGIBMGA000689	13.7421	15.2975	15.1266	0	ref|XP_004929872.1| PREDICTED: ER degradation-enhancing alpha-mannosidase-like protein 3-like isoform X1 [Bombyx mori]
BGIBMGA000690	0.0606534	0.125519	0.0157608	0	ref|XP_004929876.1| PREDICTED: uncharacterized protein LOC101740877 [Bombyx mori]
BGIBMGA000691	426.585	365.224	623.401	9e-65	gb|EHJ77027.1| hypothetical protein KGM_21511 [Danaus plexippus]
BGIBMGA000692	4.3051	1.97982	4.70411	0	ref|XP_004929973.1| PREDICTED: LOW QUALITY PROTEIN: dynein heavy chain 6, axonemal-like [Bombyx mori]
BGIBMGA000693	8.98182	4.15989	8.89026	0	ref|XP_004929973.1| PREDICTED: LOW QUALITY PROTEIN: dynein heavy chain 6, axonemal-like [Bombyx mori]
BGIBMGA000694	58.9778	78.0707	63.4106	5e-97	ref|XP_004929879.1| PREDICTED: prefoldin subunit 1-like [Bombyx mori]
BGIBMGA000695	18.1234	27.0256	23.7419	0	ref|XP_004929974.1| PREDICTED: protein GCY-like [Bombyx mori]
BGIBMGA000696	3.01427	2.2329	2.7774	0	ref|XP_004929880.1| PREDICTED: ras-specific guanine nucleotide-releasing factor RalGPS1-like [Bombyx mori]
BGIBMGA000697	0.0553016	0.305184	0.661027	0	ref|XP_004929976.1| PREDICTED: probable G-protein coupled receptor 52-like [Bombyx mori]
BGIBMGA000698	4.14985	5.28033	4.31942	0	gb|EHJ77022.1| hypothetical protein KGM_21508 [Danaus plexippus]
BGIBMGA000699	10.099	9.97261	8.34985	0	ref|XP_004929883.1| PREDICTED: abnormal cell migration protein 10-like isoform X2 [Bombyx mori]
BGIBMGA000700	0	0	0.0479005	1e-147	ref|XP_004929884.1| PREDICTED: uncharacterized protein LOC101742068 [Bombyx mori]
BGIBMGA000701	36.0876	103.15	120.742	0	ref|NP_001036912.1| catalase [Bombyx mori] dbj|BAD38853.1| catalase [Bombyx mori]
BGIBMGA000702	0	0	0	1e-141	ref|XP_004929889.1| PREDICTED: uncharacterized protein LOC101742649 isoform X2 [Bombyx mori]
BGIBMGA000703	117.32	120.087	170.565	0	ref|XP_004929891.1| PREDICTED: procollagen-lysine,2-oxoglutarate 5-dioxygenase 3-like [Bombyx mori]
BGIBMGA000704	220.999	208.542	325.592	0	ref|XP_004929891.1| PREDICTED: procollagen-lysine,2-oxoglutarate 5-dioxygenase 3-like [Bombyx mori]
BGIBMGA000705	0.123934	0.0569944	0.0368049	0	ref|XP_004929982.1| PREDICTED: LOW QUALITY PROTEIN: potassium channel subfamily T member 2-like [Bombyx mori]
BGIBMGA000706	0	0	0.0977171	/	No hits
BGIBMGA000707	0	0.0993893	0.112318	/	No hits
BGIBMGA000708	4.81622	5.15623	4.74569	0	ref|XP_004929983.1| PREDICTED: tetratricopeptide repeat protein 39B-like [Bombyx mori]
BGIBMGA000709	0.241058	0.110857	0.0626391	1e-100	ref|XP_004929899.1| PREDICTED: frequenin-1-like [Bombyx mori]
BGIBMGA000710	54.8974	73.5158	60.2392	1e-152	ref|XP_004929901.1| PREDICTED: vesicle-associated membrane protein/synaptobrevin-binding protein-like isoform X2 [Bombyx
BGIBMGA000711	2.33918	2.13098	2.31557	0	ref|XP_004929987.1| PREDICTED: MAGUK p55 subfamily member 7-like [Bombyx mori]
BGIBMGA000712	0	0	0.012338	0	ref|XP_004929909.1| PREDICTED: uncharacterized protein LOC101745488 isoform X1 [Bombyx mori]
BGIBMGA000713	0	0	0	3e-77	ref|XP_004929912.1| PREDICTED: uncharacterized protein LOC101745876 [Bombyx mori]
BGIBMGA000714	5.3375	14.5602	8.67896	0	ref|XP_004929913.1| PREDICTED: proton-coupled amino acid transporter 1-like [Bombyx mori]
BGIBMGA000715	152.301	158.818	157.359	0	gb|EHJ69335.1| acyl-CoA dehydrogenase [Danaus plexippus]
BGIBMGA000716	1.16001	0.716591	1.40367	0	dbj|BAK53999.1| nuclear hormone receptor [Bombyx mori]
BGIBMGA000717	0.151024	0.121542	0.156975	0	ref|XP_004929992.1| PREDICTED: angiopoietin-1-like [Bombyx mori]
BGIBMGA000718	0	0.208358	0	/	No hits
BGIBMGA000719	4.62926	6.48984	5.2568	0	ref|XP_004929993.1| PREDICTED: membrane-bound transcription factor site-1 protease-like [Bombyx mori]
BGIBMGA000720	3.47308	4.7365	3.67217	2e-67	ref|XP_004929993.1| PREDICTED: membrane-bound transcription factor site-1 protease-like [Bombyx mori]
BGIBMGA000721	0.920404	6.67563	3.32101	0	ref|XP_004929917.1| PREDICTED: acetyl-coenzyme A synthetase-like [Bombyx mori]
BGIBMGA000722	13.8104	23.2594	18.0663	0	ref|NP_001040328.1| surfeit 1 isoform 1 [Bombyx mori] gb|ABD36358.1| surfeit protein isoform 1 [Bombyx mori]
BGIBMGA000723	9.49109	13.9341	11.5144	0	ref|XP_004929919.1| PREDICTED: prostaglandin E synthase 2-like [Bombyx mori]
BGIBMGA000724	0.582446	1.62773	0.884809	0	ref|XP_004929922.1| PREDICTED: multidrug resistance protein homolog 49-like [Bombyx mori]
BGIBMGA000725	0.0735752	0.0902282	0.0169943	0	ref|XP_004929924.1| PREDICTED: multidrug resistance protein homolog 49-like [Bombyx mori]
BGIBMGA000726	0.425718	1.95778	0.995608	1e-179	ref|XP_004929995.1| PREDICTED: uncharacterized protein LOC101735615 [Bombyx mori]
BGIBMGA000727	0.252722	2.67309	0.945649	0	ref|XP_004929996.1| PREDICTED: LON peptidase N-terminal domain and RING finger protein 1-like [Bombyx mori]
BGIBMGA000728	3.56366	2.99675	2.78688	0	ref|XP_004929997.1| PREDICTED: probable palmitoyltransferase ZDHHC16-like, partial [Bombyx mori]
BGIBMGA000729	0.163028	0	0.0564839	2e-19	gb|EHJ76478.1| hypothetical protein KGM_18319 [Danaus plexippus]
BGIBMGA000730	13.0701	22.988	10.2484	1e-18	ref|XP_004929925.1| PREDICTED: SPARC-related modular calcium-binding protein 1-like [Bombyx mori]
BGIBMGA000731	4.49468	4.62429	4.09253	0	ref|XP_004930002.1| PREDICTED: ubiquitin carboxyl-terminal hydrolase 35-like [Bombyx mori]
BGIBMGA000732	0	0.0409804	0	1e-146	ref|XP_004929928.1| PREDICTED: cytochrome b-c1 complex subunit Rieske, mitochondrial-like [Bombyx mori]
BGIBMGA000733	3.33028	3.79583	2.81558	0	ref|XP_004930003.1| PREDICTED: polypeptide N-acetylgalactosaminyltransferase 35A-like [Bombyx mori]
BGIBMGA000734	0	0	0	7e-74	ref|XP_004929929.1| PREDICTED: uncharacterized protein LOC101736627 [Bombyx mori]
BGIBMGA000735	0	0	0	7e-54	gb|EHJ74069.1| hypothetical protein KGM_18638 [Danaus plexippus]
BGIBMGA000736	372.666	238.999	336.244	2e-40	dbj|BAM18134.1| unknown unsecreted protein [Papilio xuthus]
BGIBMGA000737	381.017	275.458	343.062	6e-65	gb|EHJ74070.1| hypothetical protein KGM_18639 [Danaus plexippus]
BGIBMGA000738	98.0898	51.2636	72.5898	2e-60	ref|NP_001130045.1| flightin [Bombyx mori] gb|ACI96114.1| flightin [Bombyx mori]
BGIBMGA000739	0	0	0.114289	2e-25	gb|EHJ74074.1| hypothetical protein KGM_18643 [Danaus plexippus]
BGIBMGA000740	0.216121	0.198779	0.112318	/	No hits
BGIBMGA000741	5.65266	9.63196	5.25693	9e-36	gb|EHJ75200.1| hypothetical protein KGM_13894 [Danaus plexippus]
BGIBMGA000742	16.0698	15.5707	13.8269	0	ref|XP_004929934.1| PREDICTED: RING finger and SPRY domain-containing protein 1-like isoform X1 [Bombyx mori]
BGIBMGA000743	38.2037	16.8859	14.1044	0	ref|XP_004929936.1| PREDICTED: flotillin-1-like [Bombyx mori]
BGIBMGA000744	19.6647	21.4473	19.8421	3e-97	ref|XP_004930011.1| PREDICTED: uncharacterized protein LOC101737920 [Bombyx mori]
BGIBMGA000745	17.8002	25.7181	20.4056	1e-157	ref|XP_004930011.1| PREDICTED: uncharacterized protein LOC101737920 [Bombyx mori]
BGIBMGA000746	0.321961	0.829152	0.423887	0	ref|XP_004930011.1| PREDICTED: uncharacterized protein LOC101737920 [Bombyx mori]
BGIBMGA000747	0	0	0	/	No hits
BGIBMGA000748	0.0186164	0	0.0386998	0	ref|XP_004930011.1| PREDICTED: uncharacterized protein LOC101737920 [Bombyx mori]
BGIBMGA000749	0	0.0823511	0	9e-50	ref|XP_004929938.1| PREDICTED: hypodermin-B-like [Bombyx mori]
BGIBMGA000750	0.479657	0.441167	0.0997113	3e-12	ref|XP_004925766.1| PREDICTED: homeobox protein homothorax-like [Bombyx mori]
BGIBMGA000751	29.0716	27.936	21.9488	1e-19	ref|XP_002431784.1| homeobox protein meis, putative [Pediculus humanus corporis]
BGIBMGA000752	3.0094	2.49341	2.30075	0	ref|XP_004925742.1| PREDICTED: decaprenyl-diphosphate synthase subunit 2-like [Bombyx mori]
BGIBMGA000753	14.438	22.353	18.2543	0	ref|XP_004925739.1| PREDICTED: nuclear export mediator factor NEMF homolog isoform X1 [Bombyx mori]
BGIBMGA000754	4.61619	4.09044	3.65708	0	ref|XP_004925764.1| PREDICTED: mitochondrial GTPase 1-like [Bombyx mori]
BGIBMGA000755	0.406981	0.748647	0.465319	1e-131	ref|XP_004925736.1| PREDICTED: location of vulva defective 1-like [Bombyx mori]
BGIBMGA000756	9.21399	21.5311	14.7938	1e-136	ref|XP_004925728.1| PREDICTED: protein RRP5 homolog [Bombyx mori]
BGIBMGA000757	18.2979	32.9028	22.4963	0	ref|XP_004925728.1| PREDICTED: protein RRP5 homolog [Bombyx mori]
BGIBMGA000758	17.3227	16.2129	14.1147	1e-157	ref|XP_004925730.1| PREDICTED: N(6)-adenine-specific DNA methyltransferase 2-like isoform X1 [Bombyx mori]
BGIBMGA000759	670.421	609.997	597.47	1e-49	ref|XP_004925726.1| PREDICTED: uncharacterized protein LOC101746841 isoform X1 [Bombyx mori]
BGIBMGA000760	7.05884	9.77125	8.13216	0	ref|XP_004925761.1| PREDICTED: DNA-directed RNA polymerase III subunit RPC1-like [Bombyx mori]
BGIBMGA000761	0	0	0	2e-55	ref|XP_004925758.1| PREDICTED: thyroid transcription factor 1-like [Bombyx mori]
BGIBMGA000762	0	0	0	3e-38	gb|EHJ69838.1| hypothetical protein KGM_03371 [Danaus plexippus]
BGIBMGA000763	0	0	0	/	No hits
BGIBMGA000764	0	0	0	/	No hits
BGIBMGA000765	4.63392	7.84355	6.05215	0	ref|XP_004925722.1| PREDICTED: ribosome-releasing factor 2, mitochondrial-like [Bombyx mori]
BGIBMGA000766	6.01548	7.96678	5.75554	0	ref|XP_004925756.1| PREDICTED: uncharacterized protein LOC101738799 [Bombyx mori]
BGIBMGA000767	81.7162	62.8237	65.6693	0	ref|XP_004925719.1| PREDICTED: atlastin-like isoform X3 [Bombyx mori]
BGIBMGA000768	18.3224	18.4596	19.4536	0	ref|XP_004925715.1| PREDICTED: uncharacterized protein LOC101745283 [Bombyx mori]
BGIBMGA000769	15.1987	17.9963	15.1054	0	ref|XP_004925713.1| PREDICTED: hippocampus abundant transcript 1 protein-like [Bombyx mori]
BGIBMGA000770	7.36368	11.3157	7.42596	0	ref|XP_004925752.1| PREDICTED: putative tyrosine-protein kinase Wsck-like [Bombyx mori]
BGIBMGA000771	22.0743	45.1389	33.0602	1e-167	ref|XP_004925705.1| PREDICTED: transmembrane protein 179-like [Bombyx mori]
BGIBMGA000772	7.5806	17.583	12.0426	0	gb|AAR37335.1| juvenile hormone esterase [Bombyx mori]
BGIBMGA000773	0.0746133	0.188721	0.174495	0	ref|XP_004925748.1| PREDICTED: carboxylesterase 5A-like [Bombyx mori]
BGIBMGA000774	0.712971	6.96935	5.65277	0	ref|NP_001182392.1| carboxyl/cholinesterase 6 precursor [Bombyx mori] dbj|BAJ11978.1| carboxyl/cholinesterase 6 [Bombyx
BGIBMGA000775	3.117	0.724426	1.3238	0	ref|NP_001182392.1| carboxyl/cholinesterase 6 precursor [Bombyx mori] dbj|BAJ11978.1| carboxyl/cholinesterase 6 [Bombyx
BGIBMGA000776	0.295328	0.422535	0.545715	0	ref|XP_004925704.1| PREDICTED: juvenile hormone esterase-like [Bombyx mori]
BGIBMGA000777	0.300134	0.341003	0.238558	0	ref|XP_004925746.1| PREDICTED: esterase FE4-like [Bombyx mori]
BGIBMGA000778	19.1112	31.0065	21.9863	0	ref|XP_004925701.1| PREDICTED: pinin-like isoform X1 [Bombyx mori] ref|XP_004925702.1| PREDICTED: pinin-like isoform X2
BGIBMGA000779	16.7118	13.0553	12.5953	0	gb|EHJ63208.1| hypothetical protein KGM_09729 [Danaus plexippus]
BGIBMGA000780	0	0	0.180958	/	No hits
BGIBMGA000781	0	0	0	/	No hits
BGIBMGA000782	0.034691	0.0957218	0	/	No hits
BGIBMGA000783	20.085	47.1805	26.8648	0	ref|XP_004925743.1| PREDICTED: protein serrate-like [Bombyx mori]
BGIBMGA000784	1.34993	2.7936	1.10245	/	No hits
BGIBMGA000785	0.158448	0.0971558	0	/	No hits
BGIBMGA000786	33.5905	41.0843	32.0089	7e-84	ref|XP_004925700.1| PREDICTED: ADP-ribosylation factor-like protein 2-like isoform X1 [Bombyx mori]
BGIBMGA000787	0.564076	2.33465	1.1726	1e-105	ref|XP_004925703.1| PREDICTED: paired box protein Pax-1-like [Bombyx mori]
BGIBMGA000788	11.9493	10.748	6.758	1e-107	ref|NP_001040467.1| copper transporter [Bombyx mori] gb|ABF51452.1| copper transporter [Bombyx mori]
BGIBMGA000789	0.0979299	0	0	/	No hits
BGIBMGA000790	36.1378	42.7345	42.4759	3e-95	ref|XP_004925749.1| PREDICTED: serine/threonine-protein kinase D3-like [Bombyx mori]
BGIBMGA000791	13.9821	11.8275	11.0632	0	ref|XP_004925749.1| PREDICTED: serine/threonine-protein kinase D3-like [Bombyx mori]
BGIBMGA000792	2.33198	4.00643	3.01078	0	ref|XP_004925750.1| PREDICTED: zinc finger protein 91-like [Bombyx mori]
BGIBMGA000793	50.6358	72.1654	59.3376	0	ref|XP_004925707.1| PREDICTED: protein YIF1B-like isoform X2 [Bombyx mori]
BGIBMGA000794	12.7372	16.9218	17.2318	2e-33	gb|EHJ63352.1| hypothetical protein KGM_14186 [Danaus plexippus]
BGIBMGA000795	9.28376	17.5099	12.2146	2e-27	ref|XP_004925709.1| PREDICTED: RNA-binding protein Nova-2-like [Bombyx mori]
BGIBMGA000796	5.95017	7.82596	7.85447	2e-65	ref|XP_004925709.1| PREDICTED: RNA-binding protein Nova-2-like [Bombyx mori]
BGIBMGA000797	3.60288	7.35243	6.67051	7e-26	ref|XP_004925709.1| PREDICTED: RNA-binding protein Nova-2-like [Bombyx mori]
BGIBMGA000798	13.1618	20.2913	21.1069	3e-79	ref|XP_004925709.1| PREDICTED: RNA-binding protein Nova-2-like [Bombyx mori]
BGIBMGA000799	4.22957	2.8024	3.16695	4e-90	ref|XP_004925753.1| PREDICTED: uncharacterized protein LOC101738390 [Bombyx mori]
BGIBMGA000800	25.0481	28.2988	27.9484	1e-99	ref|XP_975476.1| PREDICTED: similar to clathrin coat assembly protein ap17 [Tribolium castaneum]
BGIBMGA000801	11.0222	11.1217	9.8054	0	ref|XP_004925755.1| PREDICTED: 70 kDa peptidyl-prolyl isomerase-like [Bombyx mori]
BGIBMGA000802	9.81002	13.6323	12.0253	0	ref|XP_004925716.1| PREDICTED: atlastin-like [Bombyx mori]
BGIBMGA000803	71.4321	68.6093	62.9225	1e-139	ref|XP_004925720.1| PREDICTED: viral IAP-associated factor homolog [Bombyx mori]
BGIBMGA000804	517.741	545.494	576.81	2e-24	ref|NP_001091814.1| mitochondrial ATP synthase coupling factor 6 [Bombyx mori]
BGIBMGA000805	1.60811	3.52701	3.85725	4e-14	gb|EHJ63367.1| hypothetical protein KGM_14194 [Danaus plexippus]
BGIBMGA000806	93.5514	80.4136	91.9888	0	gb|EHJ69833.1| hypothetical protein KGM_03373 [Danaus plexippus]
BGIBMGA000807	0.425397	0.0391261	0.0884317	0	ref|XP_004925721.1| PREDICTED: AMP deaminase 2-like [Bombyx mori]
BGIBMGA000808	32.7153	43.2076	28.6193	0	ref|XP_004925723.1| PREDICTED: LOW QUALITY PROTEIN: 5'-3' exoribonuclease 2 homolog [Bombyx mori]
BGIBMGA000809	32.2308	41.8988	31.9759	0	ref|XP_004925723.1| PREDICTED: LOW QUALITY PROTEIN: 5'-3' exoribonuclease 2 homolog [Bombyx mori]
BGIBMGA000810	66.806	30.264	19.9876	/	No hits
BGIBMGA000811	0.156688	0	0	/	No hits
BGIBMGA000812	4.10055	3.78465	3.41564	0	ref|XP_004925759.1| PREDICTED: patj homolog [Bombyx mori]
BGIBMGA000813	16.1418	17.3209	13.5821	0	ref|XP_004925724.1| PREDICTED: retinol dehydrogenase 13-like isoform X1 [Bombyx mori]
BGIBMGA000814	1.96168	3.63407	2.31789	0	ref|XP_004925762.1| PREDICTED: LOW QUALITY PROTEIN: bromodomain adjacent to zinc finger domain protein 1A-like [Bombyx m
BGIBMGA000815	2.51265	4.02482	2.84641	1e-177	ref|XP_004925762.1| PREDICTED: LOW QUALITY PROTEIN: bromodomain adjacent to zinc finger domain protein 1A-like [Bombyx m
BGIBMGA000816	11.2712	6.65418	7.02383	0	ref|XP_004925763.1| PREDICTED: kinesin-like protein KIF16B-like [Bombyx mori]
BGIBMGA000817	11.2844	6.82082	7.55638	1e-107	gb|EHJ70252.1| hypothetical protein KGM_16512 [Danaus plexippus]
BGIBMGA000818	4.70064	5.82166	5.5631	1e-139	ref|XP_004925729.1| PREDICTED: uncharacterized protein LOC101735376 [Bombyx mori]
BGIBMGA000819	115.552	188.526	149.328	1e-155	ref|XP_004925737.1| PREDICTED: flavin reductase (NADPH)-like isoform X1 [Bombyx mori]
BGIBMGA000820	0.105632	0.0485779	0	2e-87	ref|XP_004925765.1| PREDICTED: radial spoke head protein 4 homolog A-like [Bombyx mori]
BGIBMGA000821	0.036439	0.100545	0	2e-65	ref|XP_004925765.1| PREDICTED: radial spoke head protein 4 homolog A-like [Bombyx mori]
BGIBMGA000822	16.1845	12.5872	11.0086	1e-20	ref|XP_004925740.1| PREDICTED: exosome complex component RRP46-like [Bombyx mori]
BGIBMGA000823	0	0.0421799	0	0	ref|XP_004925741.1| PREDICTED: decaprenyl-diphosphate synthase subunit 2-like [Bombyx mori]
BGIBMGA000824	0	0.448658	0.230465	/	No hits
BGIBMGA000825	10.7409	16.7877	12.1338	0	ref|XP_004933932.1| PREDICTED: transmembrane protein nessy-like [Bombyx mori]
BGIBMGA000826	23.591	39.517	29.7832	0	ref|XP_004927626.1| PREDICTED: melanotransferrin-like [Bombyx mori]
BGIBMGA000827	1.44806	1.74167	1.25041	0	ref|XP_004927625.1| PREDICTED: glycerate kinase-like [Bombyx mori]
BGIBMGA000828	7.07446	11.4679	7.46314	0	ref|XP_004927623.1| PREDICTED: LOW QUALITY PROTEIN: DNA replication licensing factor Mcm6-like [Bombyx mori]
BGIBMGA000829	17.6303	58.7689	29.8282	0	ref|XP_004933635.1| PREDICTED: splicing factor 3B subunit 3-like isoform X1 [Bombyx mori]
BGIBMGA000830	6.93427	11.9584	6.44517	1e-64	gb|EHJ69823.1| hypothetical protein KGM_03503 [Danaus plexippus]
BGIBMGA000831	208.171	124.916	78.6971	/	No hits
BGIBMGA000832	0	0	0.2641	1e-124	ref|XP_004933695.1| PREDICTED: fibroblast growth factor receptor-like [Bombyx mori]
BGIBMGA000833	0.188025	0.0288229	0	/	No hits
BGIBMGA000834	1.12174	2.01433	1.36027	0	ref|XP_004934349.1| PREDICTED: zinc finger protein 354A-like [Bombyx mori]
BGIBMGA000835	0.451984	6.23572	2.34897	9e-72	ref|XP_004933699.1| PREDICTED: uncharacterized protein LOC101738683 [Bombyx mori]
BGIBMGA000836	3.76537	2.6812	1.99474	1e-167	ref|XP_004933700.1| PREDICTED: uncharacterized protein LOC101738823 [Bombyx mori]
BGIBMGA000837	0	0	0	0	ref|XP_004928131.1| PREDICTED: bile salt-activated lipase-like [Bombyx mori]
BGIBMGA000838	0.386354	0.197417	0	1e-159	ref|XP_004927987.1| PREDICTED: forkhead box protein L2-like [Bombyx mori]
BGIBMGA000839	18.5131	28.1863	19.0725	0	ref|XP_004928126.1| PREDICTED: periodic tryptophan protein 2 homolog [Bombyx mori]
BGIBMGA000840	38.3599	10.6981	9.98569	0	ref|XP_004928124.1| PREDICTED: uncharacterized protein LOC101746664 [Bombyx mori]
BGIBMGA000841	0	0.158368	0.0357938	1e-179	ref|XP_004928124.1| PREDICTED: uncharacterized protein LOC101746664 [Bombyx mori]
BGIBMGA000842	0.0435244	0.600477	0.316676	1e-159	ref|XP_004928122.1| PREDICTED: elongation of very long chain fatty acids protein 4-like, partial [Bombyx mori]
BGIBMGA000843	0.201937	0.619108	0.256536	0	ref|XP_004928120.1| PREDICTED: glycine receptor subunit alpha-1-like [Bombyx mori]
BGIBMGA000844	0.186533	1.52693	1.66739	0	ref|XP_004927984.1| PREDICTED: proton-coupled amino acid transporter 4-like [Bombyx mori]
BGIBMGA000845	5.81567	5.42943	6.31752	3e-98	ref|XP_004927982.1| PREDICTED: proton-coupled amino acid transporter 4-like [Bombyx mori]
BGIBMGA000846	4.70847	5.95193	3.81097	0	ref|XP_004927978.1| PREDICTED: phospholipase D2-like [Bombyx mori]
BGIBMGA000847	1.16397	2.38818	1.95434	8e-20	gb|EHJ73738.1| hypothetical protein KGM_16434 [Danaus plexippus]
BGIBMGA000848	4.83779	7.43126	4.62234	0	ref|XP_004928117.1| PREDICTED: uncharacterized protein LOC101745530 [Bombyx mori]
BGIBMGA000849	0.753537	1.61716	0.913766	0	gb|EHJ67371.1| hypothetical protein KGM_19203 [Danaus plexippus]
BGIBMGA000850	0.606534	1.27511	0.968164	1e-105	gb|EHJ67370.1| hypothetical protein KGM_19204 [Danaus plexippus]
BGIBMGA000851	4.82907	6.16621	5.17954	0	ref|XP_004927977.1| PREDICTED: probable arginine--tRNA ligase, mitochondrial-like [Bombyx mori]
BGIBMGA000852	14.4845	18.4751	14.0894	1e-152	ref|XP_004928115.1| PREDICTED: LOW QUALITY PROTEIN: histone acetyltransferase p300-like [Bombyx mori]
BGIBMGA000853	22.7745	30.297	23.9761	0	ref|XP_004928115.1| PREDICTED: LOW QUALITY PROTEIN: histone acetyltransferase p300-like [Bombyx mori]
BGIBMGA000854	4.3331	6.01367	4.1017	1e-171	ref|XP_004927974.1| PREDICTED: probable GDP-fucose transporter-like isoform X1 [Bombyx mori]
BGIBMGA000855	10.695	9.67523	8.87729	0	ref|XP_004928113.1| PREDICTED: microtubule-associated protein futsch-like [Bombyx mori]
BGIBMGA000856	19.0566	37.2283	18.9096	0	ref|XP_004927973.1| PREDICTED: uncharacterized protein LOC101745768 [Bombyx mori]
BGIBMGA000857	3.81927	6.07983	8.09219	/	No hits
BGIBMGA000858	26.3873	22.1783	25.1571	0	gb|EHJ75508.1| hypothetical protein KGM_17167 [Danaus plexippus]
BGIBMGA000859	6.80355	9.55707	5.91445	1e-33	ref|XP_004928111.1| PREDICTED: uncharacterized protein LOC101744228 [Bombyx mori]
BGIBMGA000860	6.46337	15.5644	8.79454	2e-47	ref|XP_004928111.1| PREDICTED: uncharacterized protein LOC101744228 [Bombyx mori]
BGIBMGA000861	37.9185	2.65171	4.03897	/	No hits
BGIBMGA000862	1.73998	3.06424	2.21511	0	ref|XP_004928107.1| PREDICTED: LOW QUALITY PROTEIN: centromere-associated protein E-like [Bombyx mori]
BGIBMGA000863	2.1416	2.58738	1.96189	0	ref|XP_004928107.1| PREDICTED: LOW QUALITY PROTEIN: centromere-associated protein E-like [Bombyx mori]
BGIBMGA000864	3.90449	4.66619	3.4157	0	ref|XP_004928107.1| PREDICTED: LOW QUALITY PROTEIN: centromere-associated protein E-like [Bombyx mori]
BGIBMGA000865	5.86197	10.6814	10.0591	0	ref|XP_004927972.1| PREDICTED: protein FAM50 homolog [Bombyx mori]
BGIBMGA000866	14.8759	13.196	11.8909	1e-173	ref|NP_001037686.1| aspartylglucosaminidase [Bombyx mori] gb|ABG81362.1| aspartylglucosaminidase [Bombyx mori]
BGIBMGA000867	2188.27	1961.55	1759.09	1e-145	ref|NP_001037564.1| ribosomal protein S2 [Bombyx mori] gb|AAV34857.1| ribosomal protein S2 [Bombyx mori]
BGIBMGA000868	13.2385	0.999978	2.19365	7e-99	dbj|BAM73806.1| cytochrome P450 [Bombyx mori] dbj|BAM73807.1| cytochrome P450 [Bombyx mori]
BGIBMGA000869	0	0	0	/	No hits
BGIBMGA000870	0.416512	0.054727	0.247385	/	No hits
BGIBMGA000871	1.0467	0.210045	0.415396	0	ref|XP_004928103.1| PREDICTED: synaptotagmin-5-like [Bombyx mori]
BGIBMGA000872	7.244	5.92993	4.7266	0	ref|XP_004927963.1| PREDICTED: TBC domain-containing protein kinase-like protein-like [Bombyx mori]
BGIBMGA000873	49.0209	138.041	73.0551	4e-38	ref|XP_004927961.1| PREDICTED: cyclic AMP response element-binding protein A-like [Bombyx mori]
BGIBMGA000874	26.7741	80.2525	40.6629	1e-104	ref|XP_004927961.1| PREDICTED: cyclic AMP response element-binding protein A-like [Bombyx mori]
BGIBMGA000875	0.0530147	0.032507	0.146943	0	ref|NP_001268820.1| juvenile hormone esterase-like precursor [Bombyx mori] gb|AGG20206.1| carboxylesterase ae18 [Bombyx
BGIBMGA000876	0.112366	0.310047	0.311449	1e-173	ref|XP_004927960.1| PREDICTED: lipase member H-B-like [Bombyx mori]
BGIBMGA000877	0.299404	0.165227	0.280081	0	ref|XP_004927959.1| PREDICTED: uncharacterized protein LOC101743079 [Bombyx mori]
BGIBMGA000878	0.0917837	0.397973	0.136286	1e-117	gb|EHJ76605.1| hypothetical protein KGM_03325 [Danaus plexippus]
BGIBMGA000879	20.3694	27.5128	19.6174	7e-94	ref|XP_004927953.1| PREDICTED: retinal rod rhodopsin-sensitive cGMP 3',5'-cyclic phosphodiesterase subunit delta-like is
BGIBMGA000880	6.16306	8.07041	5.44682	0	ref|XP_004928097.1| PREDICTED: ATP-dependent RNA helicase SUV3 homolog, mitochondrial-like [Bombyx mori]
BGIBMGA000881	1.88634	1.3432	0.980333	0	ref|XP_004928097.1| PREDICTED: ATP-dependent RNA helicase SUV3 homolog, mitochondrial-like [Bombyx mori]
BGIBMGA000882	29.1091	36.7012	31.7038	7e-91	ref|XP_004927946.1| PREDICTED: 39S ribosomal protein L27, mitochondrial-like [Bombyx mori]
BGIBMGA000883	0	0.280743	0.380716	5e-92	ref|XP_004928093.1| PREDICTED: lipopolysaccharide-induced tumor necrosis factor-alpha factor homolog [Bombyx mori]
BGIBMGA000884	378.786	172.413	388.203	5e-69	ref|XP_004927940.1| PREDICTED: lipopolysaccharide-induced tumor necrosis factor-alpha factor homolog [Bombyx mori]
BGIBMGA000885	18.4594	23.9209	31.1696	5e-72	ref|XP_004927941.1| PREDICTED: lipopolysaccharide-induced tumor necrosis factor-alpha factor homolog isoform X1 [Bombyx
BGIBMGA000886	109.85	192.759	236.024	2e-75	ref|XP_004927944.1| PREDICTED: lipopolysaccharide-induced tumor necrosis factor-alpha factor homolog [Bombyx mori]
BGIBMGA000887	0	0	0	6e-56	ref|XP_004923770.1| PREDICTED: uncharacterized protein LOC101743770 [Bombyx mori]
BGIBMGA000888	0.303518	0.28632	0.19414	0	ref|XP_004928091.1| PREDICTED: protein sax-3-like [Bombyx mori]
BGIBMGA000889	0	0	0	/	No hits
BGIBMGA000890	4.00528	3.43828	3.05294	0	ref|XP_004928086.1| PREDICTED: LOW QUALITY PROTEIN: sorting nexin-25-like [Bombyx mori]
BGIBMGA000891	0.208917	0.0640509	0.0542873	0	ref|NP_001182633.1| ionotropic GABA-aminobutyric acid receptor GRD [Bombyx mori] gb|ADM88004.1| ionotropic GABA-aminobut
BGIBMGA000892	12.83	12.7329	10.4806	0	ref|XP_004927932.1| PREDICTED: probable phosphorylase b kinase regulatory subunit alpha-like [Bombyx mori]
BGIBMGA000893	18.4753	20.7826	18.5075	0	ref|XP_004927932.1| PREDICTED: probable phosphorylase b kinase regulatory subunit alpha-like [Bombyx mori]
BGIBMGA000894	15.0328	17.5111	13.9117	0	ref|XP_004928081.1| PREDICTED: LOW QUALITY PROTEIN: protein lava lamp-like [Bombyx mori]
BGIBMGA000895	0.172866	0.158995	0.221142	0	ref|XP_004927926.1| PREDICTED: myosin-10-like [Bombyx mori]
BGIBMGA000896	32.1622	22.5675	27.7117	0	ref|XP_004927925.1| PREDICTED: zinc transporter 8-like [Bombyx mori]
BGIBMGA000897	99.0894	128.557	123.417	0	ref|XP_004927924.1| PREDICTED: NADH dehydrogenase [ubiquinone] 1 alpha subcomplex subunit 9, mitochondrial-like [Bombyx
BGIBMGA000898	27.6635	70.0198	40.3785	1e-89	ref|XP_004928078.1| PREDICTED: splicing factor 3A subunit 2-like [Bombyx mori]
BGIBMGA000899	1.94509	2.74315	2.34521	0	ref|XP_004927923.1| PREDICTED: putative leucine-rich repeat-containing protein DDB_G0290503-like [Bombyx mori]
BGIBMGA000900	3.03931	7.74665	4.31026	0	ref|XP_004927919.1| PREDICTED: neurogenic protein mastermind-like [Bombyx mori]
BGIBMGA000901	3.51789	8.25637	4.16086	1e-20	ref|XP_004927919.1| PREDICTED: neurogenic protein mastermind-like [Bombyx mori]
BGIBMGA000902	10.2117	24.3752	13.8152	3e-45	ref|XP_004927919.1| PREDICTED: neurogenic protein mastermind-like [Bombyx mori]
BGIBMGA000903	64.7157	113.147	85.4961	0	ref|XP_004927918.1| PREDICTED: eukaryotic translation initiation factor 3 subunit M-like [Bombyx mori]
BGIBMGA000904	0.0398359	0.0366393	0	1e-160	ref|XP_004928076.1| PREDICTED: SUN domain-containing protein 1-like [Bombyx mori]
BGIBMGA000905	0.067635	0.0311038	0	1e-120	ref|XP_004928075.1| PREDICTED: protein krueppel-like [Bombyx mori]
BGIBMGA000906	28.4724	19.6819	19.7295	6e-50	ref|XP_004927916.1| PREDICTED: uncharacterized protein LOC101736979 [Bombyx mori]
BGIBMGA000907	0.161165	0.0247053	0.0279192	0	ref|XP_004927914.1| PREDICTED: intraflagellar transport protein 88 homolog isoform X1 [Bombyx mori]
BGIBMGA000908	0.891116	0.0409804	0	1e-35	ref|XP_004927915.1| PREDICTED: intraflagellar transport protein 88 homolog isoform X2 [Bombyx mori]
BGIBMGA000909	0.91127	0.907991	0.765635	0	ref|XP_004928074.1| PREDICTED: cytoplasmic dynein 2 heavy chain 1-like [Bombyx mori]
BGIBMGA000910	65.2649	69.8696	90.9976	0	gb|EHJ65435.1| hypothetical protein KGM_05418 [Danaus plexippus]
BGIBMGA000911	1.08927	1.54133	1.14961	0	ref|XP_004928072.1| PREDICTED: cytoplasmic dynein 2 heavy chain 1-like [Bombyx mori]
BGIBMGA000912	1.46895	1.92528	1.52683	2e-50	ref|XP_001847712.1| cytoplasmic dynein heavy chain [Culex quinquefasciatus] gb|EDS26774.1| cytoplasmic dynein heavy chai
BGIBMGA000913	1.82727	2.59906	2.04754	0	gb|EHJ65434.1| hypothetical protein KGM_05419 [Danaus plexippus]
BGIBMGA000914	3.02062	3.62107	3.2102	2e-20	gb|EHJ65434.1| hypothetical protein KGM_05419 [Danaus plexippus]
BGIBMGA000915	7.3949	8.0669	6.5244	5e-94	ref|NP_001243987.1| laminin beta-2 chain [Bombyx mori] dbj|BAK79119.1| laminin beta-2 chain [Bombyx mori]
BGIBMGA000916	15.4729	17.7441	16.2862	9e-36	gb|EHJ65430.1| hypothetical protein KGM_05422 [Danaus plexippus]
BGIBMGA000917	2.2868	2.27857	2.1128	/	No hits
BGIBMGA000918	140.096	179.25	162.582	1e-100	ref|NP_001040518.1| S-phase kinase-associated protein [Bombyx mori]
BGIBMGA000919	8.29682	12.3633	10.2757	0	ref|XP_004927905.1| PREDICTED: histone-lysine N-methyltransferase SUV420H1-like isoform X2 [Bombyx mori]
BGIBMGA000920	7.38241	8.1203	7.0469	1e-134	gb|EHJ65413.1| hypothetical protein KGM_05430 [Danaus plexippus]
BGIBMGA000921	37.9391	46.5263	42.7078	1e-145	ref|XP_004927898.1| PREDICTED: ER membrane protein complex subunit 10-like isoform X2 [Bombyx mori]
BGIBMGA000922	11.398	16.7836	12.0777	0	ref|XP_004927892.1| PREDICTED: interaptin-like [Bombyx mori]
BGIBMGA000923	225.064	240.966	250.768	7e-54	ref|XP_004927891.1| PREDICTED: cytochrome b-c1 complex subunit 8-like [Bombyx mori]
BGIBMGA000924	20.7381	37.5545	29.3151	1e-152	ref|XP_004927890.1| PREDICTED: 39S ribosomal protein L22, mitochondrial-like [Bombyx mori]
BGIBMGA000925	40.1121	53.1302	46.3613	1e-132	ref|NP_001040442.1| Ssu72 RNA polymerase II CTD phosphatase [Bombyx mori]
BGIBMGA000926	45.0301	105.165	71.307	0	ref|NP_001040544.1| transaldolase [Bombyx mori] gb|ABF51488.1| transaldolase [Bombyx mori]
BGIBMGA000927	0.371298	0.710327	0.64836	0	ref|XP_004928065.1| PREDICTED: sodium- and chloride-dependent glycine transporter 1-like [Bombyx mori]
BGIBMGA000928	20.8547	24.0531	18.9418	0	ref|XP_004928063.1| PREDICTED: putative mediator of RNA polymerase II transcription subunit 26-like [Bombyx mori]
BGIBMGA000929	22.6383	27.3933	23.2957	2e-67	ref|XP_004928063.1| PREDICTED: putative mediator of RNA polymerase II transcription subunit 26-like [Bombyx mori]
BGIBMGA000930	11.0032	21.9918	12.6166	0	ref|XP_004927884.1| PREDICTED: chromatin-remodeling complex ATPase chain Iswi-like [Bombyx mori]
BGIBMGA000931	19.0678	23.2842	19.2984	0	ref|XP_004927882.1| PREDICTED: CCR4-NOT transcription complex subunit 7-like [Bombyx mori]
BGIBMGA000932	14.4106	14.4028	11.7698	0	ref|XP_004927881.1| PREDICTED: serine/threonine-protein phosphatase rdgC-like [Bombyx mori]
BGIBMGA000933	0	0.212628	0.160192	3e-26	gb|ABW75095.1| eyegone protein isoform B [Tribolium castaneum]
BGIBMGA000934	0.0728781	0.502725	0.151499	1e-164	ref|XP_004927879.1| PREDICTED: carbonic anhydrase-related protein 10-like [Bombyx mori]
BGIBMGA000935	0	0	0	/	No hits
BGIBMGA000936	23.9772	57.3673	39.949	1e-174	ref|XP_004927876.1| PREDICTED: E3 ubiquitin-protein ligase BRE1-like isoform X1 [Bombyx mori]
BGIBMGA000937	14.7821	24.9675	20.2032	0	ref|XP_004927871.1| PREDICTED: uroporphyrinogen decarboxylase-like [Bombyx mori]
BGIBMGA000938	5.2074	8.87188	6.01196	1e-180	ref|XP_004927866.1| PREDICTED: probable dolichyl pyrophosphate Glc1Man9GlcNAc2 alpha-1,3-glucosyltransferase-like [Bomby
BGIBMGA000939	0	0.120095	0.101789	0	ref|XP_004927867.1| PREDICTED: uncharacterized protein LOC101742162 [Bombyx mori]
BGIBMGA000940	11.0846	8.64687	7.06468	0	ref|XP_004927864.1| PREDICTED: alpha-tocopherol transfer protein-like [Bombyx mori]
BGIBMGA000941	7.27206	16.0585	7.42241	0	ref|XP_004927863.1| PREDICTED: semaphorin-2A-like [Bombyx mori]
BGIBMGA000942	9.17528	21.9913	9.91264	1e-127	ref|XP_004927863.1| PREDICTED: semaphorin-2A-like [Bombyx mori]
BGIBMGA000943	112.66	178.011	134.543	8e-58	ref|XP_004927862.1| PREDICTED: synaptobrevin-like [Bombyx mori]
BGIBMGA000944	579.828	1147.04	958.979	1e-127	ref|NP_001036985.1| heat shock protein hsp21.4 [Bombyx mori] dbj|BAD74197.1| heat shock protein hsp21.4 [Bombyx mori]
BGIBMGA000945	0	0	0	/	No hits
BGIBMGA000946	2.3552	3.65829	2.23469	0	ref|NP_001177140.1| nucleotide excision repair protein [Bombyx mori] gb|ADC53488.1| nucleotide excision repair protein [
BGIBMGA000947	68.2589	105.492	109.147	1e-118	ref|XP_004927858.1| PREDICTED: 15 kDa selenoprotein-like [Bombyx mori]
BGIBMGA000948	14.7441	15.4982	12.9221	1e-136	ref|NP_001040166.1| anaphase promoting complex subunit 10 [Bombyx mori]
BGIBMGA000949	0.0264825	0.170502	0.165156	1e-148	ref|XP_004928058.1| PREDICTED: Bardet-Biedl syndrome 7 protein homolog [Bombyx mori]
BGIBMGA000950	15.8803	25.126	19.0432	0	ref|XP_004928057.1| PREDICTED: THO complex subunit 2-like [Bombyx mori]
BGIBMGA000951	0.57961	1.11951	0.92777	0	ref|XP_004928056.1| PREDICTED: uncharacterized protein LOC101735330 [Bombyx mori]
BGIBMGA000952	0.174745	0.064289	0.399587	1e-158	ref|XP_004928053.1| PREDICTED: ras-related and estrogen-regulated growth inhibitor-like [Bombyx mori]
BGIBMGA000953	7.20764	6.05281	8.79454	1e-34	ref|XP_004927853.1| PREDICTED: uncharacterized protein LOC101740144 [Bombyx mori]
BGIBMGA000954	3.24182	3.57802	7.52534	4e-23	ref|XP_004927853.1| PREDICTED: uncharacterized protein LOC101740144 [Bombyx mori]
BGIBMGA000955	20.8688	29.6464	19.7582	1e-28	ref|XP_004927849.1| PREDICTED: uncharacterized protein LOC101739643 [Bombyx mori]
BGIBMGA000956	11.9318	17.5589	13.6005	0	ref|XP_004927849.1| PREDICTED: uncharacterized protein LOC101739643 [Bombyx mori]
BGIBMGA000957	30.2924	24.8272	23.8341	0	ref|XP_004927844.1| PREDICTED: pericentriolar material 1 protein-like isoform X3 [Bombyx mori]
BGIBMGA000958	13.3812	22.9528	17.8216	0	ref|XP_004927839.1| PREDICTED: zinc transporter 9-like [Bombyx mori]
BGIBMGA000959	1040.08	1539.35	1439.57	8e-77	ref|NP_001091751.1| ribosomal protein L31 [Bombyx mori] gb|AAV34843.1| ribosomal protein L31 [Bombyx mori]
BGIBMGA000960	0	0	0.0634526	6e-25	gb|EHJ77016.1| hypothetical protein KGM_00044 [Danaus plexippus]
BGIBMGA000961	0	0	0	/	No hits
BGIBMGA000962	0.846114	0.778218	0.781737	7e-10	ref|XP_004928051.1| PREDICTED: teneurin-a-like [Bombyx mori]
BGIBMGA000963	1.07838	2.89924	1.40828	0	ref|XP_004928051.1| PREDICTED: teneurin-a-like [Bombyx mori]
BGIBMGA000964	1.61577	4.51141	2.43918	0	ref|XP_004928051.1| PREDICTED: teneurin-a-like [Bombyx mori]
BGIBMGA000965	5.10605	4.98858	3.95196	0	ref|XP_004928049.1| PREDICTED: brain tumor protein-like [Bombyx mori]
BGIBMGA000966	0.185959	1.14025	1.84696	0	ref|XP_004928048.1| PREDICTED: insulin-like growth factor-binding protein complex acid labile subunit-like [Bombyx mori]
BGIBMGA000967	0	0	0	/	No hits
BGIBMGA000968	0	0	0	/	No hits
BGIBMGA000969	0.134304	0	0	/	No hits
BGIBMGA000970	11.2815	20.7525	17.2337	1e-134	ref|XP_004927837.1| PREDICTED: mediator of RNA polymerase II transcription subunit 7-like [Bombyx mori]
BGIBMGA000971	128.462	189.264	162.976	1e-101	ref|XP_004927833.1| PREDICTED: proteasome maturation protein-like [Bombyx mori]
BGIBMGA000972	12.1057	21.558	16.3308	5e-29	ref|XP_004928045.1| PREDICTED: tyrosine-protein kinase Btk29A-like [Bombyx mori]
BGIBMGA000973	8.34363	14.3754	12.9475	4e-86	ref|XP_004928045.1| PREDICTED: tyrosine-protein kinase Btk29A-like [Bombyx mori]
BGIBMGA000974	10.0117	18.3044	15.9901	1e-106	ref|XP_004928045.1| PREDICTED: tyrosine-protein kinase Btk29A-like [Bombyx mori]
BGIBMGA000975	9.98604	8.7572	9.24961	0	ref|XP_004928042.1| PREDICTED: DENN domain-containing protein 5B-like [Bombyx mori]
BGIBMGA000976	10.6454	15.2058	10.4583	0	ref|XP_004928041.1| PREDICTED: mucin-19-like [Bombyx mori]
BGIBMGA000977	12.4837	24.5231	16.2595	2e-78	ref|NP_001040384.1| mitochondrial single-stranded DNA-binding protein [Bombyx mori]
BGIBMGA000978	0.0591275	0.108766	0.245829	7e-26	gb|EHJ67918.1| hypothetical protein KGM_21232 [Danaus plexippus]
BGIBMGA000979	5.68134	5.34986	3.64154	0	gb|EHJ76832.1| hypothetical protein KGM_17361 [Danaus plexippus]
BGIBMGA000980	13.3897	18.3418	16.5823	2e-82	ref|XP_004928038.1| PREDICTED: TIP41-like protein-like [Bombyx mori]
BGIBMGA000981	0.164019	0.109714	0.0852409	0	gb|EFN86406.1| hypothetical protein EAI_04132 [Harpegnathos saltator]
BGIBMGA000982	0	0.104494	0	0	ref|XP_004927826.1| PREDICTED: cAMP-dependent protein kinase catalytic subunit-like [Bombyx mori]
BGIBMGA000983	0.0839399	5.01827	0.645631	0	ref|XP_004928037.1| PREDICTED: potassium channel subfamily K member 18-like [Bombyx mori]
BGIBMGA000984	0	0.120095	0	1e-26	ref|XP_004927824.1| PREDICTED: uncharacterized protein LOC101736049 [Bombyx mori]
BGIBMGA000985	0	0.0330033	0	1e-116	gb|EHJ74356.1| hypothetical protein KGM_02261 [Danaus plexippus]
BGIBMGA000986	0.482116	0.221715	0	9e-47	gb|EHJ74356.1| hypothetical protein KGM_02261 [Danaus plexippus]
BGIBMGA000987	16.5641	233.465	45.136	/	No hits
BGIBMGA000988	10.7862	165.639	32.1095	0	gb|ADW54424.1| OVO protein [Bombyx mori]
BGIBMGA000989	0.873881	0.0518553	0.0586009	0	ref|XP_004928036.1| PREDICTED: cytosolic carboxypeptidase NnaD-like [Bombyx mori]
BGIBMGA000990	29.3992	62.1624	39.0868	1e-172	ref|XP_004927819.1| PREDICTED: exonuclease 3'-5' domain-containing protein 1-like [Bombyx mori]
BGIBMGA000991	26.293	41.4593	30.765	0	ref|XP_004928035.1| PREDICTED: histidine--tRNA ligase, cytoplasmic-like [Bombyx mori]
BGIBMGA000992	0.0655903	0	0	5e-99	gb|EHJ74201.1| hypothetical protein KGM_19919 [Danaus plexippus]
BGIBMGA000993	0	0.0194749	0	0	ref|XP_004927817.1| PREDICTED: uncharacterized protein LOC101747039 [Bombyx mori]
BGIBMGA000994	0	0	0	0	ref|XP_004927815.1| PREDICTED: malate dehydrogenase, chloroplastic-like [Bombyx mori]
BGIBMGA000995	15.8453	26.1842	19.681	1e-106	ref|XP_004928033.1| PREDICTED: nuclear pore complex protein Nup50-like [Bombyx mori]
BGIBMGA000996	19.4636	13.8485	16.3371	1e-90	ref|XP_004927813.1| PREDICTED: uncharacterized protein LOC101746483 [Bombyx mori]
BGIBMGA000997	0	0	0	1e-168	ref|XP_004928031.1| PREDICTED: uncharacterized protein LOC101742981 [Bombyx mori]
BGIBMGA000998	17.6744	20.7525	15.1657	4e-76	ref|XP_004928030.1| PREDICTED: uncharacterized protein LOC101742838 [Bombyx mori]
BGIBMGA000999	4.95661	5.52201	3.09599	0	ref|XP_004928029.1| PREDICTED: tyrosine-protein kinase-like otk-like [Bombyx mori]
BGIBMGA001000	0	0.091988	0	2e-92	ref|NP_001098694.1| achaete-scute-like protein ASH3 [Bombyx mori]
BGIBMGA001001	0.0484602	4.50172	4.93622	1e-118	ref|NP_001037416.1| achaete-scute-like protein [Bombyx mori]
BGIBMGA001002	0.023213	0.149452	0	0	ref|NP_001098696.1| achaete-scute-like protein ASE [Bombyx mori]
BGIBMGA001003	0	0.205389	0.185686	0	dbj|BAM73879.1| cytochrome P450 [Bombyx mori]
BGIBMGA001004	0.0740258	5.8894	3.21235	0	dbj|BAM73905.1| cytochrome P450 [Bombyx mori] dbj|BAM73906.1| cytochrome P450 [Bombyx mori]
BGIBMGA001005	0.436001	3.78457	2.18093	0	dbj|BAM73873.1| cytochrome P450 [Bombyx mori]
BGIBMGA001006	0.108061	0	0	/	No hits
BGIBMGA001007	0.215684	8.20344	11.7893	0	ref|XP_004927806.1| PREDICTED: uncharacterized protein LOC101744989 [Bombyx mori]
BGIBMGA001008	31.9226	34.2998	42.8077	0	ref|XP_004927805.1| PREDICTED: monocarboxylate transporter 9-like [Bombyx mori]
BGIBMGA001009	16.6841	26.383	19.103	0	ref|XP_004927801.1| PREDICTED: protein PTCD3 homolog, mitochondrial-like [Bombyx mori]
BGIBMGA001010	0.388482	27.5842	4.68396	1e-103	gb|EHJ74969.1| hypothetical protein KGM_12201 [Danaus plexippus]
BGIBMGA001011	15.573	17.47	15.8452	0	ref|XP_004927797.1| PREDICTED: ER degradation-enhancing alpha-mannosidase-like protein 2-like [Bombyx mori]
BGIBMGA001012	0.143312	0.0527248	0.0595836	0	ref|XP_004928024.1| PREDICTED: serine/threonine-protein kinase MST4-like [Bombyx mori]
BGIBMGA001013	0.182296	0.19162	0.189479	0	ref|XP_004927796.1| PREDICTED: testis-specific serine/threonine-protein kinase 1-like [Bombyx mori]
BGIBMGA001014	8.2651	12.3146	11.4621	0	ref|XP_004927792.1| PREDICTED: transmembrane protein 184C-like [Bombyx mori]
BGIBMGA001015	21.8171	23.8259	22.9423	1e-124	ref|XP_004927790.1| PREDICTED: uncharacterized protein C6orf106 homolog isoform X3 [Bombyx mori]
BGIBMGA001016	0	0.557863	0.693476	2e-57	ref|XP_004927787.1| PREDICTED: leucine-rich repeat-containing protein 56-like [Bombyx mori]
BGIBMGA001017	0.069639	0.70456	0.868596	8e-90	ref|XP_004927787.1| PREDICTED: leucine-rich repeat-containing protein 56-like [Bombyx mori]
BGIBMGA001018	64.5748	53.3168	51.4618	0	ref|XP_004927786.1| PREDICTED: epoxide hydrolase 4-like [Bombyx mori]
BGIBMGA001019	19.2055	23.7583	22.0096	1e-150	ref|XP_004927785.1| PREDICTED: FGFR1 oncogene partner 2 homolog [Bombyx mori]
BGIBMGA001020	0	0.533026	1.00394	1e-77	gb|ABM88498.1| cocoonase [Bombyx mori]
BGIBMGA001021	0	0	0	1e-35	ref|XP_004927783.1| PREDICTED: uncharacterized protein LOC101741632 [Bombyx mori]
BGIBMGA001022	2.01807	5.11569	8.69733	1e-135	ref|XP_004927782.1| PREDICTED: CD9 antigen-like [Bombyx mori]
BGIBMGA001023	5.17434	7.84251	5.60548	1e-50	ref|XP_004928023.1| PREDICTED: transmembrane and TPR repeat-containing protein CG4050-like [Bombyx mori]
BGIBMGA001024	5.70386	6.43002	4.82683	0	ref|XP_004928023.1| PREDICTED: transmembrane and TPR repeat-containing protein CG4050-like [Bombyx mori]
BGIBMGA001025	7.68218	14.3291	9.88338	1e-115	ref|XP_004927779.1| PREDICTED: histone deacetylase complex subunit SAP30 homolog [Bombyx mori]
BGIBMGA001026	3.85887	2.15737	2.57564	0	ref|XP_004927780.1| PREDICTED: glutamate receptor ionotropic, delta-2-like isoform X1 [Bombyx mori]
BGIBMGA001027	11.4769	11.9596	12.6905	1e-111	ref|XP_004927775.1| PREDICTED: mitochondrial inner membrane protease subunit 1-like isoform X1 [Bombyx mori]
BGIBMGA001028	6.36915	4.79862	3.46852	0	ref|XP_004928019.1| PREDICTED: tetratricopeptide repeat protein 17-like [Bombyx mori]
BGIBMGA001029	9.35426	4.88548	4.49499	1e-106	ref|XP_004928019.1| PREDICTED: tetratricopeptide repeat protein 17-like [Bombyx mori]
BGIBMGA001030	10013.1	6638.42	8657.14	1e-39	gb|ACN86369.1| troponin I transcript variant B [Bombyx mandarina]
BGIBMGA001031	3233.59	2146.68	2946.95	4e-67	gb|EHJ68237.1| hypothetical protein KGM_05708 [Danaus plexippus]
BGIBMGA001032	23.6461	37.6038	30.1892	0	ref|XP_004927774.1| PREDICTED: sorting nexin-9-like [Bombyx mori]
BGIBMGA001033	4.6023	3.72648	5.11073	1e-138	ref|XP_004928017.1| PREDICTED: CD151 antigen-like [Bombyx mori]
BGIBMGA001034	679.849	815.731	781.244	1e-155	ref|XP_004927773.1| PREDICTED: GATA zinc finger domain-containing protein 14-like [Bombyx mori]
BGIBMGA001035	14.8441	48.3247	27.7913	0	ref|XP_004927772.1| PREDICTED: inosine-5'-monophosphate dehydrogenase-like [Bombyx mori]
BGIBMGA001036	15.515	24.2961	19.6333	1e-162	ref|XP_004927770.1| PREDICTED: UPF0609 protein CG1218-like [Bombyx mori]
BGIBMGA001037	21.7899	42.1454	29.1032	0	ref|XP_004927767.1| PREDICTED: leucine--tRNA ligase, cytoplasmic-like [Bombyx mori]
BGIBMGA001038	6.33266	7.766	6.15557	0	ref|XP_004927766.1| PREDICTED: tudor domain-containing protein 3-like [Bombyx mori]
BGIBMGA001039	63.9662	18.6081	42.3701	8e-87	dbj|BAM19214.1| tetraspanin 74F [Papilio polytes]
BGIBMGA001040	0.198969	0.503257	0.206809	2e-68	ref|XP_004927765.1| PREDICTED: uncharacterized protein LOC101739082 isoform X2 [Bombyx mori]
BGIBMGA001041	8.33604	7.97472	6.60459	0	ref|XP_004927763.1| PREDICTED: acyl-CoA synthetase family member 4 homolog [Bombyx mori]
BGIBMGA001042	20.3102	7.88977	9.78972	0	ref|XP_004928012.1| PREDICTED: LOW QUALITY PROTEIN: probable phospholipid-transporting ATPase VD-like, partial [Bombyx m
BGIBMGA001043	1213.31	1716.56	1618.31	3e-66	ref|NP_001037522.1| ribosomal protein L27A [Bombyx mori] gb|AAV34839.1| ribosomal protein L27A [Bombyx mori]
BGIBMGA001044	25.9082	33.1799	26.3609	1e-123	gb|ABN09648.1| apoptosis-linked protein 2 [Bombyx mori]
BGIBMGA001045	1.18719	2.03629	2.03438	1e-170	ref|XP_004927758.1| PREDICTED: hemicentin-1-like [Bombyx mori]
BGIBMGA001046	0	0	0	/	No hits
BGIBMGA001047	0	0	0	/	No hits
BGIBMGA001048	9.00038	6.79604	5.31888	0	ref|XP_004928006.1| PREDICTED: low-density lipoprotein receptor-related protein 6-like [Bombyx mori]
BGIBMGA001049	0	0	0	4e-16	gb|EGI66603.1| FLJ37770-like protein [Acromyrmex echinatior]
BGIBMGA001050	1.38545	3.91385	2.16006	9e-58	ref|XP_004927756.1| PREDICTED: uncharacterized protein LOC101737868 [Bombyx mori]
BGIBMGA001051	1.09	4.26078	2.54914	2e-39	ref|NP_001037197.1| glutathione S-transferase epsilon 1 [Bombyx mori] gb|AAO41719.1| glutathione S-transferase 1 [Bombyx
BGIBMGA001052	0.0510939	0.187975	0.265536	1e-136	ref|XP_004927754.1| PREDICTED: uncharacterized protein LOC101737637 isoform X1 [Bombyx mori]
BGIBMGA001053	0	0	0	/	No hits
BGIBMGA001054	19.5441	23.6084	22.9996	0	ref|NP_001243942.1| ubiquitin carboxyl-terminal hydrolase 46 [Bombyx mori]
BGIBMGA001055	3.04721	4.90157	3.38033	0	ref|XP_004927752.1| PREDICTED: uncharacterized protein LOC101737353 [Bombyx mori]
BGIBMGA001056	4.59068	10.442	9.0574	0	ref|NP_001165929.1| adipose triglyceride lipase brummer [Bombyx mori]
BGIBMGA001057	3.50556	8.79343	8.44673	2e-24	gb|AEJ33048.1| adipose triglyceride lipase [Manduca sexta]
BGIBMGA001058	6.71519	17.029	17.8483	6e-28	gb|AEJ33048.1| adipose triglyceride lipase [Manduca sexta]
BGIBMGA001059	0.0952027	0.175126	0.197908	1e-113	gb|EHJ67935.1| adipose triglyceride lipase brummer [Danaus plexippus]
BGIBMGA001060	204.868	328.458	281.573	1e-137	ref|XP_004927747.1| PREDICTED: clathrin light chain-like isoform X1 [Bombyx mori]
BGIBMGA001061	7.39461	3.80753	3.44884	0	ref|XP_004927746.1| PREDICTED: alkylated DNA repair protein alkB homolog 8-like [Bombyx mori]
BGIBMGA001062	35.2933	35.2254	38.8465	1e-84	ref|NP_001037086.1| hemolin-interacting protein [Bombyx mori] gb|AAR97570.1| hemolin-interacting protein [Bombyx mori]
BGIBMGA001063	0.0379849	0.0349368	0	0	ref|XP_004928001.1| PREDICTED: uncharacterized protein LOC101737689 [Bombyx mori]
BGIBMGA001064	4.53742	5.5394	4.37691	0	ref|XP_004927999.1| PREDICTED: N-acetylgalactosaminyltransferase 6-like [Bombyx mori]
BGIBMGA001065	0.0662061	0	0.0688148	/	No hits
BGIBMGA001066	0	0	0	1e-109	ref|NP_001129363.1| serine protease inhibitor 33 precursor [Bombyx mori] gb|ACI24664.1| serpin-33 [Bombyx mori]
BGIBMGA001067	0	0	0	0	ref|XP_004927996.1| PREDICTED: uncharacterized protein LOC101736980 [Bombyx mori]
BGIBMGA001068	0	0.0302338	0.0341668	0	ref|XP_004927742.1| PREDICTED: fumarylacetoacetate hydrolase domain-containing protein 2-like [Bombyx mori]
BGIBMGA001069	4.75035	5.812	4.92604	0	ref|XP_004927995.1| PREDICTED: zinc finger protein 699-like [Bombyx mori]
BGIBMGA001070	52.1343	104.129	75.5679	1e-117	gb|EHJ68681.1| hypothetical protein KGM_13292 [Danaus plexippus]
BGIBMGA001071	1.09681	1.56467	0.791043	1e-170	gb|EHJ68683.1| hypothetical protein KGM_13295 [Danaus plexippus]
BGIBMGA001072	8.77949	14.3047	9.6683	0	ref|XP_004927994.1| PREDICTED: ankyrin repeat and BTB/POZ domain-containing protein 2-like [Bombyx mori]
BGIBMGA001073	43.9897	43.9565	50.684	0	ref|XP_004927736.1| PREDICTED: choline/ethanolaminephosphotransferase 1-like isoform X1 [Bombyx mori]
BGIBMGA001074	9.42648	7.89732	8.03393	0	ref|XP_004927735.1| PREDICTED: probable phospholipid-transporting ATPase IA-like [Bombyx mori]
BGIBMGA001075	38.1556	25.8238	23.703	0	ref|XP_004927734.1| PREDICTED: phosphatidylcholine:ceramide cholinephosphotransferase 1-like [Bombyx mori]
BGIBMGA001076	19.665	21.4189	20.9778	1e-142	ref|XP_004927992.1| PREDICTED: caseinolytic peptidase B protein homolog [Bombyx mori]
BGIBMGA001077	16.8464	18.0188	19.0579	0	ref|NP_001182007.1| R2D2 protein [Bombyx mori] dbj|BAJ11654.1| R2D2 [Bombyx mori]
BGIBMGA001078	62.7934	62.0508	51.2554	6e-90	ref|XP_004927990.1| PREDICTED: tyrosine-protein phosphatase 10D-like [Bombyx mori]
BGIBMGA001079	57.5612	55.3205	50.5171	0	ref|XP_004927990.1| PREDICTED: tyrosine-protein phosphatase 10D-like [Bombyx mori]
BGIBMGA001080	68.8505	106.878	71.0604	/	No hits
BGIBMGA001081	172.613	319.651	201.842	2e-29	ref|XP_004927989.1| PREDICTED: eukaryotic translation initiation factor 4 gamma 2-like [Bombyx mori]
BGIBMGA001082	91.7523	90.5323	84.5279	6e-87	ref|XP_004927988.1| PREDICTED: uncharacterized protein LOC101735795 [Bombyx mori]
BGIBMGA001083	12.8871	14.1292	12.2029	0	ref|XP_004927732.1| PREDICTED: palmitoyltransferase ZDHHC17-like [Bombyx mori]
BGIBMGA001084	18.2794	40.7324	22.9923	0	ref|NP_001036845.1| meiotic recombination 11 [Bombyx mori] dbj|BAB11924.1| Mre11 [Bombyx mori]
BGIBMGA001085	26.9931	15.7753	15.1962	0	ref|XP_004927991.1| PREDICTED: transient receptor potential-gamma protein-like [Bombyx mori]
BGIBMGA001086	0.723175	1.72937	1.80401	5e-20	ref|XP_004927993.1| PREDICTED: uncharacterized protein KIAA0930 homolog [Bombyx mori]
BGIBMGA001087	40.3079	32.1015	23.8185	1e-30	ref|XP_004927993.1| PREDICTED: uncharacterized protein KIAA0930 homolog [Bombyx mori]
BGIBMGA001088	1.31794	2.10111	1.91781	3e-16	gb|EHJ68688.1| hypothetical protein KGM_13289 [Danaus plexippus]
BGIBMGA001089	0.341864	5.50255	2.13201	7e-24	ref|XP_004927993.1| PREDICTED: uncharacterized protein KIAA0930 homolog [Bombyx mori]
BGIBMGA001090	6.51913	5.68043	3.7803	5e-84	ref|XP_004927993.1| PREDICTED: uncharacterized protein KIAA0930 homolog [Bombyx mori]
BGIBMGA001091	180.681	181.399	281.884	0	ref|XP_004927733.1| PREDICTED: spondin-1-like [Bombyx mori]
BGIBMGA001092	0.431691	1.41173	1.04697	7e-97	ref|XP_004927740.1| PREDICTED: uncharacterized protein LOC101735793 [Bombyx mori]
BGIBMGA001093	19.6223	20.4273	19.9428	0	ref|XP_004927741.1| PREDICTED: lipoyl synthase, mitochondrial-like [Bombyx mori]
BGIBMGA001094	0	0	0.375835	1e-21	gb|EHJ73357.1| alpha amylase [Danaus plexippus]
BGIBMGA001095	0	0.135107	0	/	No hits
BGIBMGA001096	4.3651	3.63634	2.61237	0	ref|XP_004927998.1| PREDICTED: teneurin-m-like [Bombyx mori]
BGIBMGA001097	83.2727	71.6375	55.6734	0	ref|XP_004927743.1| PREDICTED: calnexin-like [Bombyx mori]
BGIBMGA001098	34.4507	29.4676	21.0649	0	ref|XP_004928000.1| PREDICTED: arylsulfatase I-like [Bombyx mori]
BGIBMGA001099	0	0.0596336	0	1e-101	ref|XP_004927744.1| PREDICTED: uncharacterized protein LOC101736406 [Bombyx mori]
BGIBMGA001100	7.10981	12.0103	10.1306	0	ref|XP_563746.4| AGAP002438-PA [Anopheles gambiae str. PEST] gb|EAL40926.4| AGAP002438-PA [Anopheles gambiae str. PEST]
BGIBMGA001101	0.073832	0.135815	0	0	ref|XP_004927745.1| PREDICTED: TBC1 domain family member 19-like [Bombyx mori]
BGIBMGA001102	2.67675	4.4035	2.73698	0	ref|XP_004927750.1| PREDICTED: phosphatidylinositol N-acetylglucosaminyltransferase subunit A-like isoform X1 [Bombyx mo
BGIBMGA001103	45.8312	59.0149	53.0726	1e-90	ref|XP_004928002.1| PREDICTED: growth arrest and DNA damage-inducible proteins-interacting protein 1-like [Bombyx mori]
BGIBMGA001104	7.09219	0.606798	0.171433	/	No hits
BGIBMGA001105	8.91998	10.5356	7.40382	0	ref|XP_004927753.1| PREDICTED: nitric oxide synthase-interacting protein homolog [Bombyx mori]
BGIBMGA001106	940.362	1295.3	1247.85	1e-112	ref|NP_001037223.1| ribosomal protein L21 [Bombyx mori] gb|AAV34832.1| ribosomal protein L21 [Bombyx mori]
BGIBMGA001107	145.531	152.485	186.177	0	gb|AEO79985.1| DNA supercoiling factor [Bombyx mori]
BGIBMGA001108	0.250701	0.230583	0.0651447	6e-44	gb|EHJ72480.1| hypothetical protein KGM_01887 [Danaus plexippus]
BGIBMGA001109	0	0	0.291693	6e-20	gb|EHJ66787.1| hypothetical protein KGM_07698 [Danaus plexippus]
BGIBMGA001110	0.0525211	0.14492	0.109181	1e-74	gb|EHJ66252.1| hypothetical protein KGM_11539 [Danaus plexippus]
BGIBMGA001111	0.263236	0.172937	0.0781737	2e-98	gb|EHJ66252.1| hypothetical protein KGM_11539 [Danaus plexippus]
BGIBMGA001112	0.0373066	0.068626	0.155106	5e-75	ref|XP_004925241.1| PREDICTED: SH3 and multiple ankyrin repeat domains protein 1-like [Bombyx mori]
BGIBMGA001113	1.81615	0	0.222084	/	No hits
BGIBMGA001114	0	0	0	/	No hits
BGIBMGA001115	15.8087	21.6172	21.0848	0	ref|XP_004927759.1| PREDICTED: dolichyl-phosphate beta-glucosyltransferase-like [Bombyx mori]
BGIBMGA001116	5.96178	7.70741	6.78169	0	ref|XP_004927760.1| PREDICTED: uncharacterized protein LOC101738535 [Bombyx mori]
BGIBMGA001117	18.2906	27.0964	20.1723	0	ref|XP_004928011.1| PREDICTED: protein SPT2 homolog [Bombyx mori]
BGIBMGA001118	14.1532	20.3123	17.7667	0	ref|XP_004927761.1| PREDICTED: 7-methylguanosine phosphate-specific 5'-nucleotidase-like [Bombyx mori]
BGIBMGA001119	130.178	239.62	177.387	0	ref|XP_004927762.1| PREDICTED: rab GDP dissociation inhibitor alpha-like [Bombyx mori]
BGIBMGA001120	0	0	0	/	No hits
BGIBMGA001121	0.258356	1.16172	0.43264	0	ref|XP_004928013.1| PREDICTED: protein kinase C-binding protein NELL1-like, partial [Bombyx mori]
BGIBMGA001122	0.0357463	0	0	0	ref|NP_001040183.1| peptidyl-prolyl cis-trans isomerase E [Bombyx mori]
BGIBMGA001123	10.2993	17.9304	12.183	0	ref|XP_004928015.1| PREDICTED: exportin-5-like [Bombyx mori]
BGIBMGA001124	65.1257	138.418	92.2678	0	ref|XP_004927768.1| PREDICTED: recombination repair protein 1-like isoform X1 [Bombyx mori]
BGIBMGA001125	15.6055	16.5368	13.5554	1e-167	ref|XP_004928016.1| PREDICTED: uncharacterized protein LOC101740546 [Bombyx mori]
BGIBMGA001126	110.716	161.601	136.524	0	ref|XP_004927771.1| PREDICTED: rab proteins geranylgeranyltransferase component A 2-like [Bombyx mori]
BGIBMGA001127	0.110603	0	0.172442	1e-87	ref|XP_004928020.1| PREDICTED: post-GPI attachment to proteins factor 2-like [Bombyx mori]
BGIBMGA001128	5.10355	16.6761	9.35292	2e-14	ref|XP_004928021.1| PREDICTED: transcriptional enhancer factor TEF-3-like [Bombyx mori]
BGIBMGA001129	5.80584	11.7222	7.75048	1e-141	ref|XP_004928022.1| PREDICTED: glucosylceramidase-like [Bombyx mori]
BGIBMGA001130	55.8499	41.3535	46.733	0	ref|XP_004927778.1| PREDICTED: zinc transporter 1-like isoform X2 [Bombyx mori]
BGIBMGA001131	9.27625	18.0296	14.2677	0	gb|EHJ71589.1| hypothetical protein KGM_20827 [Danaus plexippus]
BGIBMGA001132	73.6012	82.8707	60.4337	1e-85	gb|AEE62668.1| unknown [Dendroctonus ponderosae]
BGIBMGA001133	0	0	0	/	No hits
BGIBMGA001134	0.0528161	0	0	/	No hits
BGIBMGA001135	9.72188	9.6616	8.36035	0	ref|XP_004927784.1| PREDICTED: flocculation protein FLO11-like [Bombyx mori]
BGIBMGA001136	111.619	184.886	170.472	4e-72	ref|NP_001091763.1| signal peptidase complex subunit 3 [Bombyx mori]
BGIBMGA001137	8.624	11.7788	7.61731	0	ref|NP_001040281.1| thymidylate synthase isoform 1 [Bombyx mori]
BGIBMGA001138	6.33715	5.95673	5.33222	0	ref|XP_004927793.1| PREDICTED: putative neutral sphingomyelinase-like [Bombyx mori]
BGIBMGA001139	32.5673	33.8943	30.4902	0	ref|XP_004927794.1| PREDICTED: DNA-binding protein Ikaros-like [Bombyx mori]
BGIBMGA001140	23.0427	10.9484	13.8899	1e-172	gb|EHJ74980.1| hypothetical protein KGM_12188 [Danaus plexippus]
BGIBMGA001141	41.3704	17.2276	23.133	0	ref|XP_004927795.1| PREDICTED: liprin-beta-1-like [Bombyx mori]
BGIBMGA001142	21.3916	27.4268	20.3832	0	ref|NP_001153659.1| cyclin A [Bombyx mori] gb|ACM79367.1| cyclin A [Bombyx mori]
BGIBMGA001143	0.464598	1.36993	1.26407	0	ref|XP_004928026.1| PREDICTED: mucin-5AC-like [Bombyx mori]
BGIBMGA001144	0.460115	0.366005	0.697979	0	ref|XP_004927804.1| PREDICTED: flocculation protein FLO11-like [Bombyx mori]
BGIBMGA001145	8.04496	7.92915	8.24608	0	ref|XP_004928027.1| PREDICTED: uncharacterized protein LOC101742398 [Bombyx mori]
BGIBMGA001146	0.146513	3.36891	6.8275	0	ref|XP_004927807.1| PREDICTED: monocarboxylate transporter 7-like [Bombyx mori]
BGIBMGA001147	1.5736	10.8179	20.4661	0	ref|XP_004928028.1| PREDICTED: facilitated trehalose transporter Tret1-like [Bombyx mori]
BGIBMGA001148	0	0.0720573	0	1e-151	ref|NP_001098692.1| achaete-scute-like protein ASH2 [Bombyx mori]
BGIBMGA001149	3.61447	0.352591	0.436406	0	gb|ABD36275.1| yellow protein [Bombyx mori] dbj|BAH11146.1| yellow protein [Bombyx mori]
BGIBMGA001150	0.408751	2.05064	3.01262	1e-179	ref|XP_004927808.1| PREDICTED: proton-coupled amino acid transporter 1-like [Bombyx mori]
BGIBMGA001151	0	0.0340428	0.0769426	0	ref|XP_004927809.1| PREDICTED: proton-coupled amino acid transporter 4-like [Bombyx mori]
BGIBMGA001152	18.546	20.6143	16.9148	1e-169	ref|XP_004927811.1| PREDICTED: NADH-cytochrome b5 reductase 2-like isoform X2 [Bombyx mori]
BGIBMGA001153	0.783439	2.37365	1.91602	1e-124	ref|XP_004928032.1| PREDICTED: uncharacterized protein LOC101743120 [Bombyx mori]
BGIBMGA001154	6.8328	8.70744	6.48595	0	ref|NP_001161185.1| aly protein [Bombyx mori] gb|ACY24884.1| Aly [Bombyx mori]
BGIBMGA001155	3.3149	3.44875	3.02189	1e-168	ref|XP_004928034.1| PREDICTED: uncharacterized protein LOC101743404 [Bombyx mori]
BGIBMGA001156	0	0	0	0	ref|XP_004927816.1| PREDICTED: malate dehydrogenase, mitochondrial-like [Bombyx mori]
BGIBMGA001157	3.47888	3.69492	5.72527	1e-126	ref|NP_001040254.1| beadex/dLMO protein [Bombyx mori] gb|ABD36315.1| beadex/dLMO protein [Bombyx mori]
BGIBMGA001158	0	0	0	1e-91	ref|XP_004922358.1| PREDICTED: uncharacterized protein LOC101747063 [Bombyx mori]
BGIBMGA001159	20.9307	22.1334	21.5366	0	ref|XP_004927818.1| PREDICTED: vacuolar protein-sorting-associated protein 36-like [Bombyx mori]
BGIBMGA001160	8.62008	5.51269	4.61986	0	ref|XP_004927820.1| PREDICTED: probable glutamine-dependent NAD(+) synthetase-like [Bombyx mori]
BGIBMGA001161	0.235032	0.144115	0.814309	/	No hits
BGIBMGA001162	7.05517	304.721	64.5248	0	dbj|BAM73799.1| cytochrome P450 [Bombyx mori]
BGIBMGA001163	0	0.0471219	0.0532518	0	ref|XP_004927827.1| PREDICTED: cAMP-dependent protein kinase catalytic subunit alpha-like [Bombyx mori]
BGIBMGA001164	2.41639	229.055	103.015	0	ref|NP_001036987.1| juvenile hormone binding protein brP-2095 precursor [Bombyx mori]
BGIBMGA001165	37.3904	45.0822	38.0029	0	ref|XP_001862974.1| dynamin [Culex quinquefasciatus] gb|EDS37877.1| dynamin [Culex quinquefasciatus]
BGIBMGA001166	20.6649	30.0717	20.9305	0	ref|XP_004927828.1| PREDICTED: transient receptor potential cation channel protein painless-like [Bombyx mori]
BGIBMGA001167	33.3085	68.1236	37.7143	0	ref|NP_001266436.1| ets DNA-binding protein pokkuri-like [Bombyx mori]
BGIBMGA001168	58.8343	79.8713	63.3575	0	ref|NP_001040301.1| glycosyl-phosphatidyl-inositol-anchored protein [Bombyx mori]
BGIBMGA001169	4.85732	5.83664	4.88585	0	ref|NP_001243979.1| glycosyltransferase precursor [Bombyx mori]
BGIBMGA001170	0.0810454	0.149084	0.252717	/	No hits
BGIBMGA001171	0.618505	1.85832	1.37147	8e-58	gb|EHJ66187.1| hypothetical protein KGM_06010 [Danaus plexippus]
BGIBMGA001172	2.50701	4.09926	2.75055	1e-169	ref|XP_004928043.1| PREDICTED: eye-specific diacylglycerol kinase-like [Bombyx mori]
BGIBMGA001173	0.0589421	0.325274	0.153162	1e-157	ref|NP_001091744.1| alkaline nuclease precursor [Bombyx mori] dbj|BAF33251.1| alkaline nuclease [Bombyx mori]
BGIBMGA001174	4.46453	10.5421	6.51447	1e-162	ref|XP_004927831.1| PREDICTED: CRAL-TRIO domain-containing protein C589.09, mitochondrial-like [Bombyx mori]
BGIBMGA001175	18.6221	31.4717	21.6894	0	ref|XP_004928046.1| PREDICTED: apoptosis inhibitor 5-like [Bombyx mori]
BGIBMGA001176	47.7806	55.5943	73.5752	1e-101	ref|XP_004927832.1| PREDICTED: 2-oxo-4-hydroxy-4-carboxy-5-ureidoimidazoline decarboxylase-like [Bombyx mori]
BGIBMGA001177	0.664923	0.83241	0.499144	0	ref|XP_004927834.1| PREDICTED: uncharacterized protein LOC101737495 [Bombyx mori]
BGIBMGA001178	22.5088	34.6706	32.0399	3e-46	ref|XP_004927835.1| PREDICTED: uncharacterized protein LOC101737730 isoform X1 [Bombyx mori]
BGIBMGA001179	0.0796718	6.08212	2.31871	4e-43	ref|NP_001037514.1| caudal-like [Bombyx mori] dbj|BAA04086.1| cad protein [Bombyx mori]
BGIBMGA001180	0.0706862	5.59121	2.86539	2e-31	dbj|BAD51739.1| caudal [Gryllus bimaculatus]
BGIBMGA001181	0	0	0	8e-12	ref|XP_004930525.1| PREDICTED: uncharacterized protein LOC101740833 [Bombyx mori]
BGIBMGA001182	70.3775	110.82	97.4871	0	ref|XP_004927835.1| PREDICTED: uncharacterized protein LOC101737730 isoform X1 [Bombyx mori]
BGIBMGA001183	6.37567	9.37801	7.15805	0	ref|XP_004928047.1| PREDICTED: vascular endothelial growth factor receptor 1-like [Bombyx mori]
BGIBMGA001184	0	0	0.160192	/	No hits
BGIBMGA001185	36.8511	52.7047	55.7893	0	ref|XP_004927838.1| PREDICTED: putative N-acetylglucosamine-6-phosphate deacetylase-like [Bombyx mori]
BGIBMGA001186	47.0064	88.6578	79.9053	7e-53	ref|NP_001091816.1| signal recognition particle 9 kDa protein [Bombyx mori]
BGIBMGA001187	1.23849	1.28409	1.06494	0	ref|XP_004928050.1| PREDICTED: transcription factor SPT20 homolog [Bombyx mori]
BGIBMGA001188	26.9558	40.1554	32.6006	0	gb|EHJ77019.1| hypothetical protein KGM_00061 [Danaus plexippus]
BGIBMGA001189	31.7934	76.0138	46.993	3e-78	ref|XP_004927847.1| PREDICTED: uncharacterized protein LOC101739083 isoform X3 [Bombyx mori]
BGIBMGA001190	144.756	166.023	152.756	0	ref|XP_004927848.1| PREDICTED: uncharacterized protein LOC101739504 [Bombyx mori]
BGIBMGA001191	2.41014	6.00564	3.92645	0	ref|XP_004927850.1| PREDICTED: uncharacterized protein T20G5.4-like isoform X1 [Bombyx mori]
BGIBMGA001192	9.57325	15.3956	12.0955	7e-89	ref|XP_004927852.1| PREDICTED: translation initiation factor IF-3, mitochondrial-like [Bombyx mori]
BGIBMGA001193	1.31458	0.366393	0.786705	4e-11	gb|ESO09474.1| hypothetical protein HELRODRAFT_168460 [Helobdella robusta]
BGIBMGA001194	6.71703	14.8918	10.1944	0	gb|EHJ72087.1| hypothetical protein KGM_05261 [Danaus plexippus]
BGIBMGA001195	35.0524	81.8303	61.6071	1e-108	ref|XP_004927854.1| PREDICTED: probable 28S ribosomal protein S6, mitochondrial-like [Bombyx mori]
BGIBMGA001196	0.0878623	0.565683	0.182649	1e-155	ref|XP_004927855.1| PREDICTED: ferritin heavy chain A-like [Bombyx mori]
BGIBMGA001197	21.3984	23.7144	22.515	0	ref|XP_004927856.1| PREDICTED: translation initiation factor eIF-2B subunit epsilon-like isoform X1 [Bombyx mori]
BGIBMGA001198	0.0655141	0.0602569	0.0680955	0	ref|NP_001243936.1| cyclin D [Bombyx mori] dbj|BAK53864.1| cyclin D [Bombyx mori]
BGIBMGA001199	0	0	0	/	No hits
BGIBMGA001200	0	0.089143	0	1e-40	ref|XP_004928060.1| PREDICTED: paired mesoderm homeobox protein 2A-like [Bombyx mori]
BGIBMGA001201	3584.07	4881.65	3606.76	1e-133	ref|NP_001040476.1| muscular protein 20 [Bombyx mori] gb|ABF51467.1| muscular protein 20 [Bombyx mori]
BGIBMGA001202	1743.45	1474.56	2189.33	0	ref|NP_001103762.1| muscle LIM protein isoform 1 [Bombyx mori] gb|ABD36140.1| muscle LIM protein [Bombyx mori]
BGIBMGA001203	0.198618	0.365361	0.344074	/	No hits
BGIBMGA001204	8.32112	14.8653	19.7097	1e-134	ref|XP_004927859.1| PREDICTED: LIM domain only protein 3-like isoform X1 [Bombyx mori]
BGIBMGA001205	3.68779	4.41898	4.13003	0	ref|XP_004927861.1| PREDICTED: ankyrin repeat, SAM and basic leucine zipper domain-containing protein 1-like [Bombyx mor
BGIBMGA001206	99.0197	166.319	107.58	0	ref|NP_001040109.1| chaperonin containing t-complex polypeptide 1 beta subunit [Bombyx mori]
BGIBMGA001207	0.792878	10.2096	14.01	5e-25	ref|XP_004921545.1| PREDICTED: uncharacterized protein LOC101740706, partial [Bombyx mori]
BGIBMGA001208	6.74778	10.8555	6.90135	0	ref|XP_004927869.1| PREDICTED: anaphase-promoting complex subunit 4-like [Bombyx mori]
BGIBMGA001209	16.2083	20.0877	16.5474	0	ref|XP_004927872.1| PREDICTED: COP9 signalosome complex subunit 3-like [Bombyx mori]
BGIBMGA001210	0	0.518478	0.189008	0	ref|XP_004927873.1| PREDICTED: uncharacterized protein LOC101743032 [Bombyx mori]
BGIBMGA001211	15.9284	17.9443	14.2574	0	ref|XP_004927874.1| PREDICTED: sterol regulatory element-binding protein 1-like isoform X1 [Bombyx mori]
BGIBMGA001212	10.5612	19.2028	13.0712	3e-80	ref|NP_001040177.1| centrin [Bombyx mori] gb|ABD36199.1| centrin [Bombyx mori]
BGIBMGA001213	0	0.125317	0	/	No hits
BGIBMGA001214	0.174098	0.320254	0	4e-73	ref|XP_004927878.1| PREDICTED: growth-blocking peptide, long form-like [Bombyx mori]
BGIBMGA001215	0	0	0	1e-143	ref|XP_004927880.1| PREDICTED: uncharacterized protein PFB0145c-like [Bombyx mori]
BGIBMGA001216	0.138254	1.2716	0.574806	/	No hits
BGIBMGA001217	9.99456	15.3209	12.9499	1e-142	ref|XP_004927883.1| PREDICTED: CCR4-NOT transcription complex subunit 7-like [Bombyx mori]
BGIBMGA001218	52.7187	71.6117	49.2187	0	ref|XP_004927888.1| PREDICTED: 97 kDa heat shock protein-like [Bombyx mori]
BGIBMGA001219	10.6038	9.225	9.57286	0	ref|XP_004927886.1| PREDICTED: ethanolamine kinase-like [Bombyx mori]
BGIBMGA001220	24.7104	29.4608	20.3711	0	ref|XP_004927889.1| PREDICTED: UDP-N-acetylglucosamine transporter-like [Bombyx mori]
BGIBMGA001221	8.22611	11.2536	10.2747	9e-95	ref|XP_004927893.1| PREDICTED: coiled-coil domain-containing protein 22 homolog [Bombyx mori]
BGIBMGA001222	5.84803	10.9958	9.04075	1e-155	ref|XP_004927893.1| PREDICTED: coiled-coil domain-containing protein 22 homolog [Bombyx mori]
BGIBMGA001223	27.3968	46.7599	36.6124	0	ref|XP_004927894.1| PREDICTED: DEAD-box helicase Dbp80-like isoform X1 [Bombyx mori]
BGIBMGA001224	0.374897	0	0	0	ref|XP_004928067.1| PREDICTED: zeta-sarcoglycan-like [Bombyx mori]
BGIBMGA001225	0	0.0910197	0	4e-25	gb|EHJ65416.1| hypothetical protein KGM_05448 [Danaus plexippus]
BGIBMGA001226	0	0.0204176	0.0115368	0	ref|XP_004928068.1| PREDICTED: solute carrier family 22 member 3-like [Bombyx mori]
BGIBMGA001227	0	0	0	1e-136	ref|XP_004928069.1| PREDICTED: uncharacterized protein LOC101737355 [Bombyx mori]
BGIBMGA001228	0.083753	0.0192581	0	0	ref|XP_004928069.1| PREDICTED: uncharacterized protein LOC101737355 [Bombyx mori]
BGIBMGA001229	0	0	0	/	No hits
BGIBMGA001230	0.0186533	3.8259	0.736756	0	ref|XP_004927902.1| PREDICTED: otopetrin-2-like [Bombyx mori]
BGIBMGA001231	0.0880269	4.33963	1.37243	0	ref|XP_004927903.1| PREDICTED: otopetrin-2-like [Bombyx mori]
BGIBMGA001232	121.772	218.759	186.74	1e-62	ref|NP_001040275.1| ring box protein [Bombyx mori] gb|ABD36348.1| ring box protein [Bombyx mori]
BGIBMGA001233	4.62358	5.95358	6.02322	0	ref|XP_004927907.1| PREDICTED: mitochondrial ornithine transporter 1-like [Bombyx mori]
BGIBMGA001234	10.3148	13.5829	9.0596	1e-112	ref|XP_004927909.1| PREDICTED: uncharacterized protein LOC101736142 [Bombyx mori]
BGIBMGA001235	6.65755	6.3831	12.5397	1e-153	ref|NP_001166803.1| GTP cyclohydrolase I isoform A [Bombyx mori] dbj|BAH11149.1| GTP cyclohydrolase I isoform A [Bombyx
BGIBMGA001236	51.1756	24.9631	26.766	4e-80	ref|XP_004927912.1| PREDICTED: succinate dehydrogenase assembly factor 2-B, mitochondrial-like isoform X1 [Bombyx mori]
BGIBMGA001237	4.7777	8.26211	13.1815	0	ref|XP_004927911.1| PREDICTED: branched-chain-amino-acid aminotransferase, cytosolic-like [Bombyx mori]
BGIBMGA001238	31.164	58.0323	40.4543	0	ref|XP_004927917.1| PREDICTED: cysteine--tRNA ligase, cytoplasmic-like, partial [Bombyx mori]
BGIBMGA001239	14.1514	27.1845	19.7148	0	ref|NP_001040120.1| elongation protein 4-like protein [Bombyx mori]
BGIBMGA001240	0.186164	0.142688	0.0644997	0	ref|XP_004928077.1| PREDICTED: CD151 antigen-like [Bombyx mori]
BGIBMGA001241	14.6511	32.3306	22.8204	0	ref|NP_001266361.1| heat shock protein 75 kDa, mitochondrial-like [Bombyx mori]
BGIBMGA001242	9.70783	6.88796	5.948	0	ref|XP_004927922.1| PREDICTED: neurotactin-like isoform X2 [Bombyx mori]
BGIBMGA001243	973.908	1529.62	1434.67	1e-106	ref|NP_001037524.1| ribosomal protein S10 [Bombyx mori] gb|AAV34866.1| ribosomal protein S10 [Bombyx mori]
BGIBMGA001244	4.33905	4.37595	2.94734	0	ref|XP_004928079.1| PREDICTED: synembryn-like [Bombyx mori]
BGIBMGA001245	0.173455	0.0797682	0.0721159	0	ref|XP_004928080.1| PREDICTED: spondin-1-like [Bombyx mori]
BGIBMGA001246	0.266433	0.245053	0.118685	1e-160	ref|XP_004928080.1| PREDICTED: spondin-1-like [Bombyx mori]
BGIBMGA001247	0.0191472	0.0176107	0.0796066	0	ref|XP_004927927.1| PREDICTED: unconventional myosin-XVIIIa-like [Bombyx mori]
BGIBMGA001248	0.0806976	0.0865924	0.0559182	0	ref|XP_004927928.1| PREDICTED: myosin-9-like [Bombyx mori]
BGIBMGA001249	5.41818	11.2059	7.97566	1e-163	ref|XP_004927929.1| PREDICTED: coiled-coil domain-containing protein 94-like [Bombyx mori]
BGIBMGA001250	4.57612	8.16013	5.98598	4e-85	ref|XP_004927930.1| PREDICTED: G1/S-specific cyclin-D3-like [Bombyx mori]
BGIBMGA001251	11.389	18.0843	12.7311	1e-111	ref|XP_004927930.1| PREDICTED: G1/S-specific cyclin-D3-like [Bombyx mori]
BGIBMGA001252	37.2064	58.6032	53.1747	0	ref|XP_004927931.1| PREDICTED: 39S ribosomal protein L28, mitochondrial-like [Bombyx mori]
BGIBMGA001253	15.2771	13.2405	11.1459	5e-78	ref|XP_004927934.1| PREDICTED: uncharacterized protein LOC101739268 isoform X2 [Bombyx mori]
BGIBMGA001254	2.72983	2.46179	1.91005	0	ref|XP_004928083.1| PREDICTED: LOW QUALITY PROTEIN: adenylate cyclase type 9-like [Bombyx mori]
BGIBMGA001255	2.0256	2.04794	1.80005	0	ref|XP_004928083.1| PREDICTED: LOW QUALITY PROTEIN: adenylate cyclase type 9-like [Bombyx mori]
BGIBMGA001256	0.164006	0.17031	0.175968	0	ref|XP_004928085.1| PREDICTED: low-density lipoprotein receptor-related protein 4-like [Bombyx mori]
BGIBMGA001257	4.09442	5.06381	4.00785	0	ref|XP_004927937.1| PREDICTED: pyridine nucleotide-disulfide oxidoreductase domain-containing protein 1-like [Bombyx mor
BGIBMGA001258	23.0331	35.8059	24.7846	1e-145	ref|NP_001037634.1| synaptobrevin [Bombyx mori] gb|ABG20589.1| synaptobrevin [Bombyx mori]
BGIBMGA001259	1.02501	1.0606	0.782402	0	ref|XP_004927938.1| PREDICTED: otopetrin-2-like [Bombyx mori]
BGIBMGA001260	90.2014	49.0768	51.4115	2e-25	gb|EHJ78488.1| hypothetical protein KGM_18163 [Danaus plexippus]
BGIBMGA001261	74.8909	44.7329	45.6089	0	gb|EHJ78489.1| otopetrin [Danaus plexippus]
BGIBMGA001262	12.2675	12.1267	9.89087	1e-139	ref|XP_004927939.1| PREDICTED: uncharacterized protein LOC101740287 [Bombyx mori]
BGIBMGA001263	0.318687	0.439671	0.331244	0	ref|XP_004928088.1| PREDICTED: putative nuclease HARBI1-like [Bombyx mori]
BGIBMGA001264	23.4479	31.1287	28.3188	1e-160	ref|XP_004927947.1| PREDICTED: transcriptional adapter 1-like [Bombyx mori]
BGIBMGA001265	57.6567	93.2184	68.419	0	ref|XP_004927948.1| PREDICTED: eukaryotic translation initiation factor 5B-like isoform X1 [Bombyx mori]
BGIBMGA001266	36.4629	42.1434	32.1005	7e-82	ref|XP_004927951.1| PREDICTED: protein sprouty-like isoform X1 [Bombyx mori]
BGIBMGA001267	20.722	27.184	21.6887	0	ref|XP_004927955.1| PREDICTED: ubiquitin-protein ligase E3A-like isoform X1 [Bombyx mori]
BGIBMGA001268	8.05288	7.57893	6.20302	0	ref|XP_004928100.1| PREDICTED: phosphatidylinositol 4-phosphate 3-kinase C2 domain-containing subunit alpha-like [Bombyx
BGIBMGA001269	9.35607	7.48287	7.61066	1e-119	ref|XP_004928100.1| PREDICTED: phosphatidylinositol 4-phosphate 3-kinase C2 domain-containing subunit alpha-like [Bombyx
BGIBMGA001270	23.8231	18.5161	25.3502	0	ref|XP_004928101.1| PREDICTED: heparan-alpha-glucosaminide N-acetyltransferase-like [Bombyx mori]
BGIBMGA001271	4.8358	8.38903	6.71219	0	ref|XP_004928102.1| PREDICTED: myosin-9-like [Bombyx mori]
BGIBMGA001272	3.80892	2.95259	5.52141	0	ref|XP_004928104.1| PREDICTED: venom dipeptidyl peptidase 4-like [Bombyx mori]
BGIBMGA001273	30.1406	6.60576	16.1464	1e-166	ref|XP_004927964.1| PREDICTED: trimethyllysine dioxygenase, mitochondrial-like [Bombyx mori]
BGIBMGA001274	0.139131	0.0182809	0.144613	0	ref|XP_004927965.1| PREDICTED: carboxypeptidase Q-like [Bombyx mori]
BGIBMGA001275	31.1618	55.572	57.6769	0	ref|XP_004927967.1| PREDICTED: carboxypeptidase Q-like [Bombyx mori]
BGIBMGA001276	6.5133	16.2765	8.34534	0	ref|XP_004927968.1| PREDICTED: cytochrome P450 CYP12A2-like isoform X1 [Bombyx mori] dbj|BAM73885.1| cytochrome P450 [Bo
BGIBMGA001277	0.24904	2.19512	1.07855	0	ref|XP_004928105.1| PREDICTED: cytochrome P450 CYP12A2-like [Bombyx mori]
BGIBMGA001278	23.6887	21.9869	19.1898	0	ref|XP_004927971.1| PREDICTED: adenosine deaminase-like protein-like [Bombyx mori]
BGIBMGA001279	24.1014	12.2628	8.08387	7e-76	ref|NP_001040452.1| dehydrodolichyl diphosphate synthase [Bombyx mori]
BGIBMGA001280	24.9198	13.148	11.378	1e-84	ref|NP_001040452.1| dehydrodolichyl diphosphate synthase [Bombyx mori]
BGIBMGA001281	11.9412	17.8453	14.2817	0	ref|XP_004928106.1| PREDICTED: gem-associated protein 5-like [Bombyx mori]
BGIBMGA001282	16.3639	21.9422	16.9535	0	ref|XP_004928106.1| PREDICTED: gem-associated protein 5-like [Bombyx mori]
BGIBMGA001283	19.2502	41.0932	26.6628	2e-86	ref|XP_004928108.1| PREDICTED: protein MAK16 homolog [Bombyx mori]
BGIBMGA001284	0	0.498174	1.68894	0	ref|XP_004928109.1| PREDICTED: uncharacterized protein LOC101743506 [Bombyx mori]
BGIBMGA001285	0	0	0	/	No hits
BGIBMGA001286	2.34281	0.0276258	0.124878	0	ref|XP_004928110.1| PREDICTED: tyrosine-protein phosphatase Lar-like [Bombyx mori]
BGIBMGA001287	7.43148	18.0349	19.5434	4e-25	gb|EHJ75507.1| hypothetical protein KGM_17166 [Danaus plexippus]
BGIBMGA001288	4.45323	10.2966	12.2789	1e-150	gb|EHJ75507.1| hypothetical protein KGM_17166 [Danaus plexippus]
BGIBMGA001289	7.0786	16.3273	24.1993	9e-84	gb|EHJ67359.1| hypothetical protein KGM_19212 [Danaus plexippus]
BGIBMGA001290	8.51337	9.75175	6.84019	0	ref|NP_001243915.1| TRAF6 [Bombyx mori] gb|ADM32536.1| TRAF6 [Bombyx mori]
BGIBMGA001291	0.443282	1.37602	1.05588	0	ref|XP_004928114.1| PREDICTED: iduronate 2-sulfatase-like [Bombyx mori]
BGIBMGA001292	22.6878	32.6905	29.2653	1e-144	ref|NP_001040267.1| progesterone receptor membrane component 2 [Bombyx mori]
BGIBMGA001293	4.11032	6.34104	4.63588	0	ref|XP_004928116.1| PREDICTED: WD repeat-containing protein 19-like [Bombyx mori]
BGIBMGA001294	5.25143	7.02298	4.81527	0	ref|XP_004928116.1| PREDICTED: WD repeat-containing protein 19-like [Bombyx mori]
BGIBMGA001295	1.27672	1.12089	1.08575	/	No hits
BGIBMGA001296	17.0223	16.0427	16.0921	0	ref|XP_004927979.1| PREDICTED: DNA-binding protein D-ETS-4-like isoform X1 [Bombyx mori]
BGIBMGA001297	3.37942	3.58771	2.98943	0	ref|XP_004927981.1| PREDICTED: uncharacterized protein LOC101746767 [Bombyx mori]
BGIBMGA001298	0	2.45301	0.0693029	8e-96	ref|XP_004928121.1| PREDICTED: MORN repeat-containing protein 4-like [Bombyx mori]
BGIBMGA001299	0	0.100545	0.0454498	0	ref|XP_004927985.1| PREDICTED: proton-coupled amino acid transporter 4-like [Bombyx mori]
BGIBMGA001300	0.468391	0.769294	0.73027	1e-130	ref|NP_001127744.1| neuropeptide receptor A9 [Bombyx mori]
BGIBMGA001301	45.3674	42.9412	35.3248	0	ref|XP_004928125.1| PREDICTED: sensory neuron membrane protein 2-like [Bombyx mori]
BGIBMGA001302	645.686	1159.31	840.897	3e-97	ref|NP_001091762.1| vacuolar H+ ATP synthase 16 kDa proteolipid subunit [Bombyx mori]
BGIBMGA001303	42.8068	65.1807	55.836	0	ref|XP_004928127.1| PREDICTED: tumor suppressor candidate 3-like [Bombyx mori]
BGIBMGA001304	0	0	0	2e-46	ref|XP_004928128.1| PREDICTED: uncharacterized protein LOC101735424 [Bombyx mori]
BGIBMGA001305	0	0.180143	0	5e-63	ref|XP_004928128.1| PREDICTED: uncharacterized protein LOC101735424 [Bombyx mori]
BGIBMGA001306	0	0	0	0	ref|XP_004928130.1| PREDICTED: solute carrier family 22 member 1-like [Bombyx mori]
BGIBMGA001307	105.901	137.959	120.287	1e-107	ref|NP_001037084.1| superoxide dismutase [Cu-Zn] [Bombyx mori]
BGIBMGA001308	3.29044	6.9961	3.10918	1e-158	ref|XP_004927145.1| PREDICTED: protein takeout-like isoform X1 [Bombyx mori]
BGIBMGA001309	17.9184	21.6578	19.5128	0	ref|XP_004927144.1| PREDICTED: cytochrome c oxidase assembly protein COX15 homolog isoform X2 [Bombyx mori]
BGIBMGA001310	3.26096	3.58425	3.14906	0	ref|XP_004927157.1| PREDICTED: cytosol aminopeptidase-like [Bombyx mori]
BGIBMGA001311	0	0.40218	0.113624	4e-11	ref|XP_002431129.1| Cytosol aminopeptidase, putative [Pediculus humanus corporis]
BGIBMGA001312	12.8678	10.0242	8.41693	0	ref|XP_004927155.1| PREDICTED: tetratricopeptide repeat protein 7B-like [Bombyx mori]
BGIBMGA001313	0.0854661	1.08479	0.977171	0	ref|XP_004927154.1| PREDICTED: organic cation transporter protein-like [Bombyx mori]
BGIBMGA001314	10.0977	8.00636	11.3228	1e-127	ref|XP_004927153.1| PREDICTED: uncharacterized protein LOC101741106 [Bombyx mori]
BGIBMGA001315	2.25953	3.08022	3.18734	1e-154	ref|XP_004927150.1| PREDICTED: uncharacterized protein LOC101740680 [Bombyx mori]
BGIBMGA001316	0.0467725	0.0215096	0.0486155	1e-146	ref|XP_004927138.1| PREDICTED: collagen alpha-2(I) chain-like [Bombyx mori]
BGIBMGA001317	0.197229	0.151169	0.1025	2e-17	ref|XP_004927156.1| PREDICTED: uncharacterized protein LOC101741528 [Bombyx mori]
BGIBMGA001318	563.561	871.32	681.075	6e-35	gb|AAH53790.1| Cam protein, partial [Xenopus laevis]
BGIBMGA001319	446.748	626.495	478.162	3e-42	ref|XP_001687795.1| Anopheles gambiae str. PEST AGAP012844-PA [Anopheles gambiae str. PEST]
BGIBMGA001320	0	0.03179	0.0359254	0	ref|XP_004927140.1| PREDICTED: trypsin, alkaline C-like [Bombyx mori]
BGIBMGA001321	11.3847	12.9885	10.72	1e-125	ref|XP_004927142.1| PREDICTED: ubiquitin domain-containing protein 2-like [Bombyx mori]
BGIBMGA001322	13.0364	12.5668	12.6381	3e-26	ref|XP_004927142.1| PREDICTED: ubiquitin domain-containing protein 2-like [Bombyx mori]
BGIBMGA001323	23.7059	43.0648	37.669	1e-166	ref|NP_001040154.1| short-chain dehydrogenease/reductase [Bombyx mori]
BGIBMGA001324	1.90405	2.55393	1.64923	1e-150	ref|NP_001036949.1| juvenile hormone binding protein e96h-0303 precursor [Bombyx mori]
BGIBMGA001325	1.03538	132.674	46.9645	1e-148	ref|NP_001036945.1| juvenile hormone binding protein an-0128 precursor [Bombyx mori]
BGIBMGA001326	2.72637	3.11287	1.82405	0	ref|XP_004927158.1| PREDICTED: ribonuclease P protein subunit p40-like [Bombyx mori]
BGIBMGA001327	20.0433	26.4673	27.827	2e-94	ref|XP_004927147.1| PREDICTED: uncharacterized protein LOC101740193 isoform X1 [Bombyx mori]
BGIBMGA001328	4.11434	4.44642	6.58575	0	ref|XP_004927149.1| PREDICTED: uncharacterized protein LOC101740411 [Bombyx mori]
BGIBMGA001329	9.53368	4.87148	8.53304	/	No hits
BGIBMGA001330	12.2536	16.282	13.122	0	ref|XP_004927159.1| PREDICTED: formin-binding protein 4-like [Bombyx mori]
BGIBMGA001331	18.3277	35.9267	31.1905	7e-29	gb|ACY06927.1| putative cuticle protein CPG48 [Bombyx mori]
BGIBMGA001332	0.519668	1.21665	0.540145	3e-66	ref|XP_004933684.1| PREDICTED: tubulin polyglutamylase complex subunit 2-like [Bombyx mori]
BGIBMGA001333	90.4803	70.3773	161.262	0	ref|NP_001037382.1| uricase [Bombyx mori] gb|ABA39861.1| uricase [Bombyx mori]
BGIBMGA001334	23.8177	29.7008	25.6163	0	gb|EHJ64544.1| putative calcium/calmodulin-dependent serine protein kinase membrane-associated guanylate kinase [Danaus
BGIBMGA001335	5.03413	9.45021	5.66165	0	ref|XP_004933683.1| PREDICTED: tRNA-dihydrouridine(47) synthase [NAD(P)(+)]-like [Bombyx mori]
BGIBMGA001336	14.0277	35.2701	26.8208	0	ref|XP_004933716.1| PREDICTED: probable ATP-dependent RNA helicase DDX17-like [Bombyx mori]
BGIBMGA001337	9.40127	15.8311	11.8136	8e-73	ref|NP_001243993.1| UDP-glycosyltransferase UGT41A1 precursor [Bombyx mori]
BGIBMGA001338	18.9823	26.7675	21.172	0	ref|NP_001243993.1| UDP-glycosyltransferase UGT41A1 precursor [Bombyx mori]
BGIBMGA001339	40.4869	56.4002	52.0012	1e-128	ref|NP_001040296.1| N-acetyl-glucosamine-6-phosphate isomerase [Bombyx mori]
BGIBMGA001340	8.00556	13.1762	10.456	0	ref|XP_004933776.1| PREDICTED: pantothenate kinase 4-like [Bombyx mori]
BGIBMGA001341	4.46667	9.82065	8.3568	1e-113	ref|XP_004933711.1| PREDICTED: UPF0598 protein CG30010-like [Bombyx mori]
BGIBMGA001342	7.20357	34.5126	16.7515	1e-147	ref|XP_004933708.1| PREDICTED: protein big brother-like [Bombyx mori]
BGIBMGA001343	14.195	19.22	16.4474	1e-151	ref|XP_004933709.1| PREDICTED: protein crossbronx homolog isoform X1 [Bombyx mori]
BGIBMGA001344	3.63565	6.28249	3.85524	0	ref|NP_001162052.1| cyclin dependent kinase 4 [Bombyx mori]
BGIBMGA001345	1.19381	1.92153	2.3266	/	No hits
BGIBMGA001346	0.376051	0.313948	0.246548	0	ref|XP_004926783.1| PREDICTED: uncharacterized protein LOC101736358 [Bombyx mori]
BGIBMGA001347	0.723175	0.0782522	0.0884317	1e-147	ref|NP_001139413.1| fibrohexamerin precursor [Bombyx mori]
BGIBMGA001348	88.9335	601.378	465.156	0	ref|XP_004926779.1| PREDICTED: alcohol dehydrogenase [NADP(+)]-like isoform X1 [Bombyx mori]
BGIBMGA001349	12.6062	19.4555	12.57	1e-104	ref|XP_004926778.1| PREDICTED: F-box/LRR-repeat protein 20-like [Bombyx mori]
BGIBMGA001350	4.6081	4.30641	3.46242	0	ref|XP_004926775.1| PREDICTED: caytaxin-like [Bombyx mori]
BGIBMGA001351	154.528	264.148	315.216	0	ref|XP_004926771.1| PREDICTED: 3-oxo-5-beta-steroid 4-dehydrogenase-like isoform X2 [Bombyx mori]
BGIBMGA001352	76.8906	135.802	110.18	1e-105	ref|XP_004926789.1| PREDICTED: protein ERGIC-53-like [Bombyx mori]
BGIBMGA001353	116.797	138.873	112.009	1e-119	ref|XP_004926789.1| PREDICTED: protein ERGIC-53-like [Bombyx mori]
BGIBMGA001354	0.0720404	1.59023	1.64734	1e-120	ref|XP_004926769.1| PREDICTED: uncharacterized protein LOC101746426 [Bombyx mori]
BGIBMGA001355	43.1728	23.0863	24.7613	2e-52	ref|XP_004926786.1| PREDICTED: uncharacterized protein F09G8.5-like, partial [Bombyx mori]
BGIBMGA001356	51.9988	16.6974	17.926	7e-84	ref|XP_004926786.1| PREDICTED: uncharacterized protein F09G8.5-like, partial [Bombyx mori]
BGIBMGA001357	0	0.408974	0.297113	0	ref|XP_004926785.1| PREDICTED: uncharacterized protein LOC101736617 [Bombyx mori]
BGIBMGA001358	0	0.122941	0.0463114	/	No hits
BGIBMGA001359	0	0	0	/	No hits
BGIBMGA001360	0	0	0	/	No hits
BGIBMGA001361	0	0	0.0277605	0	ref|XP_004933725.1| PREDICTED: uncharacterized protein LOC101745266 [Bombyx mori]
BGIBMGA001362	2.46591	2.69329	1.9223	4e-17	gb|EHJ64309.1| hypothetical protein KGM_13606 [Danaus plexippus]
BGIBMGA001363	823.528	1338.37	1311.32	4e-53	ref|NP_001037207.1| 40S ribosomal protein S21 [Bombyx mori]
BGIBMGA001364	12.4491	17.9514	15.2302	0	ref|XP_004926768.1| PREDICTED: vacuolar protein sorting-associated protein 53 homolog [Bombyx mori]
BGIBMGA001365	3.66983	10.7161	6.95312	0	ref|XP_004926787.1| PREDICTED: polypeptide N-acetylgalactosaminyltransferase 1-like [Bombyx mori]
BGIBMGA001366	1.89573	2.6332	2.29213	1e-148	ref|XP_004926790.1| PREDICTED: uncharacterized protein LOC101737300 [Bombyx mori]
BGIBMGA001367	58.3049	38.2858	35.2017	0	ref|XP_004926772.1| PREDICTED: aldose reductase-like [Bombyx mori]
BGIBMGA001368	0.0194643	0.0537073	0.0202313	0	ref|XP_004926773.1| PREDICTED: cell wall protein DAN4-like [Bombyx mori]
BGIBMGA001369	0	0	0	0	ref|XP_004926774.1| PREDICTED: trypsin delta/gamma-like [Bombyx mori]
BGIBMGA001370	27.5819	23.3751	23.7449	0	gb|EHJ74839.1| hypothetical protein KGM_01482 [Danaus plexippus]
BGIBMGA001371	22.6681	19.2387	19.1234	1e-141	ref|XP_972434.2| PREDICTED: similar to AGAP007474-PA [Tribolium castaneum]
BGIBMGA001372	29.2214	24.5577	25.4106	1e-159	ref|XP_001657587.1| talin [Aedes aegypti] gb|EAT42216.1| AAEL006222-PA [Aedes aegypti]
BGIBMGA001373	54.3691	45.352	46.64	1e-142	gb|EHJ70722.1| hypothetical protein KGM_03426 [Danaus plexippus]
BGIBMGA001374	0.222327	1.31456	1.55159	0	ref|XP_004926776.1| PREDICTED: uncharacterized protein LOC101735509 isoform X1 [Bombyx mori]
BGIBMGA001375	2.08917	3.56855	2.68851	0	ref|NP_001243910.1| atf2 [Bombyx mori] gb|ADM32512.1| atf2 [Bombyx mori]
BGIBMGA001376	22.6414	13.0424	15.3904	6e-68	ref|XP_004926791.1| PREDICTED: protein quiver-like [Bombyx mori]
BGIBMGA001377	0	0.270215	0.218118	0	ref|XP_004926781.1| PREDICTED: uncharacterized protein LOC101736094 [Bombyx mori]
BGIBMGA001378	0	0.264027	0.298373	1e-59	ref|XP_004926781.1| PREDICTED: uncharacterized protein LOC101736094 [Bombyx mori]
BGIBMGA001379	2.54407	2.52588	1.05072	0	ref|XP_004926792.1| PREDICTED: uncharacterized protein LOC101737726 [Bombyx mori]
BGIBMGA001380	31.3012	26.9195	24.8051	1e-130	gb|EHJ66282.1| hypothetical protein KGM_14990 [Danaus plexippus]
BGIBMGA001381	12.5122	8.18402	5.94386	0	ref|XP_004926784.1| PREDICTED: uncharacterized protein LOC101736478 [Bombyx mori]
BGIBMGA001382	52.5245	31.5172	31.227	5e-92	ref|XP_004927698.1| PREDICTED: serum response factor homolog [Bombyx mori]
BGIBMGA001383	6.24118	5.13484	4.81742	0	ref|XP_004927696.1| PREDICTED: probable UDP-glucose 4-epimerase-like [Bombyx mori]
BGIBMGA001384	34.8702	21.0669	18.8327	5e-70	ref|XP_004933723.1| PREDICTED: serum response factor homolog [Bombyx mori]
BGIBMGA001385	0.119761	0.0367171	0.684642	0	ref|XP_004929734.1| PREDICTED: spermine oxidase-like [Bombyx mori]
BGIBMGA001386	56.0223	79.1448	68.135	0	ref|NP_001040268.1| phosphoribosyl pyrophosphate synthetase [Bombyx mori]
BGIBMGA001387	0.0580325	0	0	/	No hits
BGIBMGA001388	0.164935	24.0444	10.286	1e-69	ref|XP_004929726.1| PREDICTED: uncharacterized protein LOC101746808 [Bombyx mori]
BGIBMGA001389	0	0	0	2e-71	ref|XP_004929725.1| PREDICTED: uncharacterized protein LOC101746669 [Bombyx mori]
BGIBMGA001390	3.47664	4.70847	3.39813	0	ref|XP_004929794.1| PREDICTED: uncharacterized protein LOC101746153 [Bombyx mori]
BGIBMGA001391	7.52102	6.56064	8.81005	1e-116	ref|XP_004929722.1| PREDICTED: steroid receptor seven-up, isoforms B/C [Bombyx mori]
BGIBMGA001392	13.3625	14.2333	13.6694	4e-36	gb|AAA93013.1| svp, partial [Schistocerca americana]
BGIBMGA001393	0	0	0	3e-82	gb|EHJ70004.1| hypothetical protein KGM_20820 [Danaus plexippus]
BGIBMGA001394	2.45879	2.92663	1.50334	/	No hits
BGIBMGA001395	126.552	203.941	160.296	1e-143	ref|NP_001040460.1| proteasome beta 3 subunit [Bombyx mori]
BGIBMGA001396	12.7787	17.4792	15.3256	0	ref|XP_004929721.1| PREDICTED: very-long-chain (3R)-3-hydroxyacyl-[acyl-carrier protein] dehydratase-like [Bombyx mori]
BGIBMGA001397	0.0482116	0.133029	0.0501113	1e-143	ref|XP_004929720.1| PREDICTED: uncharacterized protein LOC101745971 [Bombyx mori]
BGIBMGA001398	3.83813	8.92452	4.46002	1e-175	ref|XP_004929790.1| PREDICTED: uncharacterized protein LOC101745578 [Bombyx mori]
BGIBMGA001399	21.8991	45.4153	44.4511	0	ref|NP_001040381.1| fructose-1,6-bisphosphatase [Bombyx mori]
BGIBMGA001400	0.052181	0.223971	0.0723161	2e-33	gb|EHJ73251.1| hypothetical protein KGM_04771 [Danaus plexippus]
BGIBMGA001401	2.93948	10.0453	7.63826	0	ref|XP_004929715.1| PREDICTED: NAD-dependent protein deacetylase Sirt6-like [Bombyx mori]
BGIBMGA001402	110.847	55.2876	58.8994	0	ref|NP_001040475.1| mitochondrial aldehyde dehydrogenase [Bombyx mori]
BGIBMGA001403	2.00882	1.73676	1.6147	0	ref|XP_004929713.1| PREDICTED: uncharacterized protein LOC101744711 [Bombyx mori]
BGIBMGA001404	0.0683729	0	0	5e-83	ref|XP_004932765.1| PREDICTED: RNA-directed DNA polymerase from mobile element jockey-like [Bombyx mori]
BGIBMGA001405	0	0.0532115	0	0	ref|XP_004929787.1| PREDICTED: uncharacterized protein LOC101744999 [Bombyx mori]
BGIBMGA001406	81.5877	138.638	83.7368	0	ref|XP_004929712.1| PREDICTED: T-complex protein 1 subunit gamma-like [Bombyx mori]
BGIBMGA001407	1.13349	4.25189	1.94048	0	ref|XP_004929711.1| PREDICTED: uncharacterized protein LOC101744418 [Bombyx mori]
BGIBMGA001408	3.53883	7.41862	2.318	0	ref|XP_004929786.1| PREDICTED: zinc finger protein basonuclin-2-like [Bombyx mori]
BGIBMGA001409	0	0	0	/	No hits
BGIBMGA001410	0.187134	1.53267	0.472376	0	ref|XP_004929784.1| PREDICTED: uncharacterized protein LOC101744570 [Bombyx mori]
BGIBMGA001411	65.1715	86.4687	80.1335	0	ref|NP_001040223.1| ubiquitin conjugating enzyme E2 [Bombyx mori]
BGIBMGA001412	0	0	0	8e-39	ref|NP_001127726.1| neuropeptide receptor A28 [Bombyx mori]
BGIBMGA001413	0.341864	0.314432	0.355335	/	No hits
BGIBMGA001414	0.119508	0.183196	0.248433	1e-159	ref|XP_004929709.1| PREDICTED: uncharacterized protein LOC101744137 [Bombyx mori]
BGIBMGA001415	129.951	144.074	141.679	0	ref|XP_004929696.1| PREDICTED: polyubiquitin-A-like isoform X1 [Bombyx mori]
BGIBMGA001416	11.5422	11.8147	9.17072	0	ref|XP_004929774.1| PREDICTED: dmX-like protein 2-like [Bombyx mori]
BGIBMGA001417	52.8635	46.8029	52.2515	0	ref|XP_004929690.1| PREDICTED: protein ariadne-1-like isoform X1 [Bombyx mori]
BGIBMGA001418	0	0	0	/	No hits
BGIBMGA001419	0.0258988	0.0952823	0.323032	0	gb|ABB58823.1| cytochrome P450 Cyp6b29 [Bombyx mandarina]
BGIBMGA001420	0	0	0.125278	6e-40	ref|XP_004923770.1| PREDICTED: uncharacterized protein LOC101743770 [Bombyx mori]
BGIBMGA001421	0.110603	0	0	/	No hits
BGIBMGA001422	2.23023	1.13609	0.6776	0	ref|XP_004929687.1| PREDICTED: transcription factor Sp3-like isoform X1 [Bombyx mori]
BGIBMGA001423	13.3509	14.4456	12.6435	0	ref|XP_004929772.1| PREDICTED: unconventional myosin-IXa-like [Bombyx mori]
BGIBMGA001424	0.166394	0.459126	0.432376	/	No hits
BGIBMGA001425	13.9515	24.2458	17.2764	0	ref|XP_004929675.1| PREDICTED: methyl-CpG-binding domain protein 2-like isoform X1 [Bombyx mori]
BGIBMGA001426	0.177104	0.0542975	0.076701	0	ref|XP_004929679.1| PREDICTED: tubulin polyglutamylase TTLL13-like [Bombyx mori]
BGIBMGA001427	7.83172	8.54376	8.02379	0	ref|XP_004929674.1| PREDICTED: DET1 homolog [Bombyx mori]
BGIBMGA001428	4.15742	4.48998	4.63742	0	ref|XP_004929770.1| PREDICTED: ADAM 17-like protease-like [Bombyx mori]
BGIBMGA001429	0	0	0	/	No hits
BGIBMGA001430	10.5527	14.7645	11.2125	0	ref|XP_004929663.1| PREDICTED: integrator complex subunit 3 homolog [Bombyx mori]
BGIBMGA001431	19.9163	24.1932	20.3946	0	ref|XP_004929660.1| PREDICTED: arrestin domain-containing protein 3-like [Bombyx mori]
BGIBMGA001432	51.5219	62.843	54.1676	1e-70	ref|XP_004929660.1| PREDICTED: arrestin domain-containing protein 3-like [Bombyx mori]
BGIBMGA001433	45.2277	33.3021	29.8433	8e-38	ref|XP_004929767.1| PREDICTED: A disintegrin and metalloproteinase with thrombospondin motifs 7-like [Bombyx mori]
BGIBMGA001434	36.6734	25.7848	22.8887	8e-47	ref|XP_004929767.1| PREDICTED: A disintegrin and metalloproteinase with thrombospondin motifs 7-like [Bombyx mori]
BGIBMGA001435	44.7004	29.8018	25.2589	0	ref|XP_004929767.1| PREDICTED: A disintegrin and metalloproteinase with thrombospondin motifs 7-like [Bombyx mori]
BGIBMGA001436	2.19592	5.84873	5.2306	0	ref|XP_004929657.1| PREDICTED: leucine-rich repeat protein 1-like [Bombyx mori]
BGIBMGA001437	121.521	214.337	163.04	1e-174	ref|NP_001037678.1| eukaryotic translation initiation factor 2 subunit 2 [Bombyx mori]
BGIBMGA001438	17.8454	30.9488	21.4226	0	ref|XP_004929654.1| PREDICTED: microfibrillar-associated protein 1-like [Bombyx mori]
BGIBMGA001439	0.0959313	1.3235	1.89451	1e-35	ref|XP_004929652.1| PREDICTED: uncharacterized protein LOC101737118 [Bombyx mori]
BGIBMGA001440	0.57854	1.19726	0.826837	5e-07	ref|XP_004470250.1| PREDICTED: microtubule-associated protein 6-like [Dasypus novemcinctus]
BGIBMGA001441	0.189925	0.218355	0.197408	6e-36	gb|EHJ67331.1| hypothetical protein KGM_12761 [Danaus plexippus]
BGIBMGA001442	0	0	0	/	No hits
BGIBMGA001443	0.164935	0	0	/	No hits
BGIBMGA001444	5141.94	15974.9	10505.2	1e-124	tpd|FAA00523.1| TPA: putative cuticle protein [Bombyx mori]
BGIBMGA001445	1.63456	2.85739	1.56178	0	ref|NP_001166728.1| cuticular protein RR-1 motif 20 precursor [Bombyx mori]
BGIBMGA001446	0	0	0	1e-35	ref|XP_004923770.1| PREDICTED: uncharacterized protein LOC101743770 [Bombyx mori]
BGIBMGA001447	8.28822	7.67798	7.04472	0	ref|XP_004929759.1| PREDICTED: RNA polymerase II elongation factor ELL-like [Bombyx mori]
BGIBMGA001448	15.5131	21.2698	16.4446	0	ref|XP_004929649.1| PREDICTED: arginine-glutamic acid dipeptide repeats protein-like isoform X1 [Bombyx mori]
BGIBMGA001449	5.57703	7.47441	5.71396	4e-76	ref|XP_004929648.1| PREDICTED: GRAM domain-containing protein 1B-like [Bombyx mori]
BGIBMGA001450	17.173	16.6942	16.9897	0	ref|XP_004929648.1| PREDICTED: GRAM domain-containing protein 1B-like [Bombyx mori]
BGIBMGA001451	2.87568	2.84838	4.48349	2e-25	ref|XP_004929758.1| PREDICTED: protein giant-lens-like [Bombyx mori]
BGIBMGA001452	73.4718	12.2361	62.7233	1e-129	ref|XP_004929645.1| PREDICTED: zonadhesin-like [Bombyx mori]
BGIBMGA001453	13.8608	3.99086	6.26391	1e-38	ref|XP_004929755.1| PREDICTED: kin of IRRE-like protein 3-like [Bombyx mori]
BGIBMGA001454	0	0	0	/	No hits
BGIBMGA001455	0	0	0.0638674	/	No hits
BGIBMGA001456	11.9916	19.5736	15.3191	0	ref|XP_004929643.1| PREDICTED: G patch domain and KOW motifs-containing protein-like isoform X1 [Bombyx mori]
BGIBMGA001457	8.02871	18.0946	11.8273	0	ref|XP_004929753.1| PREDICTED: chromatin assembly factor 1 subunit A-like [Bombyx mori]
BGIBMGA001458	20.9667	27.0964	21.6235	0	ref|NP_001036922.1| MAP kinse-ERK kinase [Bombyx mori] dbj|BAE46742.1| MAP kinse-ERK kinase [Bombyx mori]
BGIBMGA001459	5.24302	6.15258	3.00668	/	No hits
BGIBMGA001460	78.7126	138.98	103.109	1e-109	ref|XP_004929640.1| PREDICTED: uncharacterized protein LOC101735428 [Bombyx mori]
BGIBMGA001461	20.3183	38.9856	26.8769	1e-167	ref|XP_004929639.1| PREDICTED: alpha-tocopherol transfer protein-like [Bombyx mori]
BGIBMGA001462	0.970238	2.33866	1.98216	0	ref|XP_004929635.1| PREDICTED: uncharacterized protein LOC101746774 [Bombyx mori]
BGIBMGA001463	7.26693	13.9752	10.564	0	ref|XP_004929633.1| PREDICTED: uncharacterized protein LOC101746488 [Bombyx mori]
BGIBMGA001464	12.7639	26.2455	18.5835	0	ref|XP_004929631.1| PREDICTED: mitochondrial inner membrane protein OXA1L-like [Bombyx mori]
BGIBMGA001465	0	0	0	1e-109	ref|XP_004929749.1| PREDICTED: uncharacterized protein LOC101738754 [Bombyx mori]
BGIBMGA001466	0.228602	0.289105	0.252461	0	ref|XP_004929745.1| PREDICTED: putative leucine-rich repeat-containing protein DDB_G0290503-like [Bombyx mori]
BGIBMGA001467	13.5781	15.785	14.5286	0	ref|XP_004929628.1| PREDICTED: ubiquitin-like modifier-activating enzyme ATG7-like [Bombyx mori]
BGIBMGA001468	12.1176	15.8585	10.4325	2e-58	ref|XP_004929744.1| PREDICTED: protein pygopus-like [Bombyx mori]
BGIBMGA001469	11.1585	13.8188	13.6073	1e-62	ref|NP_001091782.1| chemosensory protein 16 precursor [Bombyx mori] gb|ABH88209.1| chemosensory protein 16 [Bombyx mori]
BGIBMGA001470	14.4475	20.8147	14.9062	0	ref|XP_004929743.1| PREDICTED: mucin-17-like [Bombyx mori]
BGIBMGA001471	1018.32	1400.91	1309.08	1e-94	ref|NP_001037209.1| ribosomal protein S15 [Bombyx mori] gb|AAU11820.1| ribosomal protein S15 [Bombyx mori]
BGIBMGA001472	1.96729	0.85885	1.01769	0	ref|XP_004929623.1| PREDICTED: bumetanide-sensitive sodium-(potassium)-chloride cotransporter-like [Bombyx mori]
BGIBMGA001473	0.697751	0.686796	0.992439	0	ref|XP_004929740.1| PREDICTED: bumetanide-sensitive sodium-(potassium)-chloride cotransporter-like, partial [Bombyx mori
BGIBMGA001474	34.6789	35.4464	29.9623	1e-107	ref|XP_004929621.1| PREDICTED: 39S ribosomal protein L23, mitochondrial-like [Bombyx mori]
BGIBMGA001475	13.9393	12.4916	10.1944	0	ref|XP_004929619.1| PREDICTED: uncharacterized protein LOC101744275 isoform X1 [Bombyx mori]
BGIBMGA001476	14.5454	14.493	15.4258	0	ref|XP_004929738.1| PREDICTED: 2-oxoglutarate and iron-dependent oxygenase domain-containing protein 3-like [Bombyx mori
BGIBMGA001477	9.92007	9.76026	10.7358	0	ref|XP_004929616.1| PREDICTED: DNA ligase 1-like isoform X1 [Bombyx mori]
BGIBMGA001478	10.9852	16.34	13.0645	0	ref|XP_004929614.1| PREDICTED: LOW QUALITY PROTEIN: protein SMG5-like [Bombyx mori]
BGIBMGA001479	3.40088	3.99086	3.59583	0	ref|XP_004929737.1| PREDICTED: uncharacterized protein LOC101736580 [Bombyx mori]
BGIBMGA001480	0	0.0596336	0	7e-52	ref|NP_001243938.1| insect intestinal mucin precursor [Bombyx mori]
BGIBMGA001481	3.46156	7.92328	5.56047	1e-142	ref|XP_004929610.1| PREDICTED: protein AF-9-like isoform X3 [Bombyx mori]
BGIBMGA001482	61.3433	71.0124	69.6234	2e-53	ref|XP_004929607.1| PREDICTED: UPF0729 protein AAEL015238-like [Bombyx mori]
BGIBMGA001483	1316.25	2068.39	2010.04	8e-82	ref|NP_001037267.1| ribosomal protein S17 [Bombyx mori]
BGIBMGA001484	3.80342	6.78116	4.70339	0	ref|XP_004929606.1| PREDICTED: ubiquitin carboxyl-terminal hydrolase 3-like [Bombyx mori]
BGIBMGA001485	0	0	0	/	No hits
BGIBMGA001486	0	0	0	6e-90	ref|NP_001166684.1| cuticular protein RR-2 motif 76 precursor [Bombyx mori]
BGIBMGA001487	0	0	0	1e-106	ref|NP_001166683.1| cuticular protein RR-2 motif 77 precursor [Bombyx mori]
BGIBMGA001488	0	0	0.0309231	0	ref|XP_004929735.1| PREDICTED: forkhead box protein C1-like [Bombyx mori]
BGIBMGA001489	0.0382944	0.105664	0.0199016	1e-170	ref|XP_004929605.1| PREDICTED: uncharacterized protein LOC101742405 [Bombyx mori]
BGIBMGA001490	75.3501	233.594	118.206	1e-162	ref|NP_001037356.1| 45 kDa immunophilin FKBP45 [Bombyx mori]
BGIBMGA001491	0	0.310202	0.0438193	1e-114	ref|XP_004929736.1| PREDICTED: chondroitin proteoglycan 2-like [Bombyx mori]
BGIBMGA001492	0.0895359	0.123527	0.0930639	1e-83	ref|XP_004934215.1| PREDICTED: uncharacterized protein LOC101735720 [Bombyx mori]
BGIBMGA001493	0	0.0735904	0.0498981	0	gb|EHJ64236.1| hypothetical protein KGM_12306 [Danaus plexippus]
BGIBMGA001494	14.3034	19.5349	16.911	0	ref|XP_004929611.1| PREDICTED: protein ENL-like [Bombyx mori]
BGIBMGA001495	49.0154	64.8871	49.6081	0	ref|XP_004929615.1| PREDICTED: ubiquitin-like protein 7-like [Bombyx mori]
BGIBMGA001496	21.8866	31.0647	27.5055	1e-139	ref|XP_004929618.1| PREDICTED: uncharacterized protein LOC101744136 [Bombyx mori]
BGIBMGA001497	6.11179	10.6145	7.61845	0	ref|XP_004929742.1| PREDICTED: uncharacterized protein LOC101737263 [Bombyx mori]
BGIBMGA001498	52.4918	23.0221	33.2273	0	ref|XP_004929625.1| PREDICTED: synaptic vesicle glycoprotein 2B-like isoform X1 [Bombyx mori]
BGIBMGA001499	7.14624	7.74129	6.00828	0	ref|XP_004929627.1| PREDICTED: uncharacterized protein LOC101745487 [Bombyx mori]
BGIBMGA001500	25.0589	34.8337	24.864	1e-161	gb|EHJ76838.1| mitochondrial ribosomal protein L2 [Danaus plexippus]
BGIBMGA001501	1482.29	2198.45	2068.95	1e-152	ref|NP_001037566.1| ribosomal protein S6 [Bombyx mori] gb|AAV34862.1| ribosomal protein S6 [Bombyx mori]
BGIBMGA001502	25.0235	11.347	17.1459	1e-175	ref|NP_001177770.1| geranylgeranyltransferase type I beta subunit [Bombyx mori]
BGIBMGA001503	0.123007	0.242436	0.456622	5e-22	gb|ELU12238.1| hypothetical protein CAPTEDRAFT_199780 [Capitella teleta]
BGIBMGA001504	0	0.0504191	0	1e-175	ref|XP_004929748.1| PREDICTED: chondroitin proteoglycan 2-like, partial [Bombyx mori]
BGIBMGA001505	0.0484602	0	0	2e-93	ref|NP_001091818.1| olfactory receptor 42 [Bombyx mori]
BGIBMGA001506	0	0	0.0332371	1e-114	ref|XP_004929630.1| PREDICTED: pancreatic lipase-related protein 2-like [Bombyx mori]
BGIBMGA001507	0.027409	0	0	0	ref|XP_004929629.1| PREDICTED: pancreatic triacylglycerol lipase-like [Bombyx mori]
BGIBMGA001508	0	0	0	0	ref|XP_004929630.1| PREDICTED: pancreatic lipase-related protein 2-like [Bombyx mori]
BGIBMGA001509	8.8315	13.8219	8.53174	0	ref|XP_004929632.1| PREDICTED: U3 small nucleolar RNA-associated protein 15 homolog [Bombyx mori]
BGIBMGA001510	11.9434	13.905	10.6667	0	ref|XP_004929750.1| PREDICTED: C-myc promoter-binding protein-like [Bombyx mori]
BGIBMGA001511	56.0495	29.5641	22.568	1e-152	ref|XP_004929634.1| PREDICTED: alpha-tocopherol transfer protein-like [Bombyx mori]
BGIBMGA001512	7.8112	13.9483	10.4535	0	ref|XP_004929751.1| PREDICTED: casein kinase I isoform gamma-3-like [Bombyx mori]
BGIBMGA001513	16.0547	30.6878	18.6535	0	gb|EHJ70834.1| furin-like convetase [Danaus plexippus]
BGIBMGA001514	0	0	0	/	No hits
BGIBMGA001515	0	0	0	5e-67	ref|XP_004929641.1| PREDICTED: uncharacterized protein LOC101735561 [Bombyx mori]
BGIBMGA001516	2.35032	4.05322	1.67951	6e-24	ref|XP_004929642.1| PREDICTED: uncharacterized protein LOC101735803 [Bombyx mori]
BGIBMGA001517	0	0	0.100739	/	No hits
BGIBMGA001518	0	0.0433427	0	0	ref|XP_004929754.1| PREDICTED: uncharacterized protein LOC101739747 [Bombyx mori]
BGIBMGA001519	9.08258	3.95704	3.14682	/	No hits
BGIBMGA001520	0	0	0	/	No hits
BGIBMGA001521	0.280635	0	0	/	No hits
BGIBMGA001522	4.50803	7.89996	4.4043	0	ref|XP_004929757.1| PREDICTED: elongation factor Tu GTP-binding domain-containing protein 1-like [Bombyx mori]
BGIBMGA001523	6.31228	10.1292	6.84019	4e-46	ref|XP_004929646.1| PREDICTED: elongation factor Tu GTP-binding domain-containing protein 1-like [Bombyx mori]
BGIBMGA001524	0.0717654	0.132013	0.298373	1e-68	ref|XP_004929647.1| PREDICTED: uncharacterized protein LOC101736415 [Bombyx mori]
BGIBMGA001525	27.4589	54.8816	43.3052	0	ref|XP_004929760.1| PREDICTED: LOW QUALITY PROTEIN: tyrosine--tRNA ligase, cytoplasmic-like [Bombyx mori]
BGIBMGA001526	0	0	0	5e-67	gb|EHJ71270.1| hypothetical protein KGM_11840 [Danaus plexippus]
BGIBMGA001527	0.354765	0.163148	0.184372	4e-13	gb|EHJ75796.1| hypothetical protein KGM_07341 [Danaus plexippus]
BGIBMGA001528	12.0974	11.2046	10.0652	0	ref|XP_004929761.1| PREDICTED: flocculation protein FLO11-like [Bombyx mori]
BGIBMGA001529	0.636394	0.239452	0.180401	0	ref|XP_004929762.1| PREDICTED: small conductance calcium-activated potassium channel protein-like [Bombyx mori]
BGIBMGA001530	1.63376	1.21267	1.19167	0	ref|XP_004929763.1| PREDICTED: small conductance calcium-activated potassium channel protein-like [Bombyx mori]
BGIBMGA001531	0.0257569	0.0473801	0.0267718	0	ref|NP_001127719.1| neuropeptide receptor A21 [Bombyx mori] dbj|BAG68420.1| neuropeptide receptor A21 [Bombyx mori]
BGIBMGA001532	0.305732	0	0.15889	8e-77	ref|XP_004929651.1| PREDICTED: uncharacterized protein LOC101736896 [Bombyx mori]
BGIBMGA001533	1.59486	0.411756	0.23266	1e-132	gb|EHJ73549.1| hypothetical protein KGM_02657 [Danaus plexippus]
BGIBMGA001534	2.97804	74.8142	118.414	9e-59	ref|XP_004929766.1| PREDICTED: acyl-CoA Delta(11) desaturase [Bombyx mori]
BGIBMGA001535	0.093545	0.860385	1.55569	1e-146	ref|XP_004929652.1| PREDICTED: uncharacterized protein LOC101737118 [Bombyx mori]
BGIBMGA001536	9.25514	8.84848	10.0249	0	ref|XP_004929656.1| PREDICTED: beta-ureidopropionase-like [Bombyx mori]
BGIBMGA001537	18.2351	29.4898	23.0431	0	ref|XP_004929655.1| PREDICTED: 28S ribosomal protein S30, mitochondrial-like [Bombyx mori]
BGIBMGA001538	5.09037	9.58325	5.30748	0	ref|NP_001182006.1| elongator complex protein 1 [Bombyx mori]
BGIBMGA001539	14.0326	13.1106	13.4613	0	ref|XP_004929658.1| PREDICTED: G kinase-anchoring protein 1-like isoform X1 [Bombyx mori]
BGIBMGA001540	22.0698	26.6019	20.7826	0	ref|XP_004929661.1| PREDICTED: regulator of nonsense transcripts 1 homolog [Bombyx mori]
BGIBMGA001541	19.3484	23.6534	17.7782	3e-52	ref|XP_004929662.1| PREDICTED: stress-induced-phosphoprotein 1-like [Bombyx mori]
BGIBMGA001542	49.5812	73.3974	55.705	0	ref|XP_004929664.1| PREDICTED: myelin expression factor 2-like isoform X1 [Bombyx mori]
BGIBMGA001543	0	0.0778997	0.0880334	4e-26	ref|NP_001157209.1| olfactory receptor 8 [Bombyx mori] dbj|BAH66308.1| olfactory receptor [Bombyx mori]
BGIBMGA001544	0	0	0	1e-148	tpg|DAA05980.1| TPA_exp: odorant receptor 22 [Bombyx mori]
BGIBMGA001545	0	0	0	3e-68	ref|XP_004929768.1| PREDICTED: kin of IRRE-like protein 3-like [Bombyx mori]
BGIBMGA001546	21.5131	26.1094	19.7374	0	ref|XP_004929769.1| PREDICTED: dynein heavy chain, cytoplasmic-like [Bombyx mori]
BGIBMGA001547	42.8497	53.286	46.8505	0	ref|XP_004929769.1| PREDICTED: dynein heavy chain, cytoplasmic-like [Bombyx mori]
BGIBMGA001548	20.5733	13.5999	12.8266	0	ref|XP_004929673.1| PREDICTED: tyrosine-protein kinase CSK-like [Bombyx mori]
BGIBMGA001549	3373.59	2863.74	3612.74	1e-106	ref|XP_004929680.1| PREDICTED: polyubiquitin-C-like isoform X1 [Bombyx mori]
BGIBMGA001550	8.23651	14.437	11.4147	0	ref|NP_001166283.1| cyclin dependent kinase 7 [Bombyx mori]
BGIBMGA001551	74.4028	95.5611	77.0921	0	ref|XP_004929678.1| PREDICTED: ubiquilin-1-like isoform X2 [Bombyx mori]
BGIBMGA001552	19.3183	19.0692	18.8695	0	ref|XP_004929684.1| PREDICTED: probable phospholipid-transporting ATPase ID-like [Bombyx mori]
BGIBMGA001553	22.38	20.0791	22.4836	0	ref|XP_004929684.1| PREDICTED: probable phospholipid-transporting ATPase ID-like [Bombyx mori]
BGIBMGA001554	5.51109	9.66064	7.48041	1e-101	ref|XP_004929685.1| PREDICTED: ribosomal biogenesis protein LAS1L-like [Bombyx mori]
BGIBMGA001555	0.11465	0.210899	0.476669	/	No hits
BGIBMGA001556	28.3044	37.4544	35.1677	1e-111	dbj|BAF62110.1| phosphomevalonate kinase [Bombyx mori]
BGIBMGA001557	0.267244	0.548659	0.401781	0	ref|NP_001136084.1| voltage-gated sodium channel alpha subunit [Bombyx mori]
BGIBMGA001558	16.0279	26.4111	19.769	0	ref|XP_004929693.1| PREDICTED: isoleucine--tRNA ligase, cytoplasmic-like [Bombyx mori]
BGIBMGA001559	3.95433	4.31319	3.60071	0	ref|XP_004929694.1| PREDICTED: endophilin-A-like isoform X1 [Bombyx mori]
BGIBMGA001560	9.24005	9.43463	9.40514	0	ref|XP_004929706.1| PREDICTED: ras GTPase-activating protein 1-like [Bombyx mori]
BGIBMGA001561	7.5614	5.79897	5.99362	0	ref|XP_004929708.1| PREDICTED: protein prenyltransferase alpha subunit repeat-containing protein 1-like [Bombyx mori]
BGIBMGA001562	0.432242	0.397557	0.112318	3e-33	gb|EFA11911.1| hypothetical protein TcasGA2_TC004068 [Tribolium castaneum]
BGIBMGA001563	0.37356	0.114528	0.0647133	9e-65	gb|EHJ78462.1| hypothetical protein KGM_17040 [Danaus plexippus]
BGIBMGA001564	0.429422	0.380857	0.223171	1e-180	ref|XP_004929777.1| PREDICTED: protein split ends-like [Bombyx mori]
BGIBMGA001565	0	0.583531	0.539542	3e-44	gb|EHJ71534.1| hypothetical protein KGM_02292 [Danaus plexippus]
BGIBMGA001566	0.220755	0.436978	0.224465	0	ref|XP_004929779.1| PREDICTED: protein unc-13 homolog A-like [Bombyx mori]
BGIBMGA001567	40.4978	23.9452	22.7649	4e-23	ref|XP_004929780.1| PREDICTED: actin-binding Rho-activating protein-like [Bombyx mori]
BGIBMGA001568	0.0278144	0.10233	0.0289104	0	ref|XP_004929781.1| PREDICTED: sucrase-isomaltase, intestinal-like [Bombyx mori]
BGIBMGA001569	0.0368677	0	0.0383204	0	ref|XP_004929782.1| PREDICTED: lysosomal alpha-glucosidase-like [Bombyx mori]
BGIBMGA001570	7.132	25.4798	28.825	0	ref|NP_001040481.1| phosphoribosyl pyrophosphate synthetase [Bombyx mori]
BGIBMGA001571	3.02476	6.9175	4.50348	5e-40	ref|NP_001108465.1| glutathione S-transferase epsilon 6 [Bombyx mori]
BGIBMGA001572	4.11865	5.66726	4.61935	0	ref|XP_004929710.1| PREDICTED: probable ATP-dependent RNA helicase DHX34-like [Bombyx mori]
BGIBMGA001573	0.018916	0.191379	0.0196614	0	dbj|BAM73886.1| cytochrome P450 [Bombyx mori]
BGIBMGA001574	0	0	0	/	No hits
BGIBMGA001575	7.81995	12.1933	7.61022	0	ref|XP_004929788.1| PREDICTED: LOW QUALITY PROTEIN: centrosome-associated zinc finger protein CP190-like [Bombyx mori]
BGIBMGA001576	9.80723	15.8395	11.293	0	ref|XP_004929788.1| PREDICTED: LOW QUALITY PROTEIN: centrosome-associated zinc finger protein CP190-like [Bombyx mori]
BGIBMGA001577	0.875506	0.747734	0.80167	0	ref|XP_004929714.1| PREDICTED: uncharacterized protein LOC101744858 [Bombyx mori]
BGIBMGA001578	11.2454	11.3407	10.2979	1e-126	ref|XP_004929716.1| PREDICTED: dolichol kinase-like [Bombyx mori]
BGIBMGA001579	9.99243	18.0304	10.3069	0	ref|XP_004929717.1| PREDICTED: nuclear cap-binding protein subunit 1-like [Bombyx mori]
BGIBMGA001580	11.1355	17.2378	11.8272	1e-176	ref|XP_004929717.1| PREDICTED: nuclear cap-binding protein subunit 1-like [Bombyx mori]
BGIBMGA001581	19.4435	30.5448	22.8747	0	ref|NP_001139536.1| mortality factor 4-like [Bombyx mori]
BGIBMGA001582	6946.48	4381.05	5614.12	2e-45	ref|NP_001040465.1| tropomyosin-2 isoform 2 [Bombyx mori]
BGIBMGA001583	56.4076	57.4223	55.9181	1e-73	gb|EHJ73254.1| hypothetical protein KGM_04777 [Danaus plexippus]
BGIBMGA001584	229.885	317.536	249.072	1e-62	ref|NP_001103783.1| tropomyosin-2 isoform 3 [Bombyx mori]
BGIBMGA001585	4406.14	3441.15	4613.42	2e-73	gb|EGI62882.1| Tropomyosin [Acromyrmex echinatior]
BGIBMGA001586	7.99478	8.91921	10.0025	/	No hits
BGIBMGA001587	11781.1	7163.92	9446.94	1e-175	ref|NP_001040445.1| tropomyosin-1 [Bombyx mori]
BGIBMGA001588	0	0.251363	0.227249	7e-60	ref|XP_004929789.1| PREDICTED: synaptotagmin-4-like [Bombyx mori]
BGIBMGA001589	0.030036	0.19338	0.0312195	0	ref|XP_004929789.1| PREDICTED: synaptotagmin-4-like [Bombyx mori]
BGIBMGA001590	20.6459	10.5627	11.4195	0	ref|XP_004929791.1| PREDICTED: OTU domain-containing protein 7B-like [Bombyx mori]
BGIBMGA001591	7.2466	9.33862	7.28916	0	ref|XP_004929719.1| PREDICTED: mucin-4-like isoform X2 [Bombyx mori]
BGIBMGA001592	0.197229	0.181403	0.1025	0	ref|NP_001040532.1| vacuolar ATP synthase subunit D [Bombyx mori]
BGIBMGA001593	158.234	216.789	210.98	1e-107	ref|NP_001040176.1| NADH dehydrogenase (ubiquinone) 1 alpha subcomplex, 13 [Bombyx mori]
BGIBMGA001594	12.5815	13.2158	11.3159	0	gb|EHJ69896.1| putative phosphatidylinositol-4-phosphate 5-kinase, type II, beta isoform 1 [Danaus plexippus]
BGIBMGA001595	86.8658	589.377	340.315	0	ref|NP_001165388.1| aliphatic nitrilase [Bombyx mori] gb|ADB27116.1| aliphatic nitrilase [Bombyx mori]
BGIBMGA001596	0.0534163	0.982599	0.832816	4e-90	ref|XP_004929724.1| PREDICTED: acyl-coenzyme A thioesterase 13-like [Bombyx mori]
BGIBMGA001597	0	0	0	1e-55	ref|XP_004929728.1| PREDICTED: uncharacterized protein LOC101747082 [Bombyx mori]
BGIBMGA001598	0.0846961	0.155799	0.0440167	1e-149	gb|EHJ65682.1| hypothetical protein KGM_07125 [Danaus plexippus]
BGIBMGA001599	10.9432	9.63171	17.3843	0	ref|XP_004929729.1| PREDICTED: organic cation transporter protein-like [Bombyx mori]
BGIBMGA001600	7.85528	8.16649	8.0128	0	ref|XP_004929730.1| PREDICTED: organic cation transporter protein-like [Bombyx mori]
BGIBMGA001601	2.29082	0.328362	0.185539	0	ref|XP_004929731.1| PREDICTED: organic cation transporter protein-like [Bombyx mori]
BGIBMGA001602	4.14969	2.26414	2.68052	0	ref|XP_004929733.1| PREDICTED: histone H4 transcription factor-like [Bombyx mori]
BGIBMGA001603	0.134689	0.0743284	0.0839975	1e-30	gb|EHJ69750.1| putative pol-like protein [Danaus plexippus]
BGIBMGA001604	0	0	0	2e-60	ref|XP_004922367.1| PREDICTED: lisH domain-containing protein C1711.05-like [Bombyx mori]
BGIBMGA001605	5.26471	11.068	7.81737	/	No hits
BGIBMGA001606	0.124246	1.14276	0.344377	/	No hits
BGIBMGA001607	15.4223	40.7083	17.5671	3e-48	ref|XP_004922285.1| PREDICTED: alpha-1,6-mannosyl-glycoprotein 2-beta-N-acetylglucosaminyltransferase-like [Bombyx mori]
BGIBMGA001608	11.6983	27.7702	13.9561	0	ref|XP_004922285.1| PREDICTED: alpha-1,6-mannosyl-glycoprotein 2-beta-N-acetylglucosaminyltransferase-like [Bombyx mori]
BGIBMGA001609	3.53272	8.61136	4.87582	0	ref|XP_004922282.1| PREDICTED: UDP-N-acetylhexosamine pyrophosphorylase-like protein 1-like [Bombyx mori]
BGIBMGA001610	2.56258	2.65511	2.26241	0	ref|XP_004922281.1| PREDICTED: regulator of G-protein signaling 7-like [Bombyx mori]
BGIBMGA001611	0.482845	0.104494	0.177131	0	ref|XP_004922365.1| PREDICTED: trichohyalin-like [Bombyx mori]
BGIBMGA001612	9.71996	19.5898	11.2071	1e-110	ref|XP_004922279.1| PREDICTED: PR domain zinc finger protein 16-like [Bombyx mori]
BGIBMGA001613	2.90224	5.52122	6.78089	0	ref|XP_004922278.1| PREDICTED: probable galactose-1-phosphate uridylyltransferase-like [Bombyx mori]
BGIBMGA001614	3.59646	3.73344	2.60142	1e-157	ref|XP_004922363.1| PREDICTED: uncharacterized protein LOC101735822 [Bombyx mori]
BGIBMGA001615	4.96178	3.72296	2.85008	1e-100	ref|XP_004922362.1| PREDICTED: zinc finger protein 480-like [Bombyx mori]
BGIBMGA001616	22.3303	48.9543	35.4201	0	ref|XP_004922361.1| PREDICTED: guanine nucleotide-binding protein-like 1-like [Bombyx mori]
BGIBMGA001617	0.0348195	0.160127	0.0361915	/	No hits
BGIBMGA001618	0.127044	0.11685	0	2e-10	ref|XP_004922359.1| PREDICTED: nucleolysin TIA-1 isoform p40-like [Bombyx mori]
BGIBMGA001619	0.304495	0.245053	0.158246	1e-137	ref|XP_004922359.1| PREDICTED: nucleolysin TIA-1 isoform p40-like [Bombyx mori]
BGIBMGA001620	0.0334565	0.0307718	0.208649	/	No hits
BGIBMGA001621	16.0275	17.4761	14.4074	1e-143	ref|XP_004922273.1| PREDICTED: suppressor protein SRP40-like [Bombyx mori]
BGIBMGA001622	0.201456	0.802924	0.802676	6e-54	ref|XP_004922272.1| PREDICTED: uncharacterized protein LOC101745021 [Bombyx mori]
BGIBMGA001623	14.0866	19.8568	15.8512	1e-175	ref|XP_004922271.1| PREDICTED: zinc finger and BTB domain-containing protein 41-like [Bombyx mori]
BGIBMGA001624	1.97976	4.2138	2.44562	0	ref|XP_004922355.1| PREDICTED: zinc finger protein Xfin-like [Bombyx mori]
BGIBMGA001625	0.0465409	0.0428063	0.0483748	3e-99	gb|EHJ75752.1| hypothetical protein KGM_01382 [Danaus plexippus]
BGIBMGA001626	0.0398359	0.146557	0.289839	5e-50	gb|EHJ75752.1| hypothetical protein KGM_01382 [Danaus plexippus]
BGIBMGA001627	98.7549	131.999	94.0851	5e-46	gb|EHJ75755.1| hypothetical protein KGM_01391 [Danaus plexippus]
BGIBMGA001628	7.07569	32.494	30.8066	1e-110	ref|XP_004922267.1| PREDICTED: zinc finger protein 62-like [Bombyx mori]
BGIBMGA001629	0.309133	0.551928	0.680428	1e-178	ref|XP_004921681.1| PREDICTED: juvenile hormone esterase-like [Bombyx mori]
BGIBMGA001630	3.06268	5.99041	5.15785	1e-159	ref|XP_004921681.1| PREDICTED: juvenile hormone esterase-like [Bombyx mori]
BGIBMGA001631	0.0360202	0.0331298	0.112318	/	No hits
BGIBMGA001632	2.53444	2.76939	2.22903	0	ref|XP_004922261.1| PREDICTED: zinc finger and BTB domain-containing protein 41-like [Bombyx mori]
BGIBMGA001633	0	0.971558	0	5e-30	gb|EHJ66224.1| hypothetical protein KGM_02647 [Danaus plexippus]
BGIBMGA001634	0.105395	0.504078	0.306735	0	ref|XP_004922345.1| PREDICTED: uncharacterized protein LOC101745063 [Bombyx mori]
BGIBMGA001635	1.14	0.531068	0.923311	0	ref|XP_004922344.1| PREDICTED: heat shock protein 68-like [Bombyx mori]
BGIBMGA001636	0.703995	0.134897	0.365867	2e-19	gb|EHJ74950.1| hatching enzyme [Danaus plexippus]
BGIBMGA001637	11.6974	14.1856	9.77171	1e-160	ref|XP_004922255.1| PREDICTED: histone chaperone asf1-like [Bombyx mori]
BGIBMGA001638	53.2937	98.4318	119.707	0	ref|XP_004922341.1| PREDICTED: xaa-Pro aminopeptidase 1-like, partial [Bombyx mori]
BGIBMGA001639	1.80264	1.26652	1.37923	0	ref|XP_004922254.1| PREDICTED: xaa-Pro aminopeptidase 1-like [Bombyx mori]
BGIBMGA001640	0.434934	0	0.0695495	0	ref|XP_004922254.1| PREDICTED: xaa-Pro aminopeptidase 1-like [Bombyx mori]
BGIBMGA001641	0.121419	0.654099	0.576927	2e-83	ref|XP_001603771.2| PREDICTED: endoplasmic reticulum aminopeptidase 2-like [Nasonia vitripennis]
BGIBMGA001642	0.1035	0.777425	0.717189	1e-169	gb|EHJ74954.1| hypothetical protein KGM_12858 [Danaus plexippus]
BGIBMGA001643	3.7373	5.82863	3.06421	0	ref|XP_004922251.1| PREDICTED: lipopolysaccharide-induced tumor necrosis factor-alpha factor-like [Bombyx mori]
BGIBMGA001644	7.52228	11.6451	6.94047	0	ref|XP_004922339.1| PREDICTED: la-related protein 1-like [Bombyx mori]
BGIBMGA001645	35.393	36.7492	24.1059	1e-168	ref|XP_004922250.1| PREDICTED: uncharacterized protein LOC101741417 [Bombyx mori]
BGIBMGA001646	22.0264	18.9835	15.138	0	ref|XP_004922247.1| PREDICTED: uncharacterized protein LOC101741044 [Bombyx mori]
BGIBMGA001647	30.0117	51.0498	46.6035	8e-25	ref|XP_004922247.1| PREDICTED: uncharacterized protein LOC101741044 [Bombyx mori]
BGIBMGA001648	14.5292	11.4506	9.83093	0	ref|XP_004922337.1| PREDICTED: ferrochelatase, mitochondrial-like [Bombyx mori]
BGIBMGA001649	0.152866	0.0702998	0.0397224	/	No hits
BGIBMGA001650	6.69159	16.8074	10.5617	0	ref|XP_004922336.1| PREDICTED: leishmanolysin-like peptidase-like [Bombyx mori]
BGIBMGA001651	0	0.643916	0.831635	1e-125	sp|P09971.3|PBAN_BOMMO RecName: Full=PBAN-type neuropeptides; AltName: Full=Neo-PBAN; AltName: Full=Pheromone/pyrokinin
BGIBMGA001652	0	0	0	8e-17	gb|EHJ67285.1| hypothetical protein KGM_03742 [Danaus plexippus]
BGIBMGA001653	5.13904	4.46904	3.87324	3e-08	gb|EHJ70294.1| hypothetical protein KGM_22381 [Danaus plexippus]
BGIBMGA001654	5.41829	5.67657	3.80425	1e-147	ref|XP_004922230.1| PREDICTED: uncharacterized protein LOC101739061 [Bombyx mori]
BGIBMGA001655	17.5973	19.6693	18.4696	0	ref|XP_004922227.1| PREDICTED: sorting nexin-16-like [Bombyx mori]
BGIBMGA001656	29.1873	20.1938	15.0635	0	ref|XP_004922330.1| PREDICTED: zinc finger protein 808-like [Bombyx mori]
BGIBMGA001657	2.3964	1.29582	1.19751	1e-133	ref|XP_004922328.1| PREDICTED: uncharacterized protein LOC101741899 [Bombyx mori]
BGIBMGA001658	3.61587	4.72252	5.59994	1e-178	ref|XP_004922327.1| PREDICTED: zinc finger protein 567-like [Bombyx mori]
BGIBMGA001659	10.3533	7.66178	7.3597	2e-87	ref|XP_004922326.1| PREDICTED: zinc finger and BTB domain-containing protein 17-like [Bombyx mori]
BGIBMGA001660	3.7059	2.94209	3.20317	1e-111	ref|XP_004922220.1| PREDICTED: zinc finger protein 70-like isoform X2 [Bombyx mori]
BGIBMGA001661	12.8199	9.74738	8.40959	1e-115	ref|XP_004922218.1| PREDICTED: zinc finger protein 62 homolog [Bombyx mori]
BGIBMGA001662	19.0941	19.2711	17.4982	8e-76	gb|EHJ71667.1| hypothetical protein KGM_09173 [Danaus plexippus]
BGIBMGA001663	5.76207	1.2273	1.04021	2e-49	ref|XP_004922323.1| PREDICTED: uncharacterized protein LOC101741194 [Bombyx mori]
BGIBMGA001664	4.26058	1.34302	1.53852	0	ref|XP_004922215.1| PREDICTED: solute carrier family 2, facilitated glucose transporter member 1 [Bombyx mori]
BGIBMGA001665	0.366283	0.224594	0.253811	2e-88	ref|XP_004922320.1| PREDICTED: uncharacterized protein LOC101740762 [Bombyx mori]
BGIBMGA001666	13.4435	12.8597	10.2597	0	ref|XP_004922213.1| PREDICTED: bromodomain-containing protein 8-like [Bombyx mori]
BGIBMGA001667	0.247402	0	0	/	No hits
BGIBMGA001668	17.1014	9.05863	5.86302	4e-29	ref|NP_001040499.1| Erg28-domain containing protein [Bombyx mori] gb|ABF51513.1| GA14428-PA [Bombyx mori]
BGIBMGA001669	27.3988	39.6645	34.0067	0	ref|XP_004922211.1| PREDICTED: LOW QUALITY PROTEIN: solute carrier family 25 member 44-like [Bombyx mori]
BGIBMGA001670	11.2455	10.1451	8.85259	0	ref|XP_004922208.1| PREDICTED: cytoplasmic FMR1-interacting protein-like [Bombyx mori]
BGIBMGA001671	0.0767451	0	0	6e-65	ref|XP_004922316.1| PREDICTED: uncharacterized protein LOC101740219 [Bombyx mori]
BGIBMGA001672	0.181667	0	0.0944126	1e-47	gb|EHJ70318.1| hypothetical protein KGM_07961 [Danaus plexippus]
BGIBMGA001673	0.163028	0.949656	1.18616	/	No hits
BGIBMGA001674	5.08177	4.67398	3.1692	2e-71	ref|XP_004922313.1| PREDICTED: uncharacterized protein LOC101739668 [Bombyx mori]
BGIBMGA001675	1.84675	1.40199	1.19698	0	ref|XP_004922313.1| PREDICTED: uncharacterized protein LOC101739668 [Bombyx mori]
BGIBMGA001676	0.022545	0.8087	0.703	0	ref|XP_004922202.1| PREDICTED: uncharacterized protein LOC101746930 isoform X1 [Bombyx mori]
BGIBMGA001677	6.08447	11.6167	8.56166	0	ref|XP_004922312.1| PREDICTED: uncharacterized protein LOC101739527 [Bombyx mori]
BGIBMGA001678	0.0808132	7.60627	0.279992	0	ref|NP_001037626.1| neverland [Bombyx mori] dbj|BAE94192.1| Rieske-domain protein Neverland [Bombyx mori]
BGIBMGA001679	20.2415	24.3524	18.646	2e-64	ref|XP_004922196.1| PREDICTED: gametocyte-specific factor 1-like [Bombyx mori]
BGIBMGA001680	2.55306	2.87308	2.46634	0	ref|XP_004922194.1| PREDICTED: zinc finger protein 583-like [Bombyx mori]
BGIBMGA001681	2.46153	3.65514	2.37357	0	ref|XP_004922309.1| PREDICTED: zinc finger protein 227-like [Bombyx mori]
BGIBMGA001682	3.49057	4.92272	3.72486	1e-131	ref|XP_004922307.1| PREDICTED: zinc finger protein 98-like [Bombyx mori]
BGIBMGA001683	1.38811	10.7167	8.19774	0	ref|XP_004922187.1| PREDICTED: tubulin beta-1 chain-like [Bombyx mori]
BGIBMGA001684	4.93754	0	0.0518393	0	ref|XP_004922185.1| PREDICTED: zinc finger protein 227-like [Bombyx mori]
BGIBMGA001685	1.91562	1.24688	0.980234	0	ref|XP_004922300.1| PREDICTED: zinc finger protein 600-like [Bombyx mori]
BGIBMGA001686	4.49172	9.19931	5.45587	0	ref|XP_004922182.1| PREDICTED: uncharacterized protein LOC101743619 [Bombyx mori]
BGIBMGA001687	15.4303	0.563926	1.16836
BGIBMGA001688	0.262056	0.120514	0.238334	9e-93	ref|XP_004922181.1| PREDICTED: dynein light chain 1, axonemal-like [Bombyx mori]
BGIBMGA001689	3.81695	3.9068	2.73237	0	ref|XP_004922298.1| PREDICTED: zinc finger protein 845-like [Bombyx mori]
BGIBMGA001690	3.64825	3.48456	2.58356	0	ref|XP_004922173.1| PREDICTED: uncharacterized protein LOC101742376 [Bombyx mori]
BGIBMGA001691	0.181062	0.269014	0.246102	0	ref|XP_004922297.1| PREDICTED: LOW QUALITY PROTEIN: monocarboxylate transporter 13-like [Bombyx mori]
BGIBMGA001692	6.15945	4.67792	4.17825	0	ref|XP_004922296.1| PREDICTED: intersectin-1-like [Bombyx mori]
BGIBMGA001693	13.3597	17.8523	13.9095	0	ref|XP_004922169.1| PREDICTED: S-phase kinase-associated protein 2-like [Bombyx mori]
BGIBMGA001694	8.80186	16.8585	7.67309	0	ref|XP_004922167.1| PREDICTED: uncharacterized protein LOC101741511 [Bombyx mori]
BGIBMGA001695	79.8314	119.024	141.847	0	ref|XP_004922295.1| PREDICTED: lysosomal alpha-mannosidase-like [Bombyx mori]
BGIBMGA001696	0.00452855	0	0	5e-19	ref|XP_001654095.1| hypothetical protein AaeL_AAEL009910 [Aedes aegypti] gb|EAT38166.1| AAEL009910-PA [Aedes aegypti]
BGIBMGA001697	5.05615	6.10367	4.3521	4e-38	ref|XP_004922164.1| PREDICTED: copper chaperone for superoxide dismutase-like [Bombyx mori]
BGIBMGA001698	11.0726	13.7966	12.7249	1e-110	ref|XP_004922164.1| PREDICTED: copper chaperone for superoxide dismutase-like [Bombyx mori]
BGIBMGA001699	17.8849	23.0424	17.3119	0	ref|XP_004922162.1| PREDICTED: ran GTPase-activating protein 1-like [Bombyx mori]
BGIBMGA001700	15.042	10.219	7.55086	2e-72	ref|NP_001040521.1| ubiquitin-related modifier 1 homolog [Bombyx mori] sp|Q1HQ10.1|URM1_BOMMO RecName: Full=Ubiquitin-re
BGIBMGA001701	0	0.0409804	0	/	No hits
BGIBMGA001702	0	0	0	/	No hits
BGIBMGA001703	0.56295	0.241629	0.156035	0	ref|XP_004922292.1| PREDICTED: lachesin-like [Bombyx mori]
BGIBMGA001704	5.26698	9.20249	8.04498	0	ref|XP_004922159.1| PREDICTED: zinc finger and SCAN domain-containing protein 2-like [Bombyx mori]
BGIBMGA001705	3.15458	3.84944	3.14902	0	ref|XP_004922160.1| PREDICTED: RNA-binding protein 48-like [Bombyx mori]
BGIBMGA001706	4.08675	6.93685	6.18024	0	ref|XP_004922157.1| PREDICTED: zinc finger protein 879-like [Bombyx mori]
BGIBMGA001707	122.721	92.1208	100.386	0	ref|XP_004922155.1| PREDICTED: tubulin beta-1 chain-like [Bombyx mori]
BGIBMGA001708	101.957	165.867	129.2	0	ref|XP_004922152.1| PREDICTED: myb-like protein X-like isoform X1 [Bombyx mori] ref|XP_004922153.1| PREDICTED: myb-like
BGIBMGA001709	55.8493	35.3092	40.2632	0	ref|XP_004922151.1| PREDICTED: microtubule-associated protein futsch-like isoform X2 [Bombyx mori]
BGIBMGA001710	4.73146	5.3157	4.35722	0	ref|XP_004922149.1| PREDICTED: E3 ubiquitin-protein ligase RFWD3-like [Bombyx mori]
BGIBMGA001711	112.641	96.6768	94.9575	1e-157	ref|XP_004922147.1| PREDICTED: thioredoxin domain-containing protein 9-like isoform X1 [Bombyx mori] ref|XP_004922148.1|
BGIBMGA001712	21.3427	32.1307	28.9613	0	ref|XP_004922144.1| PREDICTED: mitochondrial coenzyme A transporter SLC25A42-like isoform X1 [Bombyx mori]
BGIBMGA001713	85.751	96.2292	165.749	0	ref|XP_004922286.1| PREDICTED: protein toll-like [Bombyx mori]
BGIBMGA001714	0.596906	0.0823511	0.0620426	1e-54	ref|XP_004922287.1| PREDICTED: Friend leukemia integration 1 transcription factor-like [Bombyx mori]
BGIBMGA001715	18.0403	20.9161	24.9009	8e-34	gb|EHJ70074.1| putative BTB/POZ domain-containing protein 7 [Danaus plexippus]
BGIBMGA001716	47.7898	61.681	68.5648	3e-21	ref|XP_004922288.1| PREDICTED: uncharacterized protein LOC101735855 [Bombyx mori]
BGIBMGA001717	11.2228	17.5099	12.7643	0	ref|XP_004922154.1| PREDICTED: zinc finger protein ZPR1-like [Bombyx mori]
BGIBMGA001718	0.796075	1.11573	1.10326	9e-27	ref|XP_004922289.1| PREDICTED: transcription factor HIVEP2-like [Bombyx mori]
BGIBMGA001719	8.2914	14.7717	12.995	1e-112	ref|XP_004922290.1| PREDICTED: zinc finger protein 570-like [Bombyx mori]
BGIBMGA001720	8.04574	10.3561	7.68102	0	ref|XP_004922156.1| PREDICTED: zinc finger Y-chromosomal protein-like [Bombyx mori]
BGIBMGA001721	2.67395	1.81526	2.7352	0	ref|XP_004922291.1| PREDICTED: uncharacterized protein LOC101736255 [Bombyx mori]
BGIBMGA001722	5.39216	5.39423	5.00413	0	ref|XP_004922158.1| PREDICTED: zinc finger protein 26-like [Bombyx mori]
BGIBMGA001723	12.7794	13.9522	10.4342	0	ref|XP_004922161.1| PREDICTED: zinc finger protein 483-like [Bombyx mori]
BGIBMGA001724	0	0	0.0208352	1e-168	ref|XP_004922293.1| PREDICTED: proline-rich extensin-like protein EPR1-like [Bombyx mori]
BGIBMGA001725	27.6218	40.0844	34.3871	0	ref|XP_004922163.1| PREDICTED: cytoplasmic aconitate hydratase-like [Bombyx mori]
BGIBMGA001726	32.2612	43.5681	37.6468	0	ref|XP_004922163.1| PREDICTED: cytoplasmic aconitate hydratase-like [Bombyx mori]
BGIBMGA001727	0.0582122	0	0	0	ref|XP_004922294.1| PREDICTED: lysosomal alpha-mannosidase-like [Bombyx mori]
BGIBMGA001728	0.278969	0.0513167	0.0579923	0	ref|XP_004922294.1| PREDICTED: lysosomal alpha-mannosidase-like [Bombyx mori]
BGIBMGA001729	0	0	0	1e-101	ref|XP_004922165.1| PREDICTED: uncharacterized protein LOC101741234 [Bombyx mori]
BGIBMGA001730	0.173868	2.35305	0.516339	0	ref|XP_004922166.1| PREDICTED: gelsolin, cytoplasmic-like [Bombyx mori]
BGIBMGA001731	57.1239	52.1283	39.6452	3e-71	ref|XP_004922168.1| PREDICTED: CDKN2A-interacting protein-like [Bombyx mori]
BGIBMGA001732	29.4719	25.7797	27.6789	6e-97	ref|XP_004922170.1| PREDICTED: BCL2/adenovirus E1B 19 kDa protein-interacting protein 3-like [Bombyx mori]
BGIBMGA001733	44.1759	59.0405	54.0071	1e-136	ref|XP_004922171.1| PREDICTED: protein LSM12 homolog A-like [Bombyx mori]
BGIBMGA001734	26.0203	31.6866	29.9456	8e-94	ref|XP_004922172.1| PREDICTED: MIP18 family protein CG7949-like [Bombyx mori]
BGIBMGA001735	53.5226	44.9271	40.4569	1e-127	ref|XP_004922174.1| PREDICTED: titin-like [Bombyx mori]
BGIBMGA001736	4.45416	2.00789	1.9031	1e-147	ref|XP_004922176.1| PREDICTED: uncharacterized protein LOC101742816 [Bombyx mori]
BGIBMGA001737	19.5817	14.4274	11.2834	1e-123	ref|XP_004922178.1| PREDICTED: E3 ubiquitin-protein ligase Rnf220-like [Bombyx mori]
BGIBMGA001738	4.95164	2.58147	2.75126	0	ref|XP_004922179.1| PREDICTED: zinc finger protein Xfin-like isoform X1 [Bombyx mori] ref|XP_004922180.1| PREDICTED: zin
BGIBMGA001739	34.031	31.3598	31.7244	0	gb|AEL16991.1| signal transducer and activator of transcription short isoform [Bombyx mori]
BGIBMGA001740	3.03539	2.67549	2.2786	2e-49	ref|XP_004922183.1| PREDICTED: zinc finger protein 132-like [Bombyx mori]
BGIBMGA001741	4.62742	6.03395	4.77931	0	ref|XP_004922183.1| PREDICTED: zinc finger protein 132-like [Bombyx mori]
BGIBMGA001742	7.65413	28.8994	8.41693	1e-129	ref|XP_004922184.1| PREDICTED: syntaxin-like [Bombyx mori]
BGIBMGA001743	3.28454	3.29232	2.41226	0	ref|XP_004922303.1| PREDICTED: transcriptional repressor CTCFL-like [Bombyx mori]
BGIBMGA001744	4.38915	7.17534	5.70997	0	ref|XP_004922186.1| PREDICTED: zinc finger protein 99-like [Bombyx mori]
BGIBMGA001745	7.50264	20.2511	17.0925	0	ref|XP_004922188.1| PREDICTED: serine protease snake-like [Bombyx mori]
BGIBMGA001746	0.01661	0.42776	0.069058	0	ref|XP_004922190.1| PREDICTED: multiple epidermal growth factor-like domains protein 10-like [Bombyx mori]
BGIBMGA001747	0.824673	0.493023	0.728592	1e-105	ref|XP_004922305.1| PREDICTED: uncharacterized protein LOC101738427 [Bombyx mori]
BGIBMGA001748	21.7891	42.7805	33.7421	0	ref|XP_004922191.1| PREDICTED: FAM203 family protein CG6073-like [Bombyx mori]
BGIBMGA001749	0.671519	1.0588	0.897402	/	No hits
BGIBMGA001750	5.81677	6.15941	4.43966	0	ref|XP_004922197.1| PREDICTED: FK506-binding protein 59-like [Bombyx mori]
BGIBMGA001751	75.0377	98.3284	77.7702	1e-104	ref|XP_004922198.1| PREDICTED: multiple coagulation factor deficiency protein 2 homolog isoform X1 [Bombyx mori]
BGIBMGA001752	0.0752102	0	0	2e-22	ref|XP_004922199.1| PREDICTED: multiple coagulation factor deficiency protein 2 homolog isoform X2 [Bombyx mori]
BGIBMGA001753	2.34594	65.4715	4.07609	0	dbj|BAH47267.1| cytochrome P450 [Bombyx mori] dbj|BAM73857.1| cytochrome P450 [Bombyx mori]
BGIBMGA001754	356.465	344.859	402.454	1e-142	ref|XP_004922200.1| PREDICTED: gelsolin-like [Bombyx mori]
BGIBMGA001755	195.594	242.381	289.59	1e-174	dbj|BAM18503.1| gelsolin precursor [Papilio xuthus]
BGIBMGA001756	7.50249	9.07282	7.1242	1e-118	ref|XP_004922204.1| PREDICTED: uncharacterized protein LOC101747157 [Bombyx mori]
BGIBMGA001757	0	0	0.0642875	0	ref|XP_004922205.1| PREDICTED: uncharacterized protein LOC101735363 [Bombyx mori]
BGIBMGA001758	6.34039	5.58025	4.26092	7e-20	ref|XP_004922314.1| PREDICTED: uncharacterized protein LOC101739810 [Bombyx mori]
BGIBMGA001759	0	0.0628102	0.118302	1e-88	ref|XP_004922206.1| PREDICTED: uncharacterized protein LOC101735583 [Bombyx mori]
BGIBMGA001760	0	0	0	6e-43	ref|XP_004922317.1| PREDICTED: uncharacterized protein LOC101740352 [Bombyx mori]
BGIBMGA001761	0.0329869	0.0303399	0.0342867	1e-138	ref|XP_004922317.1| PREDICTED: uncharacterized protein LOC101740352 [Bombyx mori]
BGIBMGA001762	0.50364	0.97792	1.57045	1e-107	ref|XP_004922317.1| PREDICTED: uncharacterized protein LOC101740352 [Bombyx mori]
BGIBMGA001763	13.7555	27.4197	15.4033	9e-93	gb|EHJ75115.1| hypothetical protein KGM_18937 [Danaus plexippus]
BGIBMGA001764	26.9503	66.375	30.4319	1e-30	ref|XP_004922207.1| PREDICTED: segmentation protein cap'n'collar-like [Bombyx mori]
BGIBMGA001765	21.7917	43.8773	25.1559	0	ref|XP_004922207.1| PREDICTED: segmentation protein cap'n'collar-like [Bombyx mori]
BGIBMGA001766	38.3533	35.0961	30.7014	0	ref|XP_004922210.1| PREDICTED: phosphatidylserine decarboxylase proenzyme-like [Bombyx mori]
BGIBMGA001767	86.113	55.0037	62.2946	1e-100	ref|XP_004922212.1| PREDICTED: calmodulin-like protein 4-like [Bombyx mori]
BGIBMGA001768	28.9133	40.8687	30.6979	8e-27	ref|XP_004922318.1| PREDICTED: uncharacterized protein LOC101740483 [Bombyx mori]
BGIBMGA001769	11.5223	15.1057	11.3507	0	ref|XP_004922318.1| PREDICTED: uncharacterized protein LOC101740483 [Bombyx mori]
BGIBMGA001770	15.4521	19.168	15.2293	0	ref|XP_004922319.1| PREDICTED: uncharacterized protein LOC101740623 [Bombyx mori]
BGIBMGA001771	16.4107	24.4434	19.9923	1e-104	ref|XP_004922319.1| PREDICTED: uncharacterized protein LOC101740623 [Bombyx mori]
BGIBMGA001772	25.2085	31.4506	27.5889	0	ref|XP_004922319.1| PREDICTED: uncharacterized protein LOC101740623 [Bombyx mori]
BGIBMGA001773	6.296	4.84749	4.41207	0	ref|XP_004922214.1| PREDICTED: protein prune homolog [Bombyx mori]
BGIBMGA001774	1.62091	2.08718	2.02173	/	No hits
BGIBMGA001775	1.04189	1.11429	0.780729	1e-137	ref|XP_004922321.1| PREDICTED: zinc finger protein 28-like [Bombyx mori]
BGIBMGA001776	2.36122	2.91347	2.9149	0	ref|XP_004922324.1| PREDICTED: uncharacterized protein LOC101741336 [Bombyx mori]
BGIBMGA001777	3.76742	3.24258	3.50273	0	ref|XP_004922325.1| PREDICTED: zinc finger protein 155-like [Bombyx mori]
BGIBMGA001778	6.00994	12.6742	10.8872	1e-135	ref|XP_004922221.1| PREDICTED: zinc finger protein 454-like [Bombyx mori]
BGIBMGA001779	4.23684	6.13351	5.1334	1e-135	ref|XP_004922224.1| PREDICTED: zinc finger protein 99-like isoform X1 [Bombyx mori] ref|XP_004922225.1| PREDICTED: zinc finger protein 99-like isoform X2 [Bombyx mori]
BGIBMGA001780	0	0.053157	0.160192	0	ref|XP_004922329.1| PREDICTED: facilitated trehalose transporter Tret1-like [Bombyx mori]
BGIBMGA001781	6.12157	2.13512	2.12092	0	ref|XP_004922332.1| PREDICTED: uncharacterized protein LOC101742764 [Bombyx mori]
BGIBMGA001782	9.93543	6.48515	4.55273	2e-45	ref|XP_004922333.1| PREDICTED: uncharacterized protein LOC101742919 [Bombyx mori]
BGIBMGA001783	9.66161	4.76243	3.72828	0	ref|XP_004922333.1| PREDICTED: uncharacterized protein LOC101742919 [Bombyx mori]
BGIBMGA001784	5.42517	3.93335	3.32458	0	ref|XP_004922334.1| PREDICTED: uncharacterized protein LOC101743060 [Bombyx mori]
BGIBMGA001785	11.4015	4.04747	3.74236	3e-20	gb|EHJ73559.1| putative zinc finger protein 99 [Danaus plexippus]
BGIBMGA001786	4.39628	8.46025	7.80331	9e-62	ref|XP_001811459.1| PREDICTED: similar to wd-repeat protein [Tribolium castaneum]
BGIBMGA001787	26.3018	30.439	25.0788	0	ref|XP_004922228.1| PREDICTED: uncharacterized protein LOC101738779 [Bombyx mori]
BGIBMGA001788	6.26751	6.35344	5.63887	0	ref|XP_004922229.1| PREDICTED: uncharacterized protein LOC101738918 [Bombyx mori]
BGIBMGA001789	3.86675	4.82907	3.46697	0	ref|XP_004922231.1| PREDICTED: G2/M phase-specific E3 ubiquitin-protein ligase-like [Bombyx mori]
BGIBMGA001790	99.3107	66.1892	64.4879	0	ref|XP_004922232.1| PREDICTED: cyclin-G2-like isoform X1 [Bombyx mori] ref|XP_004922233.1| PREDICTED: cyclin-G2-like isoform X2 [Bombyx mori] ref|XP_004922234.1| PREDICTED: cyclin-G2-like isoform X3 [Bombyx mori]
BGIBMGA001791	0	0.10545	0	/	No hits
BGIBMGA001792	7.5475	12.2396	8.94593	1e-100	ref|XP_004922236.1| PREDICTED: protein artemis-like isoform X2 [Bombyx mori] ref|XP_004922237.1| PREDICTED: protein artemis-like isoform X3 [Bombyx mori] ref|XP_004922238.1| PREDICTED: protein artemis-like isoform X4 [Bombyx mori]
BGIBMGA001793	0.0244825	0.0225179	0.0763415	1e-45	ref|XP_004934087.1| PREDICTED: uncharacterized protein LOC101744589 [Bombyx mori]
BGIBMGA001794	20.2299	32.2396	23.1811	0	ref|XP_004922243.1| PREDICTED: uncharacterized protein LOC101740482 [Bombyx mori]
BGIBMGA001795	0.220342	0.135107	0.17813	2e-27	gb|EHJ69072.1| hypothetical protein KGM_16460 [Danaus plexippus]
BGIBMGA001796	3.547	2.47053	2.46977	0	ref|XP_004922244.1| PREDICTED: uncharacterized protein LOC101740622 [Bombyx mori]
BGIBMGA001797	40.0402	47.4869	41.2975	0	ref|XP_004922245.1| PREDICTED: protein MEMO1-like [Bombyx mori]
BGIBMGA001798	10.5842	6.57582	7.6901	0	ref|XP_004922338.1| PREDICTED: uncharacterized protein LOC101744060 [Bombyx mori]
BGIBMGA001799	18.8934	21.2064	19.1343	0	ref|XP_004922248.1| PREDICTED: ATP-dependent RNA helicase abstrakt-like isoform X1 [Bombyx mori] ref|XP_004922249.1| PREDICTED: ATP-dependent RNA helicase abstrakt-like isoform X2 [Bombyx mori]
BGIBMGA001800	1539.56	2402.42	2309.54	0	ref|NP_001037129.1| ribosomal protein L4 [Bombyx mori] gb|AAV34813.1| ribosomal protein L4 [Bombyx mori]
BGIBMGA001801	29.6749	47.5261	28.9329	0	ref|XP_004922252.1| PREDICTED: LOW QUALITY PROTEIN: ruvB-like 2-like [Bombyx mori]
BGIBMGA001802	13.1511	15.0189	12.7433	0	ref|XP_004922342.1| PREDICTED: probable serine/threonine-protein kinase nek3-like [Bombyx mori]
BGIBMGA001803	2.31812	2.96126	3.28911	0	ref|XP_004922257.1| PREDICTED: putative aminopeptidase W07G4.4-like [Bombyx mori]
BGIBMGA001804	4.90589	6.75904	3.95205	0	ref|XP_004922346.1| PREDICTED: zinc finger protein Xfin-like [Bombyx mori]
BGIBMGA001805	23.5032	38.9863	28.0368	0	ref|XP_004922258.1| PREDICTED: 28S ribosomal protein S35, mitochondrial-like [Bombyx mori]
BGIBMGA001806	54.0161	74.2569	48.4299	1e-168	ref|NP_001040354.1| cleavage and polyadenylation specific factor 5 [Bombyx mori] gb|ABF51245.1| cleavage and polyadenylation specific factor 5 [Bombyx mori]
BGIBMGA001807	0.13625	0.563926	0.590079	0	ref|XP_004922347.1| PREDICTED: uncharacterized protein LOC101745360 [Bombyx mori]
BGIBMGA001808	18.7334	22.5454	20.9086	0	ref|XP_004922260.1| PREDICTED: uncharacterized protein LOC101743059 [Bombyx mori]
BGIBMGA001809	12.1292	8.21142	7.3815	0	ref|XP_004922260.1| PREDICTED: uncharacterized protein LOC101743059 [Bombyx mori]
BGIBMGA001810	2.45336	3.89921	2.65203	1e-100	ref|XP_004922262.1| PREDICTED: LOW QUALITY PROTEIN: oxysterol-binding protein-related protein 8-like [Bombyx mori]
BGIBMGA001811	6.27777	6.3967	5.02179	0	ref|XP_004922262.1| PREDICTED: LOW QUALITY PROTEIN: oxysterol-binding protein-related protein 8-like [Bombyx mori]
BGIBMGA001812	10.0127	22.9177	22.8801	1e-116	ref|XP_004922349.1| PREDICTED: spermine oxidase-like [Bombyx mori]
BGIBMGA001813	14.0643	20.96	19.4652	2e-98	ref|XP_004922349.1| PREDICTED: spermine oxidase-like [Bombyx mori]
BGIBMGA001814	7.65826	8.53326	7.54633	0	ref|XP_004922350.1| PREDICTED: uncharacterized protein LOC101745796 [Bombyx mori]
BGIBMGA001815	2.06918	0.0827452	0.0935092	7e-21	gb|EHJ75749.1| hypothetical protein KGM_01388 [Danaus plexippus]
BGIBMGA001816	6.13639	6.43993	5.11073	1e-149	ref|XP_004922351.1| PREDICTED: uncharacterized protein LOC101745939 [Bombyx mori]
BGIBMGA001817	4.51201	4.62184	3.24678	0	ref|XP_004922352.1| PREDICTED: uncharacterized protein LOC101746086 [Bombyx mori]
BGIBMGA001818	11.6317	10.0465	6.95503	0	ref|XP_004922354.1| PREDICTED: nuclear pore complex protein Nup98-Nup96-like [Bombyx mori]
BGIBMGA001819	0.198969	0.0915013	0	6e-63	ref|XP_004922356.1| PREDICTED: uncharacterized protein LOC101746790 [Bombyx mori]
BGIBMGA001820	0.199086	0.0406912	0.114961	0	ref|XP_004922357.1| PREDICTED: dentin sialophosphoprotein-like [Bombyx mori]
BGIBMGA001821	5.22293	0.266879	2.835	3e-23	ref|XP_004922270.1| PREDICTED: mucin-19-like [Bombyx mori]
BGIBMGA001822	0.155393	0.0357309	0.242274	1e-169	ref|XP_004922358.1| PREDICTED: uncharacterized protein LOC101747063 [Bombyx mori]
BGIBMGA001823	16.5947	9.10542	5.10794	2e-92	ref|XP_004922275.1| PREDICTED: ras-related protein Rab-24-like isoform X2 [Bombyx mori]
BGIBMGA001824	0	0	0.108575	1e-108	ref|XP_004922360.1| PREDICTED: uncharacterized protein LOC101735407 [Bombyx mori]
BGIBMGA001825	17.7953	35.0198	27.5004	1e-70	ref|XP_004922277.1| PREDICTED: U6 snRNA-associated Sm-like protein LSm4-like [Bombyx mori]
BGIBMGA001826	0.900122	2.75964	1.66327	/	No hits
BGIBMGA001827	6.39848	7.61441	5.51299	0	ref|XP_004922364.1| PREDICTED: probable RNA-binding protein orb2-like [Bombyx mori]
BGIBMGA001828	106.772	193.561	153.22	0	ref|XP_004922280.1| PREDICTED: uncharacterized protein LOC101746228 [Bombyx mori]
BGIBMGA001829	15.3345	34.1647	25.667	3e-57	gb|EHJ70625.1| putative XPMC2 prevents mitotic catastrophe 2-like protein [Danaus plexippus]
BGIBMGA001830	41.6415	41.9655	38.5026	1e-133	ref|XP_004922283.1| PREDICTED: RNA exonuclease 4-like [Bombyx mori]
BGIBMGA001831	0.131486	0.423273	0.136667	2e-89	ref|XP_004922284.1| PREDICTED: uncharacterized protein LOC101747102 [Bombyx mori]
BGIBMGA001832	5.26141	6.60651	4.59442	0	ref|XP_004922366.1| PREDICTED: LOW QUALITY PROTEIN: endoribonuclease Dcr-1-like [Bombyx mori]
BGIBMGA001833	6.66514	7.78755	6.08672	0	ref|XP_004922366.1| PREDICTED: LOW QUALITY PROTEIN: endoribonuclease Dcr-1-like [Bombyx mori]
BGIBMGA001834	3.74861	7.27869	5.00955	1e-78	ref|XP_004922366.1| PREDICTED: LOW QUALITY PROTEIN: endoribonuclease Dcr-1-like [Bombyx mori]
BGIBMGA001835	10.0157	9.43809	7.72795	3e-84	ref|XP_004922366.1| PREDICTED: LOW QUALITY PROTEIN: endoribonuclease Dcr-1-like [Bombyx mori]
BGIBMGA001836	49.961	45.8982	48.5308	0	ref|XP_004933473.1| PREDICTED: LOW QUALITY PROTEIN: cartilage oligomeric matrix protein-like [Bombyx mori]
BGIBMGA001837	0	0	0.0561592	1e-110	ref|XP_004933472.1| PREDICTED: uncharacterized protein LOC101742860 [Bombyx mori]
BGIBMGA001838	0.908963	0.979342	0.51288	4e-45	gb|EHJ78406.1| hypothetical protein KGM_11097 [Danaus plexippus]
BGIBMGA001839	0	0	0.0622402	9e-83	ref|XP_004933469.1| PREDICTED: uncharacterized protein LOC101742425 [Bombyx mori]
BGIBMGA001840	0	0.262026	0	4e-23	gb|AAF16707.1|AF117585_1 sensory appendage protein 3 [Manduca sexta] emb|CAJ01501.1| hypothetical protein [Manduca sexta
BGIBMGA001841	19.2222	32.8735	14.3958	0	ref|NP_001266383.1| venom carboxylesterase-6-like precursor [Bombyx mori] gb|AGG20207.1| carboxylesterase ae27 [Bombyx m
BGIBMGA001842	125.96	146.348	122.977	0	ref|XP_004933467.1| PREDICTED: transmembrane protein 214-like isoform X1 [Bombyx mori]
BGIBMGA001843	0.0385298	0.17719	0.280336	6e-28	ref|XP_004933465.1| PREDICTED: Bardet-Biedl syndrome 4 protein homolog [Bombyx mori]
BGIBMGA001844	0	0.157216	0	/	No hits
BGIBMGA001845	0.634685	0.985086	0.371077	1e-105	gb|EHJ72022.1| hypothetical protein KGM_17138 [Danaus plexippus]
BGIBMGA001846	0	0	0	0	ref|XP_004933464.1| PREDICTED: uncharacterized protein LOC101741462 [Bombyx mori]
BGIBMGA001847	15.1042	18.4085	12.4206	0	ref|XP_004933463.1| PREDICTED: nicalin-like [Bombyx mori]
BGIBMGA001848	0.192988	0.0253574	0	1e-143	ref|XP_004933514.1| PREDICTED: glutamate receptor ionotropic, kainate 2-like [Bombyx mori]
BGIBMGA001849	42.2389	53.8587	36.3108	0	ref|XP_004933460.1| PREDICTED: threonine--tRNA ligase, cytoplasmic-like isoform X2 [Bombyx mori]
BGIBMGA001850	4.48608	1.57868	1.78405	1e-144	ref|XP_004933510.1| PREDICTED: putative phosphatidate phosphatase-like [Bombyx mori]
BGIBMGA001851	3.12815	1.84075	1.87043	0	ref|XP_004933457.1| PREDICTED: HAUS augmin-like complex subunit 3-like [Bombyx mori]
BGIBMGA001852	5.85735	5.40269	4.433	0	ref|XP_004933506.1| PREDICTED: uncharacterized protein LOC101736162 [Bombyx mori]
BGIBMGA001853	1099.1	1098.18	1101.56	0	ref|NP_001040233.1| ATP synthase [Bombyx mori] gb|ABD36284.1| ATP synthase [Bombyx mori]
BGIBMGA001854	8.97272	15.1259	9.66035	0	ref|XP_004933452.1| PREDICTED: polynucleotide 5'-hydroxyl-kinase NOL9-like [Bombyx mori]
BGIBMGA001855	15.1366	25.5599	19.6663	6e-91	ref|XP_004933452.1| PREDICTED: polynucleotide 5'-hydroxyl-kinase NOL9-like [Bombyx mori]
BGIBMGA001856	0.0520846	0	0.0270684	1e-121	ref|XP_004933502.1| PREDICTED: venom carboxylesterase-6-like [Bombyx mori]
BGIBMGA001857	0.022086	0.0203137	0.0459125	0	ref|XP_004933500.1| PREDICTED: uncharacterized threonine-rich GPI-anchored glycoprotein PJ4664.02-like [Bombyx mori]
BGIBMGA001858	0	0	0	1e-164	ref|XP_004933499.1| PREDICTED: uncharacterized protein LOC101747150 [Bombyx mori]
BGIBMGA001859	0.024895	0.0728552	0.0682185	0	ref|XP_004933498.1| PREDICTED: LOW QUALITY PROTEIN: dynein heavy chain 10, axonemal-like [Bombyx mori]
BGIBMGA001860	713.394	1573.01	1583.18	2e-18	ref|XP_004933497.1| PREDICTED: uncharacterized protein LOC101746878 [Bombyx mori]
BGIBMGA001861	0	0.432344	0.977171	/	No hits
BGIBMGA001862	4266.89	8870.23	5011.96	/	No hits
BGIBMGA001863	10.7412	9.17215	9.86303	0	ref|XP_004933443.1| PREDICTED: transcriptional regulator ATRX homolog isoform X1 [Bombyx mori] ref|XP_004933444.1| PREDI
BGIBMGA001864	377.09	247.654	277.117	1e-71	ref|XP_004933494.1| PREDICTED: trimeric intracellular cation channel type B-like [Bombyx mori]
BGIBMGA001865	76.0903	160.869	138.925	1e-175	ref|XP_004933493.1| PREDICTED: UDP-glucose 4-epimerase-like [Bombyx mori]
BGIBMGA001866	5.17319	5.17636	4.76398	0	ref|XP_004933492.1| PREDICTED: protein disabled-like [Bombyx mori]
BGIBMGA001867	28.867	41.7274	36.0458	1e-151	ref|XP_004933440.1| PREDICTED: lysM and putative peptidoglycan-binding domain-containing protein 3-like isoform X1 [Bomb
BGIBMGA001868	4.99909	8.2008	7.29	1e-174	ref|XP_004933437.1| PREDICTED: transmembrane protein 110-like [Bombyx mori]
BGIBMGA001869	0.00742596	0.0523639	0.0257286	0	ref|XP_002427535.1| dynein beta chain, ciliary, putative [Pediculus humanus corporis] gb|EEB14797.1| dynein beta chain,
BGIBMGA001870	32.7377	59.6495	42.9797	0	ref|XP_004933436.1| PREDICTED: probable splicing factor, arginine/serine-rich 7-like [Bombyx mori]
BGIBMGA001871	24.8034	18.8023	16.0505	1e-105	ref|XP_004933434.1| PREDICTED: SAGA-associated factor 29 homolog [Bombyx mori]
BGIBMGA001872	6.41279	10.5938	7.86266	0	ref|XP_004933431.1| PREDICTED: putative ribosome-binding factor A, mitochondrial-like [Bombyx mori]
BGIBMGA001873	69.3482	77.2115	63.8035	2e-16	gb|EHJ69177.1| vesicle amine transport protein [Danaus plexippus]
BGIBMGA001874	81.7715	67.1033	58.8338	0	ref|NP_001093281.1| vesicle amine transport protein [Bombyx mori] gb|ABF51491.1| vesicle amine transport protein [Bombyx
BGIBMGA001875	5.45219	4.03437	2.89742	0	ref|XP_004933488.1| PREDICTED: fanconi-associated nuclease 1-like [Bombyx mori]
BGIBMGA001876	11.6675	19.199	14.8692	0	ref|XP_004933429.1| PREDICTED: alpha-amylase 4N-like [Bombyx mori]
BGIBMGA001877	12.8666	16.4693	13.9304	0	ref|XP_004933425.1| PREDICTED: GPI ethanolamine phosphate transferase 3-like [Bombyx mori]
BGIBMGA001878	0.0559599	1.32105	0.0387766	0	ref|XP_004933423.1| PREDICTED: fukutin-related protein-like [Bombyx mori]
BGIBMGA001879	4.5774	6.99522	4.75776	9e-11	gb|EHJ64380.1| hypothetical protein KGM_09294 [Danaus plexippus]
BGIBMGA001880	0	0	0	7e-09	ref|XP_004925428.1| PREDICTED: uncharacterized protein LOC101743675 [Bombyx mori]
BGIBMGA001881	20.7654	25.0854	16.9663	3e-60	gb|EHJ71280.1| cyclic nucleotide and voltage-activated ion channel [Danaus plexippus]
BGIBMGA001882	19.393	26.3862	19.3231	0	gb|EHJ76842.1| putative hyperpolarization-activated ion channel isoform 1 [Danaus plexippus]
BGIBMGA001883	3.3597	4.33699	2.97133	0	ref|XP_004933421.1| PREDICTED: transcription factor TFIIIB component B''-like [Bombyx mori]
BGIBMGA001884	4.47863	5.39764	4.7153	0	ref|XP_004933421.1| PREDICTED: transcription factor TFIIIB component B''-like [Bombyx mori]
BGIBMGA001885	9.19151	10.6463	8.12657	0	ref|XP_004933420.1| PREDICTED: lipoma-preferred partner homolog [Bombyx mori]
BGIBMGA001886	3.10802	9.41035	7.40402	0	ref|XP_004933418.1| PREDICTED: gamma-tubulin complex component 4-like [Bombyx mori]
BGIBMGA001887	9.49196	15.5699	10.6829	0	ref|XP_004933417.1| PREDICTED: mitotic spindle assembly checkpoint protein MAD1-like [Bombyx mori]
BGIBMGA001888	19.9372	14.3618	16.3423	/	No hits
BGIBMGA001889	0	0	0	1e-75	ref|XP_004933412.1| PREDICTED: uncharacterized protein LOC101746026 [Bombyx mori]
BGIBMGA001890	0.106229	0.0732786	0.0552074	0	ref|XP_004933482.1| PREDICTED: uncharacterized protein LOC101744586 [Bombyx mori]
BGIBMGA001891	167.069	21.7926	96.6676	0	ref|NP_001153673.1| carboxypeptidase B-like precursor [Bombyx mori] dbj|BAH23565.1| similar to carboxypeptidase B [Bomby
BGIBMGA001892	12.3883	4.39573	16.4387	0	ref|XP_004933481.1| PREDICTED: mast cell carboxypeptidase A-like [Bombyx mori]
BGIBMGA001893	11.0906	14.3214	16.1844	1e-88	ref|XP_004933408.1| PREDICTED: recQ-mediated genome instability protein 2-like [Bombyx mori]
BGIBMGA001894	2.60629	3.05352	2.54774	0	ref|NP_001266344.1| uncharacterized LOC101745204 [Bombyx mori] dbj|BAM73871.1| cytochrome P450 [Bombyx mori]
BGIBMGA001895	2.85553	3.04391	2.25267	0	ref|XP_004933479.1| PREDICTED: uncharacterized protein LOC101744153 [Bombyx mori]
BGIBMGA001896	0.847267	1.99495	1.35268	0	gb|EHJ68646.1| hypothetical protein KGM_17837 [Danaus plexippus]
BGIBMGA001897	10.0097	15.3802	13.0357	0	ref|XP_004933405.1| PREDICTED: CWF19-like protein 1-like [Bombyx mori]
BGIBMGA001898	38.8163	72.9414	59.7093	1e-117	ref|XP_004933401.1| PREDICTED: DNA-directed RNA polymerases I, II, and III subunit RPABC1-like [Bombyx mori]
BGIBMGA001899	109.164	36.4628	92.2992	0	ref|XP_004933476.1| PREDICTED: uncharacterized protein LOC101743429 [Bombyx mori]
BGIBMGA001900	6.81165	20.4126	21.9728	0	gb|EHJ68267.1| hypothetical protein KGM_08974 [Danaus plexippus]
BGIBMGA001901	11.1843	2.38534	2.86412	1e-14	ref|XP_004933399.1| PREDICTED: carbohydrate sulfotransferase 11-like [Bombyx mori]
BGIBMGA001902	14.7787	4.03745	4.37255	0	ref|XP_004933399.1| PREDICTED: carbohydrate sulfotransferase 11-like [Bombyx mori]
BGIBMGA001903	6.11757	6.61961	5.37678	1e-133	ref|XP_004933398.1| PREDICTED: ras-related protein Rab-43-like [Bombyx mori]
BGIBMGA001904	3.99554	0.988214	1.71005	0	ref|XP_004933395.1| PREDICTED: uncharacterized protein LOC101743244 isoform X2 [Bombyx mori] ref|XP_004933396.1| PREDICT
BGIBMGA001905	0.329425	0.372911	0.210711	0	ref|XP_004933392.1| PREDICTED: peptidyl-alpha-hydroxyglycine alpha-amidating lyase 2-like [Bombyx mori]
BGIBMGA001906	9.83976	15.2127	11.5583	0	ref|XP_004933389.1| PREDICTED: ADAMTS-like protein 4-like isoform X2 [Bombyx mori]
BGIBMGA001907	67.644	116.071	91.2613	0	ref|XP_004933384.1| PREDICTED: proton-coupled folate transporter-like [Bombyx mori]
BGIBMGA001908	3.00585	1.82349	3.98845	1e-178	ref|XP_004933383.1| PREDICTED: proton-coupled folate transporter-like [Bombyx mori]
BGIBMGA001909	5.99736	5.36702	12.2989	7e-73	ref|XP_004933383.1| PREDICTED: proton-coupled folate transporter-like [Bombyx mori]
BGIBMGA001910	2.98732	2.62639	1.23288	1e-83	ref|XP_004933474.1| PREDICTED: diuretic hormone receptor-like [Bombyx mori]
BGIBMGA001911	10.8586	30.908	34.9584	0	ref|XP_004933385.1| PREDICTED: proton-coupled folate transporter-like [Bombyx mori]
BGIBMGA001912	16.3851	42.4108	48.9516	1e-64	ref|XP_004933385.1| PREDICTED: proton-coupled folate transporter-like [Bombyx mori]
BGIBMGA001913	15.1728	36.0462	16.3995	0	ref|NP_001243674.1| thrombospondin type-1 domain-containing protein 4-like precursor [Bombyx mori] gb|AEY78648.1| thromb
BGIBMGA001914	0	0	0.0410576	1e-124	ref|XP_004933387.1| PREDICTED: cytochrome b561 domain-containing protein 2-like [Bombyx mori]
BGIBMGA001915	67.0698	115.766	86.014	1e-148	ref|XP_004933390.1| PREDICTED: uncharacterized protein LOC101742664 [Bombyx mori]
BGIBMGA001916	13.51	24.8838	21.5701	0	ref|NP_001040358.1| embryonic development factor [Bombyx mori] gb|ABF51250.1| embryonic development factor [Bombyx mori]
BGIBMGA001917	0.228834	0.105236	0.158567	0	ref|XP_004933397.1| PREDICTED: RING finger protein nhl-1-like [Bombyx mori]
BGIBMGA001918	17.0642	27.1153	23.9683	0	ref|NP_001040502.1| phosphatidylinositol glycan precursor [Bombyx mori] gb|ABF51519.1| phosphatidylinositol glycan [Bomb
BGIBMGA001919	1.9444	1.76994	1.37512	1e-168	ref|XP_004933475.1| PREDICTED: uncharacterized protein LOC101743288 [Bombyx mori]
BGIBMGA001920	113.045	108.719	109.991	1e-51	ref|XP_004933403.1| PREDICTED: leptin receptor gene-related protein-like isoform X2 [Bombyx mori]
BGIBMGA001921	28.0468	48.6206	36.4981	0	ref|XP_004933404.1| PREDICTED: actin-related protein 3-like [Bombyx mori]
BGIBMGA001922	0	0	0	/	No hits
BGIBMGA001923	0	0.0706829	0	1e-171	gb|EHJ76353.1| hypothetical protein KGM_10570 [Danaus plexippus]
BGIBMGA001924	0.136127	0.0313009	0.0707454	0	gb|EFA06378.1| hypothetical protein TcasGA2_TC009254 [Tribolium castaneum]
BGIBMGA001925	5.78786	10.088	8.35913	0	ref|XP_004933406.1| PREDICTED: negative elongation factor B-like [Bombyx mori]
BGIBMGA001926	49.3567	105.581	142.306	0	ref|NP_001036889.1| farnesyl pyrophosphate syntase [Bombyx mori] dbj|BAB69490.1| farnesyl pyrophosphate syntase [Bombyx
BGIBMGA001927	19.9282	10.9799	17.6978	0	ref|NP_001093302.1| farnesyl diphosphate synthase 3 [Bombyx mori] dbj|BAF62115.1| farnesyl diphosphate synthase 3 [Bomby
BGIBMGA001928	77.7026	82.3262	78.2646	1e-140	ref|NP_001037612.1| GTP-binding protein RAB2 [Bombyx mori] gb|ABF66620.1| GTP-binding protein RAB2 [Bombyx mori]
BGIBMGA001929	120.006	181.704	159.537	0	ref|XP_004933409.1| PREDICTED: peroxisomal multifunctional enzyme type 2-like [Bombyx mori]
BGIBMGA001930	12.2335	10.5282	8.25893	1e-149	ref|XP_004933480.1| PREDICTED: growth arrest-specific protein 1-like [Bombyx mori]
BGIBMGA001931	15.5019	14.3835	11.9011	0	ref|XP_004933410.1| PREDICTED: membralin-like isoform X1 [Bombyx mori] ref|XP_004933411.1| PREDICTED: membralin-like iso
BGIBMGA001932	7.01962	6.34104	9.38084	2e-21	ref|XP_004933410.1| PREDICTED: membralin-like isoform X1 [Bombyx mori] ref|XP_004933411.1| PREDICTED: membralin-like iso
BGIBMGA001933	19.7536	18.2022	18.6689	1e-116	ref|XP_004933410.1| PREDICTED: membralin-like isoform X1 [Bombyx mori] ref|XP_004933411.1| PREDICTED: membralin-like iso
BGIBMGA001934	109.043	64.9735	67.1767	0	ref|XP_004933416.1| PREDICTED: dystroglycan-like isoform X4 [Bombyx mori]
BGIBMGA001935	126.363	85.055	94.9057	0	ref|XP_004933416.1| PREDICTED: dystroglycan-like isoform X4 [Bombyx mori]
BGIBMGA001936	4.2196	5.91465	5.75425	0	ref|XP_004933483.1| PREDICTED: angiogenic factor with G patch and FHA domains 1-like [Bombyx mori]
BGIBMGA001937	33.7173	107.663	72.8837	4e-66	ref|XP_004933484.1| PREDICTED: follistatin-like [Bombyx mori]
BGIBMGA001938	7.78762	13.6479	10.5009	0	ref|XP_004933485.1| PREDICTED: LOW QUALITY PROTEIN: probable protein arginine N-methyltransferase 6.1-like [Bombyx mori]
BGIBMGA001939	2.42767	3.4478	2.32542	0	ref|XP_004933419.1| PREDICTED: dentin sialophosphoprotein-like [Bombyx mori]
BGIBMGA001940	15.4569	30.8026	22.6036	1e-154	gb|EHJ76844.1| tRNA selenocysteine associated protein [Danaus plexippus]
BGIBMGA001941	0.200027	0.45994	0.415817	3e-15	gb|EHJ70017.1| hypothetical protein KGM_02507 [Danaus plexippus]
BGIBMGA001942	0.0492213	0.622484	0.204643	0	ref|XP_004933487.1| PREDICTED: dynein intermediate chain 2, ciliary-like [Bombyx mori]
BGIBMGA001943	49.3567	88.3988	69.3907	0	ref|XP_004933424.1| PREDICTED: ATPase ASNA1 homolog [Bombyx mori]
BGIBMGA001944	11.773	16.6104	13.1576	1e-106	ref|XP_004933426.1| PREDICTED: uncharacterized protein LOC101735983 [Bombyx mori]
BGIBMGA001945	35.3035	74.1263	51.4535	1e-149	ref|XP_004933428.1| PREDICTED: protein twisted gastrulation-like [Bombyx mori]
BGIBMGA001946	1.30573	2.40191	3.93583	/	No hits
BGIBMGA001947	11.9345	13.3586	14.6283	2e-70	ref|NP_001166834.1| hepatocyte nuclear factor 4 isoform b [Bombyx mori] gb|AAB93763.1| hepatocyte nuclear factor 4 isofo
BGIBMGA001948	0.0734474	0	0	2e-77	ref|XP_004933430.1| PREDICTED: tctex1 domain-containing protein 1-A-like [Bombyx mori]
BGIBMGA001949	7.21976	11.8835	7.2343	0	ref|XP_004933432.1| PREDICTED: retinoblastoma-like protein 2-like isoform X1 [Bombyx mori]
BGIBMGA001950	82.6663	108.31	74.1723	1e-109	ref|NP_001037644.1| polyadenylate binding protein 2 [Bombyx mori] gb|ABG43002.1| polyadenylate binding protein 2 [Bombyx
BGIBMGA001951	10.6446	11.2149	9.34094	0	ref|XP_004933435.1| PREDICTED: uncharacterized protein LOC101737130 [Bombyx mori]
BGIBMGA001952	0	0	0	3e-66	ref|XP_004933490.1| PREDICTED: coiled-coil domain-containing protein 68-like [Bombyx mori]
BGIBMGA001953	80.3615	108.856	75.0949	9e-20	ref|XP_004933438.1| PREDICTED: heterogeneous nuclear ribonucleoprotein K-like isoform X1 [Bombyx mori] ref|XP_004933439.
BGIBMGA001954	52.7315	79.069	51.8652	2e-45	ref|XP_004933438.1| PREDICTED: heterogeneous nuclear ribonucleoprotein K-like isoform X1 [Bombyx mori] ref|XP_004933439.
BGIBMGA001955	6.79966	6.90662	6.45301	1e-111	ref|XP_004933442.1| PREDICTED: methyltransferase-like protein 4-like [Bombyx mori]
BGIBMGA001956	6.99406	8.63882	6.03225	0	gb|EHJ65006.1| hypothetical protein KGM_07825 [Danaus plexippus]
BGIBMGA001957	16.4458	10.0252	9.78502	0	ref|XP_004933447.1| PREDICTED: uncharacterized protein LOC101738636 [Bombyx mori]
BGIBMGA001958	0.0323068	0.0594287	0.0671595	6e-10	ref|XP_004933448.1| PREDICTED: glycine, alanine and asparagine-rich protein-like [Bombyx mori] gb|ACY06910.1| putative c
BGIBMGA001959	114.474	155.847	206.585	/	No hits
BGIBMGA001960	5.34063	6.94185	6.46859	1e-156	ref|XP_004933449.1| PREDICTED: probable Ufm1-specific protease-like [Bombyx mori]
BGIBMGA001961	1.308	0.676712	1.10463	1e-34	ref|XP_004933501.1| PREDICTED: receptor-type tyrosine-protein phosphatase kappa-like [Bombyx mori]
BGIBMGA001962	1.26064	1.0155	0.856416	0	gb|EHJ75504.1| hypothetical protein KGM_22425 [Danaus plexippus]
BGIBMGA001963	0.0917197	0.10545	0.0715003	0	ref|XP_004933503.1| PREDICTED: esterase FE4-like [Bombyx mori]
BGIBMGA001964	0.0182726	0.0420159	0.0284889	0	ref|XP_004933451.1| PREDICTED: esterase FE4-like [Bombyx mori]
BGIBMGA001965	0	0	0.0221581	0	ref|XP_004933504.1| PREDICTED: aldehyde dehydrogenase family 3 member B1-like [Bombyx mori]
BGIBMGA001966	118.273	177.255	145.795	0	ref|NP_001040290.1| aldehyde dehydrogenase isoform 2 [Bombyx mori] gb|ABD36378.1| aldehyde dehydrogenase [Bombyx mori]
BGIBMGA001967	5.65292	8.0319	6.52851	0	ref|XP_004933505.1| PREDICTED: PX domain-containing protein kinase-like protein-like [Bombyx mori]
BGIBMGA001968	159.438	50.4107	245.622	2e-95	ref|XP_004933456.1| PREDICTED: A disintegrin and metalloproteinase with thrombospondin motifs 19-like [Bombyx mori]
BGIBMGA001969	6.12639	1.69502	3.96045	0	gb|EHJ73527.1| hypothetical protein KGM_01915 [Danaus plexippus]
BGIBMGA001970	0	0	0	1e-135	ref|XP_004933458.1| PREDICTED: uncharacterized protein LOC101740475 [Bombyx mori]
BGIBMGA001971	10.4085	1.69849	1.91944	6e-15	ref|XP_004933511.1| PREDICTED: lipid phosphate phosphohydrolase 2-like [Bombyx mori]
BGIBMGA001972	11.6329	5.67724	7.60022	1e-105	ref|XP_004933511.1| PREDICTED: lipid phosphate phosphohydrolase 2-like [Bombyx mori]
BGIBMGA001973	4.38726	15.3082	11.7984	2e-75	ref|XP_004933512.1| PREDICTED: putative phosphatidate phosphatase-like [Bombyx mori]
BGIBMGA001974	0.0912745	0.0839502	0.0632473	0	ref|XP_004933513.1| PREDICTED: glutamate receptor ionotropic, delta-1-like [Bombyx mori]
BGIBMGA001975	0	0	0	1e-116	ref|XP_004933461.1| PREDICTED: uncharacterized protein LOC101740950 [Bombyx mori]
BGIBMGA001976	96.1719	116.05	118.757	0	ref|XP_004933462.1| PREDICTED: hemocyte protein-glutamine gamma-glutamyltransferase-like [Bombyx mori]
BGIBMGA001977	0	0	0	1e-176	ref|XP_004933516.1| PREDICTED: sodium/potassium/calcium exchanger Nckx30C-like [Bombyx mori]
BGIBMGA001978	0.0267842	0.0492699	0.0278396	1e-170	gb|EHJ72024.1| hypothetical protein KGM_17134 [Danaus plexippus]
BGIBMGA001979	0.296436	1.71379	1.92206	0	gb|EHJ72021.1| colmedin [Danaus plexippus]
BGIBMGA001980	3.57103	7.77548	4.31773	1e-37	gb|EHJ72020.1| hypothetical protein KGM_17136 [Danaus plexippus]
BGIBMGA001981	5.85538	8.2392	4.704	0	ref|XP_004933519.1| PREDICTED: zinc finger SWIM domain-containing protein 5-like [Bombyx mori]
BGIBMGA001982	12.0845	11.06	7.37526	0	ref|XP_004933520.1| PREDICTED: peptide-N(4)-(N-acetyl-beta-glucosaminyl)asparagine amidase-like [Bombyx mori]
BGIBMGA001983	94.4355	163.398	215.107	0	gb|AAK52495.1|AF361483_1 chymotrypsin inhibitor CI-8A [Bombyx mori]
BGIBMGA001984	11.0055	12.6272	10.586	0	ref|XP_004933466.1| PREDICTED: putative deoxyribonuclease TATDN1-like [Bombyx mori]
BGIBMGA001985	7.26655	6.85248	6.64182	0	ref|XP_004933521.1| PREDICTED: protein fem-1 homolog B-like [Bombyx mori]
BGIBMGA001986	0.154119	0.472507	0.266987	2e-70	ref|XP_004933522.1| PREDICTED: uncharacterized protein LOC101738462 [Bombyx mori]
BGIBMGA001987	3.33725	4.41702	2.62271	1e-104	ref|XP_004933523.1| PREDICTED: transient receptor potential cation channel trpm-like [Bombyx mori]
BGIBMGA001988	3.11566	4.87596	2.98443	0	ref|XP_004933523.1| PREDICTED: transient receptor potential cation channel trpm-like [Bombyx mori]
BGIBMGA001989	0	0.0244262	0.0276037	0	gb|EHJ77052.1| hypothetical protein KGM_21521 [Danaus plexippus]
BGIBMGA001990	7.6729	6.76816	5.82492	0	ref|XP_004932893.1| PREDICTED: rho GTPase-activating protein 8-like [Bombyx mori]
BGIBMGA001991	1345.64	1675.62	1569.09	2e-70	ref|NP_001037245.1| ribosomal protein L36 [Bombyx mori] gb|AAV34848.1| ribosomal protein L36 [Bombyx mori]
BGIBMGA001992	8.56987	7.941	8.2428	1e-100	ref|XP_004932893.1| PREDICTED: rho GTPase-activating protein 8-like [Bombyx mori]
BGIBMGA001993	4.42992	5.43259	3.88822	1e-110	ref|XP_004932892.1| PREDICTED: LOW QUALITY PROTEIN: PHD finger protein rhinoceros-like [Bombyx mori]
BGIBMGA001994	4.25366	6.47838	4.1762	0	ref|XP_004932892.1| PREDICTED: LOW QUALITY PROTEIN: PHD finger protein rhinoceros-like [Bombyx mori]
BGIBMGA001995	0	0.800636	0	3e-25	dbj|BAK22648.1| nervous wreck L [Bombyx mori]
BGIBMGA001996	0.0283598	0.326051	0.383204	0	dbj|BAK22649.1| nervous wreck M [Bombyx mori]
BGIBMGA001997	0.36439	0.13406	0.302999	1e-16	dbj|BAK22648.1| nervous wreck L [Bombyx mori]
[truncated: 19,160 more rows]
