# Supplementary material for: Comparative analysis of the integument transcriptomes of the black dilute mutant and the wild-type silkworm Bombyx mori
Source: Sci Rep. 2016 May 19;6:26114. doi: 10.1038/srep26114 (PMC4872147; doi:10.1038/srep26114)
Supplement: Supplementary Dataset 4 [file srep26114-s4.xls]

## Sheet: Sheet1
Additional file 8: Table S4. All DEGs among the three silkworm strains.
Gene_id	readcount_bd/bd	readcount_+/bd	log2.Fold_change.	pvalue	qvalue	Signature	readcount_bd/bd	readcount_DZ	log2.Fold_change.	pvalue	qvalue	Signature
BGIBMGA000010	591.224	148.433	1.9939	4.6733e-49	1.3476e-46	TRUE	528.436	1758.89	-1.7349	1.5615e-141	7.7434e-139	TRUE
BGIBMGA000012	1814.82	263.971	2.7814	2.5999e-234	2.8382e-231	TRUE	1622.08	2979.95	-0.87744	9.3442e-77	2.9577e-74	FALSE
BGIBMGA000013	57.4299	10.8146	2.4088	1.246e-07	7.3526e-06	TRUE	51.3309	115.476	-1.1697	2.3196e-06	6.7533e-05	TRUE
BGIBMGA000021	221.721	69.8313	1.6668	9.2957e-15	9.2853e-13	TRUE	198.174	147.454	0.42651	0.0014091	0.022639	FALSE
BGIBMGA000023	82.4815	25.6936	1.6827	1.8819e-06	9.5552e-05	TRUE	73.722	179.633	-1.2849	1.7641e-10	8.2532e-09	TRUE
BGIBMGA000024	56.886	18.0877	1.6531	9.7881e-05	0.0034628	TRUE	50.8447	47.908	0.085832	0.58768	0.99959	FALSE
BGIBMGA000025	74.2589	13.1439	2.4982	7.0749e-10	5.1489e-08	TRUE	66.3727	213.085	-1.6828	7.088e-18	5.8583e-16	TRUE
BGIBMGA000037	0	0	3.0726	0.46705	0.99993	FALSE	0	66.6433	-6.5425	7.8215e-17	5.9672e-15	TRUE
BGIBMGA000039	25.2116	3.58902	2.8124	0.00010558	0.0037181	TRUE	22.5341	18.157	0.31158	0.39821	0.99959	FALSE
BGIBMGA000043	17.5329	2.61452	2.7455	0.0014445	0.036249	FALSE	15.6709	49.4403	-1.6576	4.0987e-05	0.0009498	TRUE
BGIBMGA000044	49.6232	29.4489	0.7528	0.12864	0.99993	FALSE	44.3533	184.722	-2.0582	1.9387e-20	1.8488e-18	TRUE
BGIBMGA000045	1239.4	157.608	2.9752	6.1495e-174	4.4754e-171	TRUE	1107.77	2295.59	-1.0512	4.3602e-82	1.5085e-79	TRUE
BGIBMGA000054	41.5607	18.2541	1.187	0.016003	0.25424	FALSE	37.147	119.466	-1.6853	1.071e-10	5.123e-09	TRUE
BGIBMGA000064	20.7323	40.5725	-0.96862	0.0012422	0.032114	FALSE	18.5306	51.4353	-1.4729	0.00013526	0.0027641	TRUE
BGIBMGA000117	92.7516	100.397	-0.11428	0.076953	0.7486	FALSE	82.9015	190.765	-1.2023	5.0937e-10	2.2825e-08	TRUE
BGIBMGA000156	0	1.09334	-0.39434	0.75647	0.99993	FALSE	0	14.6008	-4.2955	0.00017095	0.0034367	TRUE
BGIBMGA000200	119.755	61.8927	0.95224	0.0014269	0.035925	FALSE	107.037	251.741	-1.2338	2.8767e-13	1.6783e-11	TRUE
BGIBMGA000223	115.308	76.6528	0.58908	0.10885	0.92365	FALSE	103.062	34.8685	1.5635	5.429e-10	2.4255e-08	TRUE
BGIBMGA000249	200.605	107.599	0.89869	0.00011936	0.0041084	FALSE	179.301	29.1727	2.6197	3.2519e-29	4.3195e-27	TRUE
BGIBMGA000273	1.88767	0	0.95387	0.68827	0.99993	FALSE	1.6872	19.6605	-3.5426	4.4381e-05	0.0010189	TRUE
BGIBMGA000291	5.663	24.9092	-2.137	5.2612e-05	0.0019564	TRUE	5.06159	1.90822	1.4074	0.20121	0.97624	FALSE
BGIBMGA000301	109.677	26.1214	2.07	6.5663e-11	5.2267e-09	TRUE	98.0291	296.729	-1.5979	1.489e-22	1.549e-20	TRUE
BGIBMGA000313	7.90261	22.8176	-1.5297	0.0013418	0.034065	FALSE	7.06336	31.1966	-2.143	9.148e-05	0.0019582	TRUE
BGIBMGA000319	27.0352	110.071	-2.0255	1.4335e-16	1.5875e-14	TRUE	24.1641	12.2589	0.97904	0.032623	0.29978	FALSE
BGIBMGA000324	348.707	40.5488	3.1043	1.1629e-52	3.7028e-50	TRUE	311.674	4.77056	6.0297	5.33e-77	1.7238e-74	TRUE
BGIBMGA000326	4.38323	29.3063	-2.7411	7.4631e-07	3.9881e-05	TRUE	3.91773	0	2.9123	0.08049	0.57239	FALSE
BGIBMGA000328	388.188	29.9481	3.6962	4.8524e-69	2.0043e-66	TRUE	346.962	5.86923	5.8855	1.104e-85	3.9106e-83	TRUE
BGIBMGA000329	2149.25	458.752	2.228	1.7962e-205	1.5251e-202	TRUE	1921	57.7961	5.0547	0	0	TRUE
BGIBMGA000331	84.5291	36.627	1.2065	0.00047343	0.014271	FALSE	75.5522	23.8239	1.6651	2.9359e-08	1.1171e-06	TRUE
BGIBMGA000333	2378.36	363.964	2.7081	1.7692e-296	2.7039e-293	TRUE	2125.78	110.619	4.2643	0	0	TRUE
BGIBMGA000338	27.8671	8.79428	1.6639	0.0060944	0.1188	FALSE	24.9076	0	5.2912	1.564e-07	5.4363e-06	TRUE
BGIBMGA000339	35.1298	14.2372	1.303	0.014687	0.23904	FALSE	31.399	0	5.5613	3.5794e-09	1.5042e-07	TRUE
BGIBMGA000341	342.884	97.2124	1.8185	2.6736e-25	4.4902e-23	TRUE	306.47	9.04961	5.0817	4.5164e-75	1.3438e-72	TRUE
BGIBMGA000391	50.807	43.6386	0.21942	0.91166	0.99993	FALSE	45.4114	15.5549	1.5457	4.3657e-05	0.0010038	TRUE
BGIBMGA000402	19.1966	52.4804	-1.4509	2.4489e-06	0.00012231	TRUE	17.1579	11.6228	0.56192	0.24319	0.99959	FALSE
BGIBMGA000418	179.392	251.873	-0.48958	1.0819e-07	6.4589e-06	FALSE	160.341	69.043	1.2156	9.6311e-11	4.622e-09	TRUE
BGIBMGA000424	22.428	62.1542	-1.4705	2.3438e-07	1.3169e-05	TRUE	20.0462	4.97295	2.0112	0.0012548	0.020514	FALSE
BGIBMGA000462	2329.29	1901.89	0.29245	0.36573	0.99993	FALSE	2081.92	794.457	1.3899	9.3191e-146	4.9515e-143	TRUE
BGIBMGA000520	72.2113	25.4559	1.5042	5.6876e-05	0.0020996	TRUE	64.5425	99.3433	-0.62217	0.015727	0.16905	FALSE
BGIBMGA000544	6.43087	4.56352	0.49487	0.78163	0.99993	FALSE	5.74791	26.5706	-2.2087	0.00023063	0.0045445	TRUE
BGIBMGA000590	368.767	179.76	1.0366	6.3829e-10	4.6675e-08	TRUE	329.604	228.842	0.52638	1.1823e-06	3.672e-05	FALSE
BGIBMGA000681	232.023	253.632	-0.12847	0.00358	0.077279	FALSE	207.382	74.8255	1.4707	3.2078e-17	2.4856e-15	TRUE
BGIBMGA000691	2567.74	1262.93	1.0237	3.0423e-58	1.0108e-55	TRUE	2295.05	1650.38	0.47572	2.206e-32	3.2493e-30	FALSE
BGIBMGA000701	200.829	144.036	0.47954	0.14564	0.99993	FALSE	179.501	56.3793	1.6708	1.0615e-17	8.5823e-16	TRUE
BGIBMGA000743	19.5805	19.6802	-0.0073214	0.5721	0.99993	FALSE	17.5011	49.8162	-1.5092	0.00012851	0.0026516	TRUE
BGIBMGA000840	8.95842	8.05746	0.15292	0.88683	0.99993	FALSE	8.00704	32.3242	-2.0133	0.00013468	0.0027561	TRUE
BGIBMGA000861	1.98365	1.09334	0.85941	0.71752	0.99993	FALSE	1.77299	17.4921	-3.3024	0.00018586	0.0037031	TRUE
BGIBMGA000884	209.723	78.1978	1.4233	7.6423e-11	6.0205e-09	TRUE	187.451	192.21	-0.036175	0.81087	0.99959	FALSE
BGIBMGA000886	100.462	68.8806	0.54448	0.1907	0.99993	FALSE	89.7933	43.9181	1.0318	1.8158e-05	0.0004563	TRUE
BGIBMGA000987	9.31036	40.4299	-2.1185	2.9248e-07	1.6137e-05	TRUE	8.3216	3.20929	1.3746	0.10704	0.682	FALSE
BGIBMGA000988	60.6613	262.711	-2.1146	5.5393e-39	1.3024e-36	TRUE	54.2191	19.1401	1.5022	1.193e-05	0.00030921	TRUE
BGIBMGA001007	28.603	16.7091	0.77553	0.22965	0.99993	FALSE	25.5653	0	5.7008	9.9512e-08	3.5587e-06	TRUE
BGIBMGA001147	31.2265	13.8569	1.1722	0.039387	0.48388	FALSE	27.9103	2.25517	3.6295	3.2168e-07	1.0706e-05	TRUE
BGIBMGA001162	117.675	466.548	-1.9872	1.3205e-63	4.9221e-61	TRUE	105.178	12.0854	3.1215	9.0677e-21	8.875e-19	TRUE
BGIBMGA001164	83.9852	156.776	-0.9005	1.3225e-09	9.3575e-08	FALSE	75.066	1.8504	5.3423	8.1661e-20	7.593e-18	TRUE
BGIBMGA001325	34.9058	82.7851	-1.2459	6.8733e-08	4.1684e-06	TRUE	31.1989	0	5.4317	4.1303e-09	1.7309e-07	TRUE
BGIBMGA001333	178.465	65.3866	1.4486	1.0234e-09	7.309e-08	TRUE	159.512	94.0523	0.76213	6.0837e-06	0.00016576	FALSE
BGIBMGA001348	907.712	985.221	-0.11821	2.1622e-08	1.4062e-06	FALSE	811.314	163.009	2.3153	2.5052e-110	1.0649e-107	TRUE
BGIBMGA001452	54.4224	8.91312	2.6102	5.5129e-08	3.3973e-06	TRUE	48.6428	59.8778	-0.29979	0.4112	0.99959	FALSE
BGIBMGA001534	62.421	33.1093	0.9148	0.028276	0.39038	FALSE	55.7919	1.47454	5.2417	4.3547e-15	3.0274e-13	TRUE
BGIBMGA001570	30.1067	22.3422	0.43031	0.65627	0.99993	FALSE	26.9094	6.99682	1.9433	0.00025335	0.0049399	TRUE
BGIBMGA001595	436.787	635.066	-0.53998	4.2002e-19	5.3493e-17	FALSE	390.401	104.721	1.8984	6.413e-43	1.1358e-40	TRUE
BGIBMGA001638	247.316	170.728	0.53466	0.046867	0.54707	FALSE	221.052	103.42	1.0959	1.9542e-12	1.0572e-10	TRUE
BGIBMGA001713	214.906	104.747	1.0368	2.3717e-06	0.00011884	TRUE	192.083	104.432	0.87917	2.9045e-08	1.1079e-06	FALSE
BGIBMGA001753	7.16674	96.642	-3.7533	6.0528e-24	9.5366e-22	TRUE	6.40563	3.87427	0.72542	0.38319	0.99959	FALSE
BGIBMGA001860	927.868	773.968	0.26165	0.89417	0.99993	FALSE	829.329	392.718	1.0785	2.2956e-41	3.9711e-39	TRUE
BGIBMGA001891	132.617	25.0993	2.4015	1.0866e-15	1.1375e-13	TRUE	118.533	215.282	-0.86094	1.0038e-06	3.1441e-05	FALSE
BGIBMGA001899	333.029	110.451	1.5922	8.0081e-20	1.0642e-17	TRUE	297.662	369.964	-0.31371	0.030591	0.28497	FALSE
BGIBMGA001900	91.1519	71.091	0.35861	0.63965	0.99993	FALSE	81.4717	26.5417	1.618	1.6206e-08	6.4121e-07	TRUE
BGIBMGA001926	199.421	124.213	0.683	0.0079711	0.14731	FALSE	178.242	64.9664	1.4561	7.9183e-15	5.3546e-13	TRUE
BGIBMGA001968	118.219	20.3694	2.537	3.8622e-15	3.9351e-13	TRUE	105.664	72.0788	0.55184	0.0043016	0.058125	FALSE
BGIBMGA001983	266.225	169.777	0.649	0.0045051	0.093676	FALSE	237.952	109.781	1.116	1.3404e-13	8.2062e-12	TRUE
BGIBMGA002077	104.622	134.481	-0.36222	0.0010124	0.027337	FALSE	93.5108	7.71963	3.5985	1.1029e-20	1.0655e-18	TRUE
BGIBMGA002085	4.79915	1.47364	1.7034	0.24523	0.99993	FALSE	4.28949	32.4398	-2.9189	1.6364e-06	4.928e-05	TRUE
BGIBMGA002091	21.0523	22.7225	-0.11015	0.40513	0.99993	FALSE	18.8165	53.835	-1.5165	6.4398e-05	0.0014257	TRUE
BGIBMGA002168	233.143	96.2855	1.2758	7.6301e-10	5.5266e-08	TRUE	208.383	319.281	-0.61559	1.8417e-05	0.00046125	FALSE
BGIBMGA002175	3622.59	2452.53	0.56275	7.7887e-17	8.7525e-15	FALSE	3237.88	526.757	2.6198	0	0	TRUE
BGIBMGA002288	20.3804	16.3051	0.32186	0.88412	0.99993	FALSE	18.216	0	7.7143	1.8764e-05	0.0004683	TRUE
BGIBMGA002312	6.65483	2.4006	1.471	0.23153	0.99993	FALSE	5.94809	47.0984	-2.9852	5.1197e-09	2.1157e-07	TRUE
BGIBMGA002313	8.35053	3.32756	1.3274	0.22548	0.99993	FALSE	7.46371	31.3122	-2.0688	0.00012924	0.0026631	TRUE
BGIBMGA002384	1017.07	438.739	1.213	3.2473e-34	6.99e-32	TRUE	909.057	82.5741	3.4606	1.0612e-180	6.3147e-178	TRUE
BGIBMGA002430	7.10275	33.9174	-2.2556	1.2223e-06	6.3325e-05	TRUE	6.34844	0	2.8244	0.028339	0.26871	FALSE
BGIBMGA002432	23.0999	77.556	-1.7474	1.6719e-10	1.284e-08	TRUE	20.6467	6.10053	1.7589	0.002646	0.039286	FALSE
BGIBMGA002457	9.24637	32.9429	-1.833	1.8845e-05	0.00075791	TRUE	8.26441	3.15146	1.3909	0.10532	0.67557	FALSE
BGIBMGA002471	25.0516	16.1149	0.6365	0.39777	0.99993	FALSE	22.3911	0	5.8966	6.2586e-07	2.011e-05	TRUE
BGIBMGA002548	1005.52	112.353	3.1618	2.7804e-151	1.7706e-148	TRUE	898.733	12.6637	6.1491	9.1157e-218	6.1643e-215	TRUE
BGIBMGA002549	1671.13	243.625	2.7781	1.3266e-215	1.1926e-212	TRUE	1493.66	101.28	3.8824	0	0	TRUE
BGIBMGA002561	13.3097	68.429	-2.3621	1.7491e-12	1.5724e-10	TRUE	11.8962	0	4.4367	0.00041017	0.007666	FALSE
BGIBMGA002562	28.0271	167.115	-2.5759	1.4777e-30	2.8587e-28	TRUE	25.0506	0	4.7589	2.0404e-07	6.9461e-06	TRUE
BGIBMGA002565	1134.14	1207.79	-0.090773	8.0371e-09	5.435e-07	FALSE	1013.69	327.665	1.6293	3.4923e-89	1.3095e-86	TRUE
BGIBMGA002566	21.1163	47.0613	-1.1562	0.00010293	0.0036329	TRUE	18.8737	1.04085	4.1805	1.1423e-05	0.00029709	TRUE
BGIBMGA002567	35.4178	127.256	-1.8452	3.1763e-17	3.6775e-15	TRUE	31.6564	0	6.9267	6.1778e-09	2.5249e-07	TRUE
BGIBMGA002592	79.186	160.246	-1.017	3.6915e-11	2.985e-09	TRUE	70.7765	100.962	-0.51247	0.046912	0.38794	FALSE
BGIBMGA002601	91.9838	134.838	-0.55177	3.0811e-05	0.0011982	FALSE	82.2152	18.3883	2.1606	8.8958e-12	4.6112e-10	TRUE
BGIBMGA002602	190.846	309.725	-0.69858	3.2884e-13	3.0275e-11	FALSE	170.579	29.6353	2.525	7.0884e-27	8.5735e-25	TRUE
BGIBMGA002624	394.586	78.3166	2.333	8.1707e-42	2.0471e-39	TRUE	352.682	1140.34	-1.693	3.5208e-89	1.3095e-86	TRUE
BGIBMGA002626	81.7136	97.3788	-0.25303	0.019076	0.29096	FALSE	73.0357	21.3952	1.7713	1.3463e-08	5.3554e-07	TRUE
BGIBMGA002668	155.557	20.7973	2.903	9.5222e-23	1.386e-20	TRUE	139.037	260.328	-0.90487	1.7547e-08	6.9062e-07	FALSE
BGIBMGA002677	74.0669	108.479	-0.55051	0.00018934	0.0063458	FALSE	66.2011	15.9308	2.055	2.8341e-09	1.1978e-07	TRUE
BGIBMGA002696	28.475	58.7791	-1.0456	4.5642e-05	0.0017223	TRUE	25.451	21.8289	0.22148	0.48548	0.99959	FALSE
BGIBMGA002714	86.8327	48.8439	0.83006	0.02205	0.32372	FALSE	77.6111	31.6013	1.2963	2.3708e-06	6.8888e-05	TRUE
BGIBMGA002739	188.127	47.1326	1.9969	9.2826e-17	1.0355e-14	TRUE	168.148	130.28	0.36812	0.0087263	0.10353	FALSE
BGIBMGA002747	127.082	32.1823	1.9814	1.1187e-11	9.4461e-10	TRUE	113.586	438.458	-1.9487	5.2918e-43	9.4851e-41	TRUE
BGIBMGA002848	99.4705	110.095	-0.14641	0.045153	0.53423	FALSE	88.9068	221.932	-1.3198	4.1039e-13	2.3664e-11	TRUE
BGIBMGA002940	6.07893	4.20699	0.53103	0.75827	0.99993	FALSE	5.43335	35.4178	-2.7046	1.5303e-06	4.6366e-05	TRUE
BGIBMGA003122	149.958	45.8253	1.7103	7.0774e-11	5.6043e-09	TRUE	134.032	295.572	-1.1409	1.403e-13	8.5545e-12	TRUE
BGIBMGA003159	39.417	31.2078	0.33691	0.80572	0.99993	FALSE	35.231	95.7003	-1.4417	3.0892e-07	1.0351e-05	TRUE
BGIBMGA003230	NA	NA	NA	NA	NA	NA	0	16.3645	-5.0325	3.906e-05	0.00090797	TRUE
BGIBMGA003274	129.481	33.6322	1.9448	1.4603e-11	1.2196e-09	TRUE	115.73	313.527	-1.4378	2.3702e-20	2.2459e-18	TRUE
BGIBMGA003333	98.8306	168.708	-0.7715	1.1064e-08	7.4489e-07	FALSE	88.3348	178.795	-1.0173	2.025e-07	6.9256e-06	TRUE
BGIBMGA003334	15.9972	17.9688	-0.16768	0.39572	0.99993	FALSE	14.2983	0	3.9055	0.00017904	0.003585	TRUE
BGIBMGA003364	66.9962	64.1269	0.063149	0.45192	0.99993	FALSE	59.8812	3.9321	3.9287	1.5702e-14	1.0291e-12	TRUE
BGIBMGA003368	2.65553	0	1.4115	0.46764	0.99993	FALSE	2.37352	23.3035	-3.2954	1.6341e-05	0.00041345	TRUE
BGIBMGA003409	64.4686	47.4178	0.44317	0.48593	0.99993	FALSE	57.6221	22.7252	1.3423	3.0521e-05	0.00072662	TRUE
BGIBMGA003461	923.773	352.223	1.3911	1.051e-40	2.5098e-38	TRUE	825.669	1037.93	-0.33007	0.00011488	0.0024115	FALSE
BGIBMGA003481	84.6251	242.009	-1.5159	2.8013e-25	4.6535e-23	TRUE	75.638	24.7491	1.6117	5.7015e-08	2.11e-06	TRUE
BGIBMGA003510	271.024	73.3015	1.8865	1.6054e-21	2.2305e-19	TRUE	242.242	489.257	-1.0141	9.9688e-18	8.1486e-16	TRUE
BGIBMGA003524	81.0097	55.8793	0.53578	0.25357	0.99993	FALSE	72.4065	1.90822	5.2458	4.0055e-19	3.6558e-17	TRUE
BGIBMGA003572	67.6361	39.4554	0.77757	0.063765	0.67394	FALSE	60.4532	331.684	-2.4559	5.5563e-44	1.0598e-41	TRUE
BGIBMGA003645	314.92	220.546	0.51391	0.03703	0.46629	FALSE	281.476	117.327	1.2625	1.178e-18	1.0432e-16	TRUE
BGIBMGA003646	22.524	8.05746	1.4831	0.026537	0.37173	FALSE	20.132	77.5722	-1.946	7.6319e-09	3.0937e-07	TRUE
BGIBMGA003655	51.4469	27.1672	0.92122	0.044604	0.52945	FALSE	45.9833	17.1162	1.4257	0.00010114	0.0021464	TRUE
BGIBMGA003656	34.6499	26.9533	0.36239	0.76514	0.99993	FALSE	30.9701	8.5581	1.8555	0.00013801	0.0028126	TRUE
BGIBMGA003658	32.1543	14.8077	1.1187	0.046893	0.54707	FALSE	28.7396	4.1634	2.7872	3.5699e-06	0.00010078	TRUE
BGIBMGA003703	26.0754	26.573	-0.027271	0.48113	0.99993	FALSE	23.3062	4.42361	2.3974	0.00011492	0.0024115	TRUE
BGIBMGA003709	127.977	129.205	-0.013768	0.13835	0.99993	FALSE	114.386	42.5592	1.4264	8.5729e-10	3.7292e-08	TRUE
BGIBMGA003741	102.094	48.8677	1.0629	0.00082119	0.022819	FALSE	91.2517	39.3499	1.2135	1.079e-06	3.3652e-05	TRUE
BGIBMGA003773	100.046	8.08123	3.63	9.1918e-19	1.1329e-16	TRUE	89.4215	171.74	-0.94153	2.0593e-06	6.1054e-05	FALSE
BGIBMGA003791	2.17562	1.75886	0.30679	0.97017	0.99993	FALSE	1.94457	19.3714	-3.3164	8.1278e-05	0.0017652	TRUE
BGIBMGA003817	49.0793	39.4792	0.31402	0.84073	0.99993	FALSE	43.8672	7.37268	2.5729	3.8526e-08	1.451e-06	TRUE
BGIBMGA003841	67.7001	34.8681	0.95725	0.015827	0.25223	FALSE	60.5104	19.2557	1.6519	7.9656e-07	2.5376e-05	TRUE
BGIBMGA003874	62.133	20.7735	1.5806	9.2415e-05	0.0032922	TRUE	55.5346	146.326	-1.3977	6.7271e-10	2.9697e-08	TRUE
BGIBMGA003918	82.3215	89.7729	-0.12501	0.085759	0.79627	FALSE	73.579	5.72467	3.684	7.3988e-17	5.6738e-15	TRUE
BGIBMGA003920	11.9019	10.0778	0.24002	0.98401	0.99993	FALSE	10.6379	62.9425	-2.5648	5.0622e-10	2.2752e-08	TRUE
BGIBMGA004035	384.156	785.234	-1.0314	2.0219e-49	6.059e-47	TRUE	343.359	347.326	-0.016571	0.61607	0.99959	FALSE
BGIBMGA004040	37.7533	217.504	-2.5264	1.3947e-38	3.2296e-36	TRUE	33.744	0	6.8668	1.8421e-09	7.8751e-08	TRUE
BGIBMGA004041	573.051	422.696	0.43904	0.041908	0.50432	FALSE	512.193	141.931	1.8515	4.6187e-54	1.1264e-51	TRUE
BGIBMGA004045	66.0364	165.713	-1.3274	2.113e-15	2.1819e-13	TRUE	59.0233	23.3613	1.3372	2.5731e-05	0.00062042	TRUE
BGIBMGA004063	0	16.2813	-7.9912	4.3176e-05	0.0016333	TRUE	0	0	-3.1858	0.52603	0.99959	FALSE
BGIBMGA004065	302.379	353.744	-0.22635	2.12e-05	0.00084818	FALSE	270.266	34.9841	2.9496	2.6174e-48	5.4082e-46	TRUE
BGIBMGA004073	16.5091	80.7172	-2.2896	4.6267e-14	4.4193e-12	TRUE	14.7558	0	7.9954	0.00014431	0.002937	TRUE
BGIBMGA004074	16.957	12.2882	0.46461	0.69209	0.99993	FALSE	15.1562	0	4.1271	8.8857e-05	0.0019048	TRUE
BGIBMGA004176	38.1693	6.91658	2.4643	1.1954e-05	0.0005075	TRUE	34.1157	78.7576	-1.207	6.1443e-05	0.0013643	TRUE
BGIBMGA004347	59.5735	42.7592	0.47844	0.43024	0.99993	FALSE	53.2468	17.2318	1.6276	4.551e-06	0.00012679	TRUE
BGIBMGA004378	108.461	26.9533	2.0086	2.2692e-10	1.7e-08	TRUE	96.9424	169.543	-0.80645	4.5238e-05	0.0010338	FALSE
BGIBMGA004387	18.6847	8.93689	1.064	0.15191	0.99993	FALSE	16.7004	0	5.0618	1.8885e-05	0.00046982	TRUE
BGIBMGA004397	28.6989	81.4303	-1.5046	1.988e-09	1.381e-07	TRUE	25.6511	0	9.7931	7.2044e-06	0.00019346	TRUE
BGIBMGA004398	24.4117	52.1952	-1.0963	7.5894e-05	0.0027356	TRUE	21.8192	0	9.5597	2.58e-05	0.00062108	TRUE
BGIBMGA004412	33.786	42.6404	-0.33579	0.075179	0.74031	FALSE	30.198	70.6043	-1.2253	0.00012149	0.0025312	TRUE
BGIBMGA004421	180.192	86.6593	1.0561	1.0219e-05	0.00044367	TRUE	161.056	338.565	-1.0719	6.6937e-14	4.2375e-12	TRUE
BGIBMGA004436	61.5571	54.8097	0.16749	0.75081	0.99993	FALSE	55.0198	23.4191	1.2323	0.00012841	0.0026516	TRUE
BGIBMGA004464	901.249	759.089	0.24766	0.94719	0.99993	FALSE	805.537	7.66181	6.7161	3.5118e-191	2.1769e-188	TRUE
BGIBMGA004465	131.465	150.097	-0.19122	0.0098289	0.17467	FALSE	117.503	3.9321	4.9013	1.2819e-29	1.7181e-27	TRUE
BGIBMGA004606	0	0	2.0137	0.78921	0.99993	FALSE	0	232.225	-10.402	4.3768e-37	7.0775e-35	TRUE
BGIBMGA004613	174.369	56.8538	1.6168	2.2895e-11	1.8913e-09	TRUE	155.851	102.668	0.60218	0.00020317	0.0040302	FALSE
BGIBMGA004614	210.971	63.5089	1.732	5.3689e-15	5.434e-13	TRUE	188.566	137.363	0.45707	0.0010089	0.016864	FALSE
BGIBMGA004627	19.9005	12.7398	0.64346	0.44344	0.99993	FALSE	17.7871	59.2417	-1.7358	3.3515e-06	9.5153e-05	TRUE
BGIBMGA004628	66.6442	38.3383	0.79769	0.056906	0.62658	FALSE	59.5667	132.622	-1.1547	5.5599e-07	1.7981e-05	TRUE
BGIBMGA004655	21.0523	48.7013	-1.21	4.834e-05	0.0018107	TRUE	18.8165	16.2199	0.21424	0.5581	0.99959	FALSE
BGIBMGA004689	57.0459	31.493	0.85709	0.053181	0.59674	FALSE	50.9877	113.077	-1.1491	4.1708e-06	0.00011663	TRUE
BGIBMGA004725	246.549	242.865	0.021719	0.076425	0.74667	FALSE	220.365	65.1687	1.7576	9.528e-23	1.0125e-20	TRUE
BGIBMGA004735	331.046	445.561	-0.42859	5.5886e-11	4.4718e-09	FALSE	295.889	95.5558	1.6306	2.7267e-27	3.497e-25	TRUE
BGIBMGA004780	1.08781	1.64001	-0.59228	0.63169	0.99993	FALSE	0	27.0332	-4.7972	1.5615e-07	5.4363e-06	TRUE
BGIBMGA004874	23.3239	10.8146	1.1088	0.093707	0.8375	FALSE	20.8469	62.1329	-1.5755	9.7414e-06	0.00025741	TRUE
BGIBMGA004881	58.7416	62.582	-0.091364	0.18875	0.99993	FALSE	52.5033	14.2539	1.8811	5.541e-07	1.7959e-05	TRUE
BGIBMGA004882	0	0	0.42878	0.98377	0.99993	FALSE	0	44.583	-9.6064	3.4977e-09	1.4741e-07	TRUE
BGIBMGA004903	121.483	74.276	0.70978	0.028565	0.39259	FALSE	108.581	46.0287	1.2382	6.7145e-08	2.4665e-06	TRUE
BGIBMGA004906	503.719	203.338	1.3087	1.6647e-20	2.2514e-18	TRUE	450.225	86.8531	2.374	8.8486e-64	2.4378e-61	TRUE
BGIBMGA004950	93.1356	44.2328	1.0742	0.0012229	0.031784	FALSE	83.2446	15.6995	2.4066	2.7832e-13	1.6302e-11	TRUE
BGIBMGA005013	313.545	237.612	0.40006	0.23068	0.99993	FALSE	280.246	996.064	-1.8295	2.2953e-87	8.3284e-85	TRUE
BGIBMGA005014	64.7886	71.7328	-0.14689	0.10549	0.90889	FALSE	57.9081	116.517	-1.0087	3.1332e-05	0.00074106	TRUE
BGIBMGA005015	3.99929	4.30207	-0.10528	0.72059	0.99993	FALSE	3.57457	38.8006	-3.4402	1.4537e-08	5.7671e-07	TRUE
BGIBMGA005052	105.805	46.7998	1.1768	0.00013985	0.0047496	TRUE	94.5689	75.1435	0.33172	0.069473	0.51329	FALSE
BGIBMGA005119	266.545	96.3568	1.4679	4.1134e-14	3.9788e-12	TRUE	238.238	605.717	-1.3462	3.9481e-34	5.9934e-32	TRUE
BGIBMGA005172	299.435	227.891	0.3939	0.26116	0.99993	FALSE	267.635	90.4093	1.5657	1.3608e-23	1.4564e-21	TRUE
BGIBMGA005182	44.9841	18.6344	1.2714	0.007085	0.13368	FALSE	40.2068	9.68568	2.0535	3.6962e-06	0.00010395	TRUE
BGIBMGA005202	18.3968	15.4019	0.25635	0.99357	0.99993	FALSE	16.443	109.116	-2.7303	2.204e-17	1.7441e-15	TRUE
BGIBMGA005259	274.672	55.4277	2.309	3.2753e-29	6.0309e-27	TRUE	245.502	732.238	-1.5766	3.8691e-52	9.1366e-50	TRUE
BGIBMGA005266	13.5016	7.24934	0.89721	0.31922	0.99993	FALSE	12.0678	45.5372	-1.9159	1.2015e-05	0.00031086	TRUE
BGIBMGA005277	2831.28	69.4986	5.3483	0	0	TRUE	2530.6	14.6008	7.4373	0	0	TRUE
BGIBMGA005278	369.631	53.6689	2.7839	2.8627e-49	8.4136e-47	TRUE	330.376	2.94907	6.8077	3.4872e-79	1.1529e-76	TRUE
BGIBMGA005286	20.2844	23.7208	-0.22578	0.27148	0.99993	FALSE	18.1302	2.13952	3.083	0.00011371	0.0023928	TRUE
BGIBMGA005302	28.8269	20.821	0.46937	0.59783	0.99993	FALSE	25.7655	68.6382	-1.4136	1.9894e-05	0.00049326	TRUE
BGIBMGA005303	46.9677	39.1702	0.26191	0.97545	0.99993	FALSE	41.9798	129.326	-1.6232	6.6093e-11	3.2028e-09	TRUE
BGIBMGA005320	136.712	34.987	1.9662	2.568e-12	2.2818e-10	TRUE	122.193	309.392	-1.3403	4.2177e-18	3.5856e-16	TRUE
BGIBMGA005321	53.2706	13.9758	1.9304	1.6738e-05	0.00068517	TRUE	47.6133	91.7393	-0.94618	0.00049133	0.008914	FALSE
BGIBMGA005416	21.5642	28.8547	-0.42017	0.099059	0.87052	FALSE	19.2741	63.6942	-1.7245	1.6169e-06	4.8793e-05	TRUE
BGIBMGA005471	392.251	220.546	0.8307	1.1077e-06	5.7722e-05	FALSE	350.594	17.0584	4.3613	2.0804e-81	7.0341e-79	TRUE
BGIBMGA005529	141.735	111.45	0.3468	0.60303	0.99993	FALSE	126.683	316.563	-1.3213	4.3288e-18	3.659e-16	TRUE
BGIBMGA005539	51.7029	17.232	1.5852	0.00034912	0.010867	FALSE	46.2121	147.193	-1.6714	1.0623e-12	5.9192e-11	TRUE
BGIBMGA005618	51.7989	37.7203	0.45758	0.50281	0.99993	FALSE	46.2979	99.1698	-1.099	3.388e-05	0.00079753	TRUE
BGIBMGA005626	56.502	50.579	0.15976	0.73958	0.99993	FALSE	50.5016	103.767	-1.0389	5.4666e-05	0.0012274	TRUE
BGIBMGA005658	98.5106	11.5039	3.0982	5.1287e-16	5.4432e-14	TRUE	88.0489	304.073	-1.788	5.1025e-27	6.433e-25	TRUE
BGIBMGA005664	45.56	82.999	-0.86533	1.6767e-05	0.00068517	FALSE	40.7215	4.13449	3.3	2.6231e-09	1.1149e-07	TRUE
BGIBMGA005680	91.9838	70.2116	0.38967	0.54547	0.99993	FALSE	82.2152	171.364	-1.0596	1.3145e-07	4.6341e-06	TRUE
BGIBMGA005695	135.944	65.1252	1.0617	0.00011545	0.0039921	TRUE	121.507	54.1242	1.1667	4.5873e-08	1.719e-06	TRUE
BGIBMGA005697	0	0	NA	NA	NA	NA	0	43.4266	-6.4405	1.5899e-11	8.0728e-10	TRUE
BGIBMGA005727	45.6559	23.5069	0.95772	0.047409	0.55141	FALSE	40.8073	13.9069	1.553	0.00010144	0.0021496	TRUE
BGIBMGA005785	169.922	70.1878	1.2756	1.5103e-07	8.8437e-06	TRUE	151.876	148.986	0.027721	0.55036	0.99959	FALSE
BGIBMGA005823	258.034	67.3594	1.9376	2.0412e-21	2.8104e-19	TRUE	230.631	567.003	-1.2978	2.8872e-30	3.9048e-28	TRUE
BGIBMGA005858	78.9301	72.0418	0.13174	0.60704	0.99993	FALSE	70.5478	7.66181	3.2028	9.9652e-15	6.678e-13	TRUE
BGIBMGA005899	497.192	918.146	-0.88492	8.8724e-48	2.5111e-45	FALSE	444.391	177.985	1.3201	2.5694e-30	3.5069e-28	TRUE
BGIBMGA005948	267.665	67.2881	1.992	4.2779e-23	6.2865e-21	TRUE	239.239	609.099	-1.3482	2.1677e-34	3.3246e-32	TRUE
BGIBMGA005977	40.0889	63.3426	-0.65997	0.0014709	0.036792	FALSE	35.8315	9.04961	1.9853	1.8792e-05	0.0004683	TRUE
BGIBMGA006032	221.881	154.922	0.51824	0.075388	0.74046	FALSE	198.317	94.2258	1.0736	5.2328e-11	2.5608e-09	TRUE
BGIBMGA006062	8.67047	6.25107	0.47201	0.76976	0.99993	FALSE	7.74967	35.3021	-2.1875	2.4595e-05	0.000594	TRUE
BGIBMGA006185	20.1884	15.592	0.37272	0.80337	0.99993	FALSE	18.0444	1.53236	3.5577	4.5089e-05	0.001032	TRUE
BGIBMGA006189	95.9191	101.562	-0.082471	0.10236	0.88892	FALSE	85.7325	33.1337	1.3715	2.4069e-07	8.1753e-06	TRUE
BGIBMGA006213	416.119	284.031	0.55094	0.006543	0.12578	FALSE	371.927	883.565	-1.2483	2.0737e-43	3.7622e-41	TRUE
BGIBMGA006214	553.022	362.657	0.60873	0.00021188	0.0070091	FALSE	494.292	1019.6	-1.0446	5.0406e-37	8.0634e-35	TRUE
BGIBMGA006239	684.231	524.115	0.3846	0.11188	0.93899	FALSE	611.566	164.714	1.8925	5.6761e-66	1.5933e-63	TRUE
BGIBMGA006273	20.5084	21.1776	-0.046323	0.50314	0.99993	FALSE	18.3304	52.2449	-1.5111	8.6588e-05	0.0018615	TRUE
BGIBMGA006280	224.6	88.6321	1.3415	2.1084e-10	1.5952e-08	TRUE	200.748	133.547	0.58804	3.5029e-05	0.00082196	FALSE
BGIBMGA006288	737.534	178.405	2.0476	2.7417e-63	9.9766e-61	TRUE	659.208	2455.13	-1.897	8.3887e-224	5.9428e-221	TRUE
BGIBMGA006315	131.305	61.0133	1.1057	7.3439e-05	0.0026659	TRUE	117.36	141.44	-0.26924	0.27143	0.99959	FALSE
BGIBMGA006358	77.3304	72.8974	0.085167	0.47685	0.99993	FALSE	69.1179	33.1048	1.062	0.00012129	0.0025312	TRUE
BGIBMGA006406	284.686	492.598	-0.79104	3.5109e-23	5.2094e-21	FALSE	254.452	125.393	1.0209	8.1554e-13	4.5612e-11	TRUE
BGIBMGA006456	19.6765	51.9813	-1.4015	4.3695e-06	0.00020921	TRUE	17.5869	6.4764	1.4412	0.015405	0.16655	FALSE
BGIBMGA006517	338.756	258.694	0.389	0.24819	0.99993	FALSE	302.781	661.547	-1.1276	6.4047e-28	8.3581e-26	TRUE
BGIBMGA006569	18.2368	9.1508	0.99488	0.19	0.99993	FALSE	16.3001	81.4465	-2.321	2.8143e-11	1.4003e-09	TRUE
BGIBMGA006606	48.5674	34.2264	0.50488	0.42844	0.99993	FALSE	43.4096	14.7743	1.5549	6.0071e-05	0.0013378	TRUE
BGIBMGA006623	245.333	143.537	0.77332	0.00045678	0.013879	FALSE	219.279	60.0512	1.8685	2.2337e-24	2.4615e-22	TRUE
BGIBMGA006671	76.8185	54.8097	0.48702	0.35324	0.99993	FALSE	68.6604	27.1199	1.3401	5.4654e-06	0.00015029	TRUE
BGIBMGA006694	25.7875	65.8382	-1.3523	4.2345e-07	2.3113e-05	TRUE	23.0488	13.4732	0.7746	0.081622	0.57686	FALSE
BGIBMGA006730	3698.71	1159.09	1.674	6.3426e-222	6.0584e-219	TRUE	3305.91	2849.44	0.21437	7.3542e-15	4.9958e-13	FALSE
BGIBMGA006731	1789.35	465.051	1.944	4.8437e-139	2.6438e-136	TRUE	1599.32	2140.59	-0.42055	1.7752e-13	1.0649e-11	FALSE
BGIBMGA006742	109.837	37.0786	1.5667	2.5194e-07	1.4052e-05	TRUE	98.1721	149.217	-0.60403	0.0040848	0.055906	FALSE
BGIBMGA006745	79.9219	27.1197	1.5593	1.1919e-05	0.0005075	TRUE	71.4343	57.478	0.31361	0.13063	0.77002	FALSE
BGIBMGA006775	184.959	39.4316	2.2298	2.8565e-19	3.7312e-17	TRUE	165.317	157.544	0.069478	0.37959	0.99959	FALSE
BGIBMGA006816	165.827	339.269	-1.0328	2.4718e-22	3.4979e-20	TRUE	148.216	106.167	0.48137	0.0023957	0.036027	FALSE
BGIBMGA006874	1491.7	3830.48	-1.3606	0	0	TRUE	1333.29	472.95	1.4952	5.7647e-104	2.3823e-101	TRUE
BGIBMGA006884	28.6989	21.0587	0.44658	0.63626	0.99993	FALSE	25.6511	64.9085	-1.3394	7.1895e-05	0.0015706	TRUE
BGIBMGA006885	104.526	43.1395	1.2768	3.7478e-05	0.0014428	TRUE	93.425	176.771	-0.92	2.4184e-06	7.0121e-05	FALSE
BGIBMGA006916	173.793	56.9964	1.6084	3.0564e-11	2.4979e-09	TRUE	155.337	112.18	0.46958	0.002302	0.034946	FALSE
BGIBMGA007040	37.0175	7.10673	2.3809	2.5564e-05	0.001007	TRUE	33.0862	1.01194	5.031	1.7777e-09	7.6435e-08	TRUE
BGIBMGA007042	60.8213	66.9316	-0.13811	0.12562	0.99993	FALSE	54.3621	4.25014	3.677	7.8151e-13	4.3874e-11	TRUE
BGIBMGA007065	1602.82	410.954	1.9636	9.415e-127	4.9617e-124	TRUE	1432.6	3509.05	-1.2924	4.8141e-177	2.7546e-174	TRUE
BGIBMGA007124	45.336	54.168	-0.25678	0.0784	0.75585	FALSE	40.5214	89.8022	-1.1481	4.1571e-05	0.0009612	TRUE
BGIBMGA007158	452.624	682.626	-0.59278	1.2766e-22	1.8406e-20	FALSE	404.556	93.3006	2.1164	1.5268e-50	3.3903e-48	TRUE
BGIBMGA007250	7.42269	37.5539	-2.339	1.9979e-07	1.1351e-05	TRUE	6.63441	2.0817	1.6722	0.099372	0.65298	FALSE
BGIBMGA007254	59.3815	86.5167	-0.54296	0.00094442	0.025603	FALSE	53.0753	106.485	-1.0045	7.3272e-05	0.0015983	TRUE
BGIBMGA007285	86.4808	51.1019	0.759	0.042494	0.50977	FALSE	77.2966	34.7528	1.1533	1.5403e-05	0.00039171	TRUE
BGIBMGA007286	36.8895	31.4693	0.22927	0.94726	0.99993	FALSE	32.9719	104.548	-1.6649	2.1688e-09	9.2449e-08	TRUE
BGIBMGA007339	3.9673	2.25799	0.81312	0.63378	0.99993	FALSE	3.54598	26.7151	-2.9134	1.386e-05	0.00035613	TRUE
BGIBMGA007388	46.4878	152.521	-1.7141	7.8986e-19	9.8142e-17	TRUE	41.5508	24.6045	0.75595	0.021794	0.21987	FALSE
BGIBMGA007466	12.2538	10.1966	0.26514	0.98323	0.99993	FALSE	10.9525	50.3655	-2.2012	4.2089e-07	1.3853e-05	TRUE
BGIBMGA007628	80.7218	44.114	0.87172	0.018792	0.28778	FALSE	72.1492	3.7008	4.2851	5.9697e-18	4.9894e-16	TRUE
BGIBMGA007633	0	0	1.1943	0.7815	0.99993	FALSE	0	15.0634	-4.9535	8.2585e-05	0.0017884	TRUE
BGIBMGA007827	152.517	65.9809	1.2089	2.5422e-06	0.00012614	TRUE	136.32	245.294	-0.84751	2.6916e-07	9.0594e-06	FALSE
BGIBMGA007828	417.366	177.906	1.2302	2.2313e-15	2.2887e-13	TRUE	373.042	521.35	-0.48291	2.2847e-05	0.00055811	FALSE
BGIBMGA007829	853.418	359.306	1.248	1.1866e-30	2.325e-28	TRUE	762.785	1155.46	-0.59912	2.247e-15	1.5843e-13	FALSE
BGIBMGA007848	73.971	56.1408	0.39791	0.56607	0.99993	FALSE	66.1153	25.3852	1.381	5.1696e-06	0.00014322	TRUE
BGIBMGA007885	126.986	100.754	0.33383	0.67041	0.99993	FALSE	113.5	241.477	-1.0892	1.3734e-10	6.4866e-09	TRUE
BGIBMGA007899	189.982	138.474	0.45625	0.20219	0.99993	FALSE	169.806	35.0419	2.2767	4.9414e-24	5.4054e-22	TRUE
BGIBMGA007935	90.704	52.837	0.77962	0.031207	0.41472	FALSE	81.0713	22.0024	1.8815	4.8982e-10	2.2082e-08	TRUE
BGIBMGA007952	22.588	11.9317	0.92076	0.18354	0.99993	FALSE	20.1892	74.334	-1.8804	3.4091e-08	1.2905e-06	TRUE
BGIBMGA007980	44.5042	55.095	-0.30798	0.052833	0.59472	FALSE	39.7778	11.5072	1.7894	2.4455e-05	0.00059156	TRUE
BGIBMGA008023	1150.1	756.26	0.60481	1.2355e-07	7.3186e-06	FALSE	1027.96	2126.66	-1.0488	7.1218e-76	2.1623e-73	TRUE
BGIBMGA008029	41.4647	91.9359	-1.1487	6.4296e-08	3.9305e-06	TRUE	37.0612	19.6605	0.91461	0.012012	0.13579	FALSE
BGIBMGA008038	138.152	77.3896	0.83604	0.0035592	0.076939	FALSE	123.48	331.25	-1.4236	4.2414e-21	4.2349e-19	TRUE
BGIBMGA008091	138.152	60.1101	1.2006	8.778e-06	0.00038773	TRUE	123.48	129.181	-0.065116	0.97148	0.99959	FALSE
BGIBMGA008095	51.5429	50.3413	0.034032	0.44417	0.99993	FALSE	46.0691	9.36764	2.298	1.1934e-07	4.2373e-06	TRUE
BGIBMGA008118	41.9446	20.108	1.0607	0.032413	0.42448	FALSE	37.4901	84.0486	-1.1647	5.9495e-05	0.00133	TRUE
BGIBMGA008179	22.46	13.5717	0.72676	0.33033	0.99993	FALSE	20.0748	3.0069	2.739	0.00012283	0.0025451	TRUE
BGIBMGA008194	4.44722	2.8522	0.64083	0.71883	0.99993	FALSE	3.97492	36.7478	-3.2087	8.9841e-08	3.2284e-06	TRUE
BGIBMGA008221	450.737	248.022	0.86181	4.4116e-08	2.7746e-06	FALSE	402.869	194.754	1.0487	3.8494e-20	3.6245e-18	TRUE
BGIBMGA008244	63.8287	108.17	-0.76102	5.7246e-06	0.00026674	FALSE	57.0502	1.44562	5.3025	2.0397e-15	1.445e-13	TRUE
BGIBMGA008255	2642.03	421.27	2.6488	0	0	TRUE	2361.45	9.71459	7.9253	0	0	TRUE
BGIBMGA008268	16.5091	12.7398	0.37392	0.82015	0.99993	FALSE	14.7558	0	4.6031	7.353e-05	0.0016016	TRUE
BGIBMGA008346	782.806	189.933	2.0432	7.6618e-67	3.0024e-64	TRUE	699.673	1231.96	-0.8162	9.2784e-29	1.2215e-26	FALSE
BGIBMGA008439	21.0203	13.3816	0.65154	0.42209	0.99993	FALSE	18.788	0	4.7589	6.8101e-06	0.00018522	TRUE
BGIBMGA008521	37.6254	35.6287	0.078665	0.6058	0.99993	FALSE	33.6296	152.166	-2.1778	2.481e-18	2.1459e-16	TRUE
BGIBMGA008524	16.6691	9.95893	0.74311	0.387	0.99993	FALSE	14.8988	56.148	-1.914	1.1898e-06	3.6727e-05	TRUE
BGIBMGA008575	1023.15	510.282	1.0036	3.3788e-23	5.0626e-21	TRUE	914.49	1817.38	-0.99082	5.9878e-59	1.6196e-56	FALSE
BGIBMGA008579	35.3538	26.8107	0.39906	0.68933	0.99993	FALSE	31.5992	2.83342	3.4793	8.5835e-08	3.0994e-06	TRUE
BGIBMGA008601	24.1237	18.6819	0.36881	0.79215	0.99993	FALSE	21.5618	0	6.5426	1.2643e-06	3.8703e-05	TRUE
BGIBMGA008602	597.079	558.746	0.095729	0.064473	0.67666	FALSE	533.669	8.47136	5.9772	1.3714e-130	6.3755e-128	TRUE
BGIBMGA008687	36.8255	19.1097	0.9464	0.079182	0.75776	FALSE	32.9147	73.7268	-1.1635	0.00017217	0.0034566	TRUE
BGIBMGA008708	0	0	1.0137	0.89069	0.99993	FALSE	0	19.6027	-6.836	7.1025e-06	0.00019144	TRUE
BGIBMGA008709	8184.89	2064.44	1.9872	0	0	TRUE	7315.66	14950.4	-1.0311	0	0	TRUE
BGIBMGA008711	176.705	148.552	0.25037	0.99017	0.99993	FALSE	157.939	15.3236	3.3655	3.1467e-32	4.5896e-30	TRUE
BGIBMGA008815	6.27089	25.4083	-2.0186	7.4315e-05	0.0026914	TRUE	5.60493	0	7.5989	0.017047	0.17974	FALSE
BGIBMGA008826	28.315	6.13223	2.2071	0.00049306	0.014804	FALSE	25.308	0	9.7737	8.0569e-06	0.00021481	TRUE
BGIBMGA008827	111.532	179.688	-0.68804	3.9107e-08	2.48e-06	FALSE	99.6877	11.0446	3.1741	4.9492e-20	4.6308e-18	TRUE
BGIBMGA008838	65.3965	51.2207	0.35249	0.70832	0.99993	FALSE	58.4514	121.201	-1.0521	1.0349e-05	0.00027154	TRUE
BGIBMGA008841	171.298	47.5129	1.8501	9.1436e-14	8.5731e-12	TRUE	153.106	270.014	-0.8185	1.777e-07	6.1195e-06	FALSE
BGIBMGA008853	534.178	492.337	0.11767	0.13413	0.99993	FALSE	477.449	152.08	1.6505	1.1136e-43	2.0453e-41	TRUE
BGIBMGA008882	51.6069	52.4091	-0.022255	0.33081	0.99993	FALSE	46.1263	12.4035	1.8948	2.4227e-06	7.0121e-05	TRUE
BGIBMGA009027	2314.15	2425.84	-0.068002	1.7694e-14	1.7334e-12	FALSE	2068.39	195.477	3.4034	0	0	TRUE
BGIBMGA009028	6917.63	8826.22	-0.35152	1.2673e-152	8.4213e-150	FALSE	6182.98	788.761	2.9706	0	0	TRUE
BGIBMGA009072	56.566	32.0635	0.81901	0.069372	0.70643	FALSE	50.5588	2.19735	4.5241	2.5921e-13	1.5364e-11	TRUE
BGIBMGA009094	42.7125	41.2143	0.051514	0.52294	0.99993	FALSE	38.1764	2.02387	4.2375	3.7842e-10	1.7216e-08	TRUE
BGIBMGA009095	103.662	65.5055	0.6622	0.067688	0.69662	FALSE	92.6529	13.5889	2.7694	1.0767e-16	8.1307e-15	TRUE
BGIBMGA009096	37.2414	51.9813	-0.48108	0.016892	0.26478	FALSE	33.2864	3.18037	3.3877	5.3463e-08	1.9884e-06	TRUE
BGIBMGA009106	40.5049	12.2169	1.7292	0.0006248	0.018119	FALSE	36.2033	6.36075	2.5089	8.3218e-07	2.6341e-05	TRUE
BGIBMGA009108	0	19.6326	-8.2612	9.5948e-06	0.00042017	TRUE	0	0	0.98415	0.91688	0.99959	FALSE
BGIBMGA009139	415.863	273.668	0.60368	0.0015276	0.0379	FALSE	371.698	180.761	1.0401	1.7151e-18	1.5009e-16	TRUE
BGIBMGA009159	45.7839	37.8392	0.27496	0.94288	0.99993	FALSE	40.9217	112.788	-1.4627	1.9014e-08	7.4637e-07	TRUE
BGIBMGA009184	214.522	57.5193	1.899	1.5553e-17	1.8285e-15	TRUE	191.74	11.3626	4.0768	6.9263e-44	1.3043e-41	TRUE
BGIBMGA009190	32.6023	28.2843	0.20497	0.89799	0.99993	FALSE	29.1399	70.5465	-1.2756	7.063e-05	0.0015475	TRUE
BGIBMGA009193	0	0	1.1943	0.7815	0.99993	FALSE	0	16.3645	-5.073	3.8292e-05	0.00089149	TRUE
BGIBMGA009220	19.4526	17.8262	0.12596	0.78883	0.99993	FALSE	17.3867	53.8061	-1.6298	2.3959e-05	0.00058337	TRUE
BGIBMGA009222	32.6982	23.4831	0.47759	0.56039	0.99993	FALSE	29.2257	132.997	-2.1861	2.7322e-16	2.0222e-14	TRUE
BGIBMGA009223	185.535	128.444	0.53055	0.089588	0.81454	FALSE	165.832	688.522	-2.0538	2.2309e-71	6.5076e-69	TRUE
BGIBMGA009235	61.4612	53.4787	0.20071	0.84775	0.99993	FALSE	54.934	23.9106	1.2	0.00017483	0.0035053	TRUE
BGIBMGA009259	27.6431	6.72643	2.039	0.0011958	0.031241	FALSE	24.7074	1.32997	4.2155	4.8635e-07	1.5832e-05	TRUE
BGIBMGA009336	88.0485	94.3127	-0.099154	0.099392	0.87184	FALSE	78.6978	15.0345	2.388	1.5309e-12	8.3735e-11	TRUE
BGIBMGA009518	329.734	662.946	-1.0076	7.7729e-41	1.8856e-38	TRUE	294.716	320.437	-0.12071	0.67297	0.99959	FALSE
BGIBMGA009522	163.811	67.5971	1.277	2.4448e-07	1.3686e-05	TRUE	146.414	111.544	0.39244	0.01012	0.11716	FALSE
BGIBMGA009523	203.548	60.1576	1.7586	7.1932e-15	7.2325e-13	TRUE	181.931	170.352	0.094873	0.27886	0.99959	FALSE
BGIBMGA009551	343.459	291.4	0.23714	0.89434	0.99993	FALSE	306.984	100.5	1.611	8.0793e-28	1.0452e-25	TRUE
BGIBMGA009614	361.44	177.383	1.0269	1.4208e-09	1.0006e-07	TRUE	323.056	307.311	0.072084	0.21112	0.99705	FALSE
BGIBMGA009678	9.98224	4.11192	1.2796	0.20168	0.99993	FALSE	8.92213	46.3178	-2.3761	3.5159e-07	1.1675e-05	TRUE
BGIBMGA009743	251.22	58.0185	2.1144	9.4284e-24	1.4703e-21	TRUE	224.54	685.631	-1.6105	1.6705e-50	3.6548e-48	TRUE
BGIBMGA009744	122.314	33.2519	1.8791	1.7751e-10	1.3565e-08	TRUE	109.325	285.626	-1.3855	1.1029e-17	8.8691e-16	TRUE
BGIBMGA009750	484.331	198.489	1.2869	3.6417e-19	4.677e-17	TRUE	432.895	751.378	-0.79552	2.3078e-17	1.8166e-15	FALSE
BGIBMGA009775	70.4516	75.4644	-0.099164	0.14048	0.99993	FALSE	62.9697	0	6.3883	9.8805e-17	7.4996e-15	TRUE
BGIBMGA009821	3.00747	2.42437	0.31094	0.96229	0.99993	FALSE	2.68808	22.2337	-3.0481	4.9721e-05	0.0011276	TRUE
BGIBMGA009879	128.361	106.506	0.26928	0.92835	0.99993	FALSE	114.729	250.266	-1.1252	1.7696e-11	8.9546e-10	TRUE
BGIBMGA009924	28.8589	16.923	0.77003	0.23205	0.99993	FALSE	25.7941	3.2382	2.9938	5.5522e-06	0.0001524	TRUE
BGIBMGA009953	338.948	333.921	0.021558	0.037611	0.47035	FALSE	302.952	100.876	1.5865	6.0677e-27	7.5225e-25	TRUE
BGIBMGA009990	46.1999	16.6378	1.4734	0.0015921	0.039182	FALSE	41.2935	95.2088	-1.2052	1.081e-05	0.00028315	TRUE
BGIBMGA010029	4.70317	29.5203	-2.65	9.963e-07	5.2687e-05	TRUE	4.2037	1.64801	1.3509	0.25792	0.99959	FALSE
BGIBMGA010043	0	0	0.27677	0.9951	0.99993	FALSE	0	17.174	-6.0602	2.0756e-05	0.00051208	TRUE
BGIBMGA010047	18.5567	14.8077	0.3256	0.88356	0.99993	FALSE	16.586	1.04085	3.9941	4.8537e-05	0.0011075	TRUE
BGIBMGA010048	103.15	115.942	-0.16866	0.030609	0.40856	FALSE	92.1954	2.22626	5.372	5.5021e-24	5.9315e-22	TRUE
BGIBMGA010070	62.0371	41.4519	0.58169	0.24943	0.99993	FALSE	55.4488	0	5.9052	4.4622e-15	3.0876e-13	TRUE
BGIBMGA010077	34.5539	10.2204	1.7574	0.0013555	0.034352	FALSE	30.8843	118.368	-1.9383	1.114e-12	6.1609e-11	TRUE
BGIBMGA010213	285.038	369.669	-0.37508	2.8239e-08	1.821e-06	FALSE	254.767	112.007	1.1856	1.1418e-15	8.286e-14	TRUE
BGIBMGA010214	6243.09	2291.91	1.4457	1.5412e-285	2.1413e-282	TRUE	5580.08	6232.9	-0.15962	0.00089038	0.015121	FALSE
BGIBMGA010240	2602.07	706.632	1.8806	8.3194e-191	6.3572e-188	TRUE	2325.73	5780.73	-1.3136	1.345e-298	1.0531e-295	TRUE
BGIBMGA010289	0	0	-0.4013	0.85351	0.99993	FALSE	0	29.4907	-6.8403	3.6429e-08	1.3755e-06	TRUE
BGIBMGA010303	39.609	25.5034	0.63514	0.28925	0.99993	FALSE	35.4026	5.26207	2.7502	3.2162e-07	1.0706e-05	TRUE
BGIBMGA010377	101.742	61.2272	0.73267	0.036119	0.45962	FALSE	90.9371	29.2594	1.636	1.8324e-09	7.8562e-08	TRUE
BGIBMGA010392	18.8767	24.2437	-0.361	0.16359	0.99993	FALSE	16.872	0	6.8668	2.1327e-05	0.00052444	TRUE
BGIBMGA010401	5.98294	4.96758	0.26831	0.98539	0.99993	FALSE	5.34756	26.1658	-2.2907	0.000183	0.0036592	TRUE
BGIBMGA010439	284.27	66.3136	2.0999	2.1254e-26	3.6913e-24	TRUE	254.081	633.791	-1.3187	1.701e-34	2.636e-32	TRUE
BGIBMGA010613	59.0616	40.1447	0.55701	0.29648	0.99993	FALSE	52.7893	2.68886	4.2952	1.4823e-13	8.9645e-12	TRUE
BGIBMGA010681	12.9257	40.7151	-1.6553	7.2255e-06	0.00032671	TRUE	11.553	0	4.4724	0.00048655	0.008838	FALSE
BGIBMGA010716	56.982	13.9758	2.0276	3.6382e-06	0.00017764	TRUE	50.9305	88.0963	-0.79055	0.0039202	0.05405	FALSE
BGIBMGA010763	306.41	692.3	-1.1759	3.1653e-51	9.8724e-49	TRUE	273.869	799.98	-1.5465	3.5678e-55	8.9962e-53	TRUE
BGIBMGA010764	199.357	422.22	-1.0826	5.8525e-29	1.0648e-26	TRUE	178.185	629.685	-1.8213	1.5126e-55	3.8799e-53	TRUE
BGIBMGA010779	927.069	434.532	1.0932	2.3252e-25	3.9485e-23	TRUE	828.615	1129.76	-0.44724	1.0019e-08	4.0286e-07	FALSE
BGIBMGA010856	51.8629	23.4356	1.146	0.0095641	0.17036	FALSE	46.3551	104.258	-1.1694	7.2247e-06	0.00019366	TRUE
BGIBMGA010880	2.39958	2.59075	-0.11059	0.77839	0.99993	FALSE	2.14474	19.4003	-3.1772	0.0001104	0.0023264	TRUE
BGIBMGA010913	955.767	1318	-0.46362	4.645e-32	9.7247e-30	FALSE	854.266	274.293	1.639	4.8985e-76	1.5182e-73	TRUE
BGIBMGA010920	53.5586	33.0142	0.69803	0.15583	0.99993	FALSE	47.8707	1.24324	5.267	3.6281e-13	2.1002e-11	TRUE
BGIBMGA010949	33.2421	40.3348	-0.27901	0.11434	0.95125	FALSE	29.7118	5.7825	2.3613	1.576e-05	0.00039942	TRUE
BGIBMGA010961	116.523	203.766	-0.80629	1.0918e-10	8.5479e-09	FALSE	104.149	334.199	-1.6821	4.0939e-27	5.2056e-25	TRUE
BGIBMGA010987	108.429	58.0422	0.90157	0.0045152	0.093757	FALSE	96.9138	14.9767	2.694	5.8585e-17	4.5159e-15	TRUE
BGIBMGA011016	91.4719	231.004	-1.3365	5.0693e-21	6.9173e-19	TRUE	81.7576	154.769	-0.92069	1.0114e-05	0.0002663	FALSE
BGIBMGA011076	28.635	49.343	-0.78507	0.0017876	0.043296	FALSE	25.5939	2.71777	3.2353	2.8472e-06	8.1458e-05	TRUE
BGIBMGA011077	116.012	92.0309	0.33408	0.68327	0.99993	FALSE	103.691	0	7.5604	8.8472e-25	9.9712e-23	TRUE
BGIBMGA011094	514.341	224.468	1.1962	1.2819e-17	1.5187e-15	TRUE	459.719	727.843	-0.66288	3.1016e-12	1.6598e-10	FALSE
BGIBMGA011128	64.2127	53.1697	0.27225	0.94043	0.99993	FALSE	57.3933	1.1565	5.633	1.4402e-15	1.0401e-13	TRUE
BGIBMGA011145	24.9556	49.7471	-0.99525	0.00027618	0.0087934	FALSE	22.3053	3.87427	2.5254	0.00010381	0.0021969	TRUE
BGIBMGA011194	35.6097	22.2234	0.68019	0.26512	0.99993	FALSE	31.828	1.41671	4.4897	6.8675e-09	2.7915e-07	TRUE
BGIBMGA011209	26.8113	16.4714	0.70287	0.31048	0.99993	FALSE	23.9639	3.81645	2.6506	3.6807e-05	0.00085963	TRUE
BGIBMGA011217	87.1846	54.1205	0.6879	0.07627	0.74625	FALSE	77.9257	1.99496	5.2877	1.7495e-20	1.6792e-18	TRUE
BGIBMGA011260	52.3748	31.2316	0.74587	0.12325	0.99819	FALSE	46.8126	107.786	-1.2032	2.9346e-06	8.3635e-05	TRUE
BGIBMGA011266	8335.49	11891	-0.51253	0	0	FALSE	7450.27	546.504	3.769	0	0	TRUE
BGIBMGA011276	97.6148	74.2998	0.39374	0.52165	0.99993	FALSE	87.2482	18.2149	2.26	5.3268e-13	3.0363e-11	TRUE
BGIBMGA011298	222.777	110.309	1.0141	2.8186e-06	0.00013941	TRUE	199.118	198.369	0.0054403	0.59439	0.99959	FALSE
BGIBMGA011342	571.835	267.18	1.0978	2.2171e-16	2.4203e-14	TRUE	511.107	517.013	-0.016576	0.5407	0.99959	FALSE
BGIBMGA011362	281.998	265.635	0.086243	0.17714	0.99993	FALSE	252.05	77.4565	1.7023	8.738e-25	9.9233e-23	TRUE
BGIBMGA011363	163.715	120.672	0.4401	0.27432	0.99993	FALSE	146.329	37.3838	1.9687	7.8368e-18	6.4413e-16	TRUE
BGIBMGA011399	237.078	80.7647	1.5536	5.6014e-14	5.3172e-12	TRUE	211.901	31.1966	2.7639	4.8649e-36	7.6994e-34	TRUE
BGIBMGA011456	35.8017	33.4183	0.099391	0.65867	0.99993	FALSE	31.9996	4.01884	2.9932	4.207e-07	1.3853e-05	TRUE
BGIBMGA011463	4.25525	7.08296	-0.73511	0.25589	0.99993	FALSE	3.80335	22.6385	-2.5734	0.00018707	0.0037207	TRUE
BGIBMGA011525	191.07	162.005	0.23807	0.92589	0.99993	FALSE	170.779	35.5624	2.2637	5.1769e-24	5.6217e-22	TRUE
BGIBMGA011542	30.7146	34.06	-0.14915	0.26215	0.99993	FALSE	27.4527	71.4427	-1.3798	1.9737e-05	0.00049021	TRUE
BGIBMGA011549	166.691	90.9138	0.8746	0.00069751	0.019888	FALSE	148.988	58.1719	1.3568	1.4145e-11	7.2068e-10	TRUE
BGIBMGA011573	705.028	554.063	0.34763	0.24195	0.99993	FALSE	630.154	240.407	1.3902	2.1453e-45	4.1993e-43	TRUE
BGIBMGA011600	18.7487	16.6378	0.17232	0.86883	0.99993	FALSE	16.7576	1.30106	3.6871	6.8503e-05	0.001512	TRUE
BGIBMGA011607	101.23	271.387	-1.4227	3.2869e-26	5.6442e-24	TRUE	90.4796	104.808	-0.21208	0.49677	0.99959	FALSE
BGIBMGA011608	171.298	124.071	0.46535	0.20659	0.99993	FALSE	153.106	41.8075	1.8727	1.5214e-17	1.2168e-15	TRUE
BGIBMGA011646	153.541	106.601	0.5264	0.12793	0.99993	FALSE	137.235	458.581	-1.7405	2.0759e-38	3.4314e-36	TRUE
BGIBMGA011658	35.4497	27.9753	0.34162	0.80566	0.99993	FALSE	31.685	5.17533	2.6141	2.4625e-06	7.1135e-05	TRUE
BGIBMGA011666	67.6361	20.417	1.728	9.9824e-06	0.00043465	TRUE	60.4532	43.947	0.46005	0.061324	0.46914	FALSE
BGIBMGA011681	11.8379	14.261	-0.26866	0.35641	0.99993	FALSE	10.5807	46.1443	-2.1247	2.2342e-06	6.5559e-05	TRUE
BGIBMGA011709	17.3089	18.8245	-0.12109	0.4359	0.99993	FALSE	15.4707	0	4.6042	4.9144e-05	0.0011196	TRUE
BGIBMGA011761	90.4161	37.2212	1.2805	0.00012032	0.0041321	TRUE	80.8139	52.3605	0.62613	0.0058036	0.074753	FALSE
BGIBMGA011765	1789	63.2713	4.8215	0	0	TRUE	1599.01	2.51539	9.3122	8.2661e-294	6.1487e-291	TRUE
BGIBMGA011766	1440.9	301.335	2.2575	4.7063e-141	2.6639e-138	TRUE	1287.88	20.3255	5.9856	0	0	TRUE
BGIBMGA011774	33.3061	17.3984	0.93683	0.09911	0.87052	FALSE	29.769	5.14642	2.5322	7.1034e-06	0.00019144	TRUE
BGIBMGA011901	21.1803	0	7.4775	7.857e-06	0.00035317	TRUE	18.9309	24.2576	-0.35769	0.51621	0.99959	FALSE
BGIBMGA011904	247.06	29.544	3.0639	2.664e-37	5.9874e-35	TRUE	220.823	488.997	-1.1469	1.2104e-21	1.2334e-19	TRUE
BGIBMGA012107	26.1714	25.1944	0.054886	0.62317	0.99993	FALSE	23.392	64.1568	-1.4556	2.4136e-05	0.00058575	TRUE
BGIBMGA012137	19.1646	20.3457	-0.086277	0.45995	0.99993	FALSE	17.1294	60.2825	-1.8153	1.2635e-06	3.8703e-05	TRUE
BGIBMGA012195	14.1735	11.7415	0.27157	0.97295	0.99993	FALSE	12.6683	41.8653	-1.7245	0.00010088	0.0021439	TRUE
BGIBMGA012298	162.307	189.481	-0.22332	0.0019776	0.047079	FALSE	145.07	64.9953	1.1583	2.8229e-09	1.1965e-07	TRUE
BGIBMGA012346	91.2799	46.7523	0.96526	0.0046595	0.096133	FALSE	81.586	176.8	-1.1157	2.0286e-08	7.9212e-07	TRUE
BGIBMGA012419	5.15109	27.7614	-2.4301	5.2321e-06	0.00024528	TRUE	4.60405	0	7.3151	0.02873	0.27086	FALSE
BGIBMGA012521	71.0595	123.976	-0.80296	5.1446e-07	2.7783e-05	FALSE	63.513	12.9817	2.2906	5.4683e-10	2.4357e-08	TRUE
BGIBMGA012526	156.164	72.018	1.1166	1.2369e-05	0.00052076	TRUE	139.58	169.976	-0.28424	0.19574	0.96555	FALSE
BGIBMGA012543	54.9023	74.3711	-0.43787	0.0067384	0.12857	FALSE	49.0717	123.225	-1.3283	5.5501e-08	2.0591e-06	TRUE
BGIBMGA012560	85.6809	66.9791	0.35526	0.66001	0.99993	FALSE	76.5816	38.1645	1.0048	0.00010459	0.0022101	TRUE
BGIBMGA012601	381.917	1253.18	-1.7143	1.9537e-142	1.1484e-139	TRUE	341.357	80.5502	2.0833	3.7938e-42	6.64e-40	TRUE
BGIBMGA012645	111.244	51.7912	1.103	0.00027336	0.0087219	FALSE	99.4303	214.184	-1.1071	8.6569e-10	3.7548e-08	TRUE
BGIBMGA012651	54.1664	51.0543	0.085366	0.55208	0.99993	FALSE	48.414	108.682	-1.1666	4.8338e-06	0.00013442	TRUE
BGIBMGA012660	28.635	32.0159	-0.16101	0.26401	0.99993	FALSE	25.5939	5.86923	2.1246	0.00016391	0.0033043	TRUE
BGIBMGA012739	58.0058	64.8875	-0.16174	0.11121	0.93591	FALSE	51.8456	2.71777	4.2537	2.7692e-13	1.6283e-11	TRUE
BGIBMGA012740	27.9311	36.6032	-0.3901	0.074431	0.73722	FALSE	24.9648	0	4.896	1.9017e-07	6.534e-06	TRUE
BGIBMGA012805	17.3089	13.7143	0.33583	0.87215	0.99993	FALSE	15.4707	0	4.3632	5.9541e-05	0.00133	TRUE
BGIBMGA012831	766.617	244.315	1.6498	2.9649e-46	8.2388e-44	TRUE	685.203	1072.68	-0.64662	1.4954e-16	1.1236e-14	FALSE
BGIBMGA012861	88.6884	102.299	-0.20597	0.028045	0.38892	FALSE	79.2697	2.22626	5.1541	9.9374e-21	9.6627e-19	TRUE
BGIBMGA012862	21.1803	57.2816	-1.4354	1.0015e-06	5.2777e-05	TRUE	18.9309	0	4.5999	7.1228e-06	0.00019162	TRUE
BGIBMGA012863	87.9205	215.389	-1.2927	5.543e-19	7.0011e-17	TRUE	78.5834	4.53926	4.1137	4.8192e-19	4.3716e-17	TRUE
BGIBMGA012931	62.0051	58.5414	0.08293	0.51843	0.99993	FALSE	55.4202	22.8409	1.2788	7.8612e-05	0.0017098	TRUE
BGIBMGA012957	69.7157	24.8854	1.4862	9.2128e-05	0.0032897	TRUE	62.3119	99.7192	-0.67836	0.0082694	0.099776	FALSE
BGIBMGA012958	241.269	85.2332	1.5012	2.0695e-13	1.9169e-11	TRUE	215.647	317.199	-0.55672	0.00011991	0.0025089	FALSE
BGIBMGA012968	405.401	156.396	1.3741	2.2789e-18	2.7642e-16	TRUE	362.347	138.433	1.3882	9.0924e-27	1.0821e-24	TRUE
BGIBMGA012971	19.7085	5.06265	1.9609	0.0080098	0.14784	FALSE	17.6155	1.32997	3.7274	4.183e-05	0.00096482	TRUE
BGIBMGA012997	58.3257	1.4974	5.2836	4.2545e-14	4.0894e-12	TRUE	52.1316	1.18541	5.4587	2.9387e-14	1.9008e-12	TRUE
BGIBMGA013000	55.1903	74.7514	-0.43769	0.0066122	0.12663	FALSE	49.3291	12.8371	1.9421	7.348e-07	2.356e-05	TRUE
BGIBMGA013009	202.236	510.948	-1.3371	1.6347e-44	4.383e-42	TRUE	180.759	98.0422	0.88259	6.7671e-08	2.4796e-06	FALSE
BGIBMGA013017	109.293	46.5621	1.231	4.9268e-05	0.001841	TRUE	97.6859	164.743	-0.754	0.00016463	0.0033141	FALSE
BGIBMGA013026	61.9731	12.2407	2.34	7.4406e-08	4.4947e-06	TRUE	55.3916	124.324	-1.1664	1.0139e-06	3.1689e-05	TRUE
BGIBMGA013041	109.709	48.2497	1.1851	9.3425e-05	0.0033205	TRUE	98.0577	101.685	-0.052407	0.92508	0.99959	FALSE
BGIBMGA013042	489.322	217.789	1.1679	4.5038e-16	4.8134e-14	TRUE	437.356	413.593	0.080596	0.1238	0.74177	FALSE
BGIBMGA013046	62.261	38.9563	0.67647	0.14383	0.99993	FALSE	55.6489	0	6.6625	8.3484e-15	5.6198e-13	TRUE
BGIBMGA013047	233.943	163.764	0.51454	0.071622	0.7206	FALSE	209.098	3.90319	5.7434	2.0356e-52	4.8845e-50	TRUE
BGIBMGA013075	34.234	11.9079	1.5235	0.0050332	0.10135	FALSE	30.5983	122.329	-1.9992	1.4539e-13	8.8282e-12	TRUE
BGIBMGA013078	13.2137	58.6127	-2.1492	4.9279e-10	3.6383e-08	TRUE	11.8104	0	5.3522	0.00030119	0.0057743	FALSE
BGIBMGA013108	269.233	313.005	-0.21733	8.4849e-05	0.003044	FALSE	240.64	55.7144	2.1108	1.1436e-30	1.59e-28	TRUE
BGIBMGA013118	60.9493	50.6028	0.26839	0.95317	0.99993	FALSE	54.4765	129.759	-1.2521	1.1175e-07	3.9773e-06	TRUE
BGIBMGA013163	124.266	137.215	-0.143	0.026513	0.37173	FALSE	111.069	26.6862	2.0573	1.3564e-14	8.9285e-13	TRUE
BGIBMGA013242	19.6765	1.14088	4.1083	3.7626e-05	0.0014448	TRUE	17.5869	1.96605	3.1611	0.00012165	0.0025312	TRUE
BGIBMGA013267	108.205	67.4307	0.68229	0.05101	0.58221	FALSE	96.7136	19.8918	2.2815	2.1771e-14	1.4143e-12	TRUE
BGIBMGA013297	191.742	142.848	0.42469	0.27621	0.99993	FALSE	171.379	596.175	-1.7985	9.1497e-52	2.0942e-49	TRUE
BGIBMGA013298	217.082	145.438	0.57783	0.033109	0.43174	FALSE	194.028	569.2	-1.5527	5.3278e-40	8.9059e-38	TRUE
BGIBMGA013376	434.899	124.261	1.8073	2.47e-31	5.0333e-29	TRUE	388.713	1004.59	-1.3698	5.0977e-57	1.3543e-54	TRUE
BGIBMGA013377	78.9941	19.2523	2.0367	4.4481e-08	2.7747e-06	TRUE	70.605	182.235	-1.368	1.3011e-11	6.6516e-10	TRUE
BGIBMGA013437	56.2781	28.3556	0.98894	0.02224	0.32557	FALSE	50.3014	13.8491	1.8608	1.1349e-06	3.5321e-05	TRUE
BGIBMGA013442	93.8075	103.107	-0.13637	0.058346	0.63466	FALSE	83.8452	35.6202	1.235	2.1884e-06	6.447e-05	TRUE
BGIBMGA013445	20.1884	31.3504	-0.63495	0.028852	0.39475	FALSE	18.0444	2.42865	2.8933	0.00018434	0.0036811	TRUE
BGIBMGA013448	1256.77	530.295	1.2449	4.0823e-44	1.0757e-41	TRUE	1123.3	856.648	0.39097	1.1983e-12	6.6026e-11	FALSE
BGIBMGA013534	82.0975	44.8746	0.87144	0.017855	0.2762	FALSE	73.3788	34.0011	1.1098	4.2574e-05	0.00098047	TRUE
BGIBMGA013572	6.39887	28.0704	-2.1332	1.7984e-05	0.00072711	TRUE	5.71932	0	2.628	0.044737	0.37538	FALSE
BGIBMGA013576	152.293	70.3542	1.1141	1.6634e-05	0.00068337	TRUE	136.12	243.79	-0.84076	3.5919e-07	1.1901e-05	FALSE
BGIBMGA013655	705.636	220.071	1.681	4.2129e-44	1.0913e-41	TRUE	630.698	1903.74	-1.5938	7.5077e-135	3.603e-132	TRUE
BGIBMGA013656	151.749	59.6822	1.3463	1.5976e-07	9.3193e-06	TRUE	135.634	16.3066	3.0562	7.371e-26	8.7031e-24	TRUE
BGIBMGA013705	53.6225	39.4792	0.44175	0.5281	0.99993	FALSE	47.9279	11.218	2.095	3.1469e-07	1.0521e-05	TRUE
BGIBMGA013725	0	2.54321	-3.9908	0.096092	0.85382	FALSE	0	17.6366	-6.9466	2.1673e-05	0.00053206	TRUE
BGIBMGA013737	29.0189	101.752	-1.81	8.2883e-14	7.8192e-12	TRUE	25.9371	5.72467	2.1798	0.00011692	0.0024499	TRUE
BGIBMGA013746	274.288	185.25	0.56621	0.020649	0.30908	FALSE	245.158	71.0958	1.7859	1.2783e-25	1.4742e-23	TRUE
BGIBMGA013778	143.399	110.38	0.37755	0.49039	0.99993	FALSE	128.17	47.561	1.4302	7.7529e-11	3.7327e-09	TRUE
BGIBMGA013781	90.1921	66.1472	0.44732	0.40007	0.99993	FALSE	80.6138	34.695	1.2163	4.4037e-06	0.00012292	TRUE
BGIBMGA013803	273.744	77.9363	1.8125	2.0494e-20	2.7474e-18	TRUE	244.672	270.736	-0.14604	0.55825	0.99959	FALSE
BGIBMGA013806	23.0039	22.8414	0.010233	0.5692	0.99993	FALSE	20.5609	59.7332	-1.5386	2.0689e-05	0.00051141	TRUE
BGIBMGA013816	80.8177	295.345	-1.8697	2.2523e-38	5.1377e-36	TRUE	72.235	14.196	2.3472	1.9477e-11	9.8224e-10	TRUE
BGIBMGA013822	7.00676	3.3751	1.0538	0.38544	0.99993	FALSE	6.26265	47.7634	-2.9311	5.5609e-09	2.2917e-07	TRUE
BGIBMGA013863	227	32.6577	2.7972	4.2967e-31	8.6403e-29	TRUE	202.893	45.0456	2.1713	5.8912e-27	7.365e-25	TRUE
BGIBMGA013865	0	0	NA	NA	NA	NA	0	66.4409	-11.182	1.6125e-10	7.5677e-09	TRUE
BGIBMGA013877	116.683	83.5932	0.48114	0.26415	0.99993	FALSE	104.292	49.4693	1.076	1.8603e-06	5.5686e-05	TRUE
BGIBMGA013880	47.4156	19.3712	1.2915	0.0049672	0.10055	FALSE	42.3801	88.4144	-1.0609	0.00014804	0.0030088	TRUE
BGIBMGA013881	103.982	36.936	1.4932	1.6091e-06	8.2247e-05	TRUE	92.9389	144.071	-0.63242	0.0031018	0.044671	FALSE
BGIBMGA013926	9.27836	4.99135	0.89444	0.41076	0.99993	FALSE	8.29301	40.0727	-2.2727	4.0888e-06	0.00011456	TRUE
BGIBMGA013930	124.554	161.862	-0.37799	0.00022542	0.0074247	FALSE	111.326	39.3788	1.4993	3.6982e-10	1.6877e-08	TRUE
BGIBMGA013949	142.663	14.8077	3.2682	1.0108e-23	1.5604e-21	TRUE	127.512	185.329	-0.53945	0.0044587	0.059974	FALSE
BGIBMGA014001	34.9378	24.8379	0.49225	0.52255	0.99993	FALSE	31.2275	4.51035	2.7915	1.3309e-06	4.0655e-05	TRUE
BGIBMGA014039	3559.4	1639.97	1.118	3.5713e-97	1.7057e-94	TRUE	3181.4	2656.16	0.26032	1.5571e-18	1.3707e-16	FALSE
BGIBMGA014040	2639.28	1247.91	1.0806	2.216e-67	8.9122e-65	TRUE	2358.99	1855.83	0.3461	6.8511e-21	6.7949e-19	FALSE
BGIBMGA014064	70.4516	73.9432	-0.069786	0.17896	0.99993	FALSE	62.9697	20.0364	1.652	4.7582e-07	1.5524e-05	TRUE
BGIBMGA014072	21.6602	20.7735	0.0603	0.66403	0.99993	FALSE	19.3599	57.9117	-1.5808	1.8607e-05	0.00046525	TRUE
BGIBMGA014116	75.3787	51.9813	0.53616	0.27015	0.99993	FALSE	67.3735	9.88807	2.7684	1.5159e-12	8.3216e-11	TRUE
BGIBMGA014169	10.4941	8.27137	0.34339	0.89146	0.99993	FALSE	9.37968	39.0029	-2.056	2.0973e-05	0.00051659	TRUE
BGIBMGA014198	416.886	199.107	1.0661	1.17e-11	9.8251e-10	TRUE	372.613	544.335	-0.54682	7.6247e-07	2.4394e-05	FALSE
BGIBMGA014199	214.81	119.84	0.84195	0.00024467	0.0079729	FALSE	191.997	1.30106	7.2053	1.1922e-45	2.3649e-43	TRUE
BGIBMGA014204	176.193	119.769	0.55691	0.071431	0.71916	FALSE	157.481	62.7112	1.3284	7.8227e-12	4.0978e-10	TRUE
BGIBMGA014267	7.29471	2.61452	1.4803	0.20761	0.99993	FALSE	6.52002	68.1756	-3.3863	8.5879e-14	5.3908e-12	TRUE
BGIBMGA014285	112.236	31.5168	1.8323	2.1796e-09	1.5073e-07	TRUE	100.317	147.454	-0.5557	0.0088649	0.105	FALSE
BGIBMGA014292	3013.1	589.335	2.3541	0	0	TRUE	2693.11	99.9505	4.7519	0	0	TRUE
BGIBMGA014360	54.4544	46.3007	0.23402	0.94914	0.99993	FALSE	48.6714	115.534	-1.2472	6.0243e-07	1.9441e-05	TRUE
BGIBMGA014453	35.0018	165.57	-2.2419	1.1664e-26	2.0489e-24	TRUE	31.2847	7.8642	1.9921	6.161e-05	0.001366	TRUE
BGIBMGA014464	94.0954	63.1524	0.57529	0.1638	0.99993	FALSE	84.1025	266.255	-1.6626	1.4122e-21	1.4292e-19	TRUE
BGIBMGA014465	161.124	103.226	0.64236	0.029618	0.39952	FALSE	144.012	0	11.282	3.2389e-21	3.2557e-19	TRUE
BGIBMGA014510	16.3811	5.82324	1.4921	0.057081	0.62776	FALSE	14.6414	0	4.03	0.00012982	0.0026677	TRUE
BGIBMGA014511	51.223	17.3746	1.5598	0.0004534	0.013803	FALSE	45.7831	4.48143	3.3528	2.1085e-10	9.8026e-09	TRUE
BGIBMGA014545	15.9652	29.2826	-0.87511	0.010039	0.17737	FALSE	14.2697	46.8671	-1.7156	4.1609e-05	0.0009612	TRUE
BGIBMGA014551	190.142	181.21	0.069421	0.22097	0.99993	FALSE	169.949	66.8746	1.3456	7.3194e-13	4.1246e-11	TRUE
BGIBMGA014559	67.796	18.6819	1.8596	2.4961e-06	0.00012426	TRUE	60.5962	148.176	-1.29	6.0882e-09	2.4951e-07	TRUE
BGIBMGA014587	36.4416	31.6119	0.20512	0.89252	0.99993	FALSE	32.5715	1.64801	4.3048	6.3626e-09	2.5933e-07	TRUE
BGIBMGA014618	116.555	32.6577	1.8355	1.0166e-09	7.2943e-08	TRUE	104.177	85.0894	0.29199	0.083715	0.58585	FALSE
EMBMOG00000004584	2.20761	0	1.3674	0.52092	0.99993	FALSE	1.97316	129.788	-6.0395	1.2285e-31	1.7743e-29	TRUE
Novel00002	4.95913	1.40233	1.8223	0.2106	0.99993	FALSE	4.43247	36.5743	-3.0446	1.9886e-07	6.8167e-06	TRUE
Novel00038	53.0466	108.597	-1.0337	3.7559e-08	2.3918e-06	TRUE	47.4131	68.6961	-0.53494	0.086179	0.59551	FALSE
Novel00049	793.524	2131.66	-1.4256	2.6543e-194	2.135e-191	TRUE	709.252	149.506	2.2461	1.9241e-93	7.7364e-91	TRUE
Novel00076	264.433	134.505	0.97525	1.0851e-06	5.6794e-05	FALSE	236.351	513.659	-1.1199	8.4962e-22	8.7171e-20	TRUE
Novel00078	23.1639	49.6282	-1.0993	0.00011113	0.0038688	TRUE	20.7039	10.6687	0.95652	0.052019	0.41877	FALSE
Novel00091	0	0	0.42878	0.98852	0.99993	FALSE	0	33.365	-10.188	9.5176e-07	2.9872e-05	TRUE
Novel00191	NA	NA	NA	NA	NA	NA	0	13.5021	-4.7551	0.00021494	0.0042523	TRUE
Novel00193	27.9951	26.977	0.05344	0.60862	0.99993	FALSE	25.022	1.96605	3.6698	1.1899e-06	3.6727e-05	TRUE
Novel00246	230.519	167.281	0.46261	0.14788	0.99993	FALSE	206.038	102.986	1.0005	2.2496e-10	1.0394e-08	TRUE
Novel00302	0	0	NA	NA	NA	NA	0	14.3695	-4.8449	0.00012767	0.0026416	TRUE
Novel00338	110.924	100.635	0.14044	0.57217	0.99993	FALSE	99.1443	47.0984	1.0739	3.4534e-06	9.7859e-05	TRUE
Novel00461	78.4822	57.139	0.45789	0.4088	0.99993	FALSE	70.1474	10.235	2.7769	4.8996e-13	2.8143e-11	TRUE
Novel00477	0	0	0.52189	0.93106	0.99993	FALSE	0	71.2982	-7.2838	2.9287e-17	2.2811e-15	TRUE
Novel00500	102.638	68.3577	0.58639	0.13326	0.99993	FALSE	91.7378	185.04	-1.0122	1.4125e-07	4.9445e-06	TRUE
Novel00573	98.8626	50.4364	0.97096	0.0030221	0.067986	FALSE	88.3634	9.19417	3.2647	2.5126e-18	2.1607e-16	TRUE
Novel00622	75.9226	111.83	-0.5587	0.00013167	0.0045018	FALSE	67.8597	26.6862	1.3465	5.7661e-06	0.00015798	TRUE
Novel00703	31.8024	25.2657	0.33195	0.83512	0.99993	FALSE	28.425	67.4528	-1.2467	0.0001379	0.0028126	TRUE
Novel00763	170.562	145.462	0.22965	0.88876	0.99993	FALSE	152.448	312.573	-1.0359	2.857e-12	1.5344e-10	TRUE
Novel00820	20.4124	13.1676	0.63245	0.44978	0.99993	FALSE	18.2446	0	5.4942	6.8682e-06	0.00018612	TRUE
Novel00909	64.7246	76.6766	-0.24447	0.040581	0.49261	FALSE	57.8509	157.284	-1.443	5.1707e-11	2.5388e-09	TRUE
Novel00921	15.2613	14.879	0.036604	0.68088	0.99993	FALSE	13.6406	0	6.882	0.00013336	0.0027329	TRUE
Novel00945	9.88626	9.57863	0.045605	0.75147	0.99993	FALSE	8.83634	42.4724	-2.265	2.2173e-06	6.519e-05	TRUE
Novel00986	NA	NA	NA	NA	NA	NA	0	26.4838	-5.727	1.2333e-07	4.3581e-06	TRUE
Novel01060	102.286	84.5201	0.27524	0.91366	0.99993	FALSE	91.4233	18.1281	2.3343	5.2607e-14	3.359e-12	TRUE
Novel01070	214.298	152.141	0.49421	0.11046	0.93371	FALSE	191.54	91.4791	1.0661	1.3884e-10	6.5366e-09	TRUE
Novel01071	32.5383	43.5436	-0.42032	0.042699	0.51101	FALSE	29.0827	1.6191	4.1669	5.2464e-08	1.9562e-06	TRUE
Novel01073	221.177	61.964	1.8357	3.9885e-17	4.549e-15	TRUE	197.688	18.3016	3.4332	1.6546e-40	2.7972e-38	TRUE
Novel01106	42.1046	42.8305	-0.024662	0.37537	0.99993	FALSE	37.6331	126.348	-1.7473	9.0116e-12	4.6551e-10	TRUE
Novel01169	22.908	5.68063	2.0117	0.0035219	0.076347	FALSE	20.4752	159.77	-2.9641	7.8962e-27	9.4735e-25	TRUE
Novel01178	32.0583	16.7804	0.93392	0.10698	0.9158	FALSE	28.6538	0	4.9084	2.3749e-08	9.201e-07	TRUE
Novel01241	25.6915	13.334	0.94618	0.14269	0.99993	FALSE	22.9631	63.8388	-1.4751	2.0694e-05	0.00051141	TRUE
Novel01247	2.39958	1.52117	0.6576	0.78326	0.99993	FALSE	2.14474	58.7213	-4.775	1.1286e-14	7.4622e-13	TRUE
Novel01250	154.373	143.846	0.10189	0.36708	0.99993	FALSE	137.978	0	7.9725	2.7315e-31	3.8702e-29	TRUE
Novel01258	32.2503	10.9097	1.5637	0.0052867	0.10564	FALSE	28.8254	109.81	-1.9296	8.3843e-12	4.3766e-10	TRUE
Novel01283	18.9727	20.5834	-0.11756	0.41938	0.99993	FALSE	16.9578	0	4.2891	2.835e-05	0.00067808	TRUE
Novel01341	138.76	106.339	0.38391	0.4764	0.99993	FALSE	124.023	46.5202	1.4147	2.1513e-10	9.9702e-09	TRUE
Novel01391	60.5013	48.6775	0.31371	0.82431	0.99993	FALSE	54.0761	113.077	-1.0642	1.6845e-05	0.00042548	TRUE
Novel01408	57.2699	31.7069	0.85298	0.054175	0.60401	FALSE	51.1879	1.41671	5.1752	6.1152e-14	3.8879e-12	TRUE
Novel01519	38.5852	10.2204	1.9166	0.00027057	0.0086508	FALSE	34.4875	6.0138	2.5197	1.4309e-06	4.3622e-05	TRUE
Novel01525	40.0249	58.0898	-0.53738	0.0070812	0.13368	FALSE	35.7743	115.592	-1.692	1.8884e-10	8.807e-09	TRUE
Novel01566	56.2461	34.2026	0.71765	0.13021	0.99993	FALSE	50.2728	149.073	-1.5682	8.7243e-12	4.5382e-10	TRUE
Novel01579	20.3164	19.0147	0.095534	0.73281	0.99993	FALSE	18.1588	60.8319	-1.7442	2.2807e-06	6.6528e-05	TRUE
Novel01608	64.6926	53.5738	0.27207	0.94074	0.99993	FALSE	57.8223	174.227	-1.5913	8.4185e-14	5.3068e-12	TRUE
Novel01661	191.678	94.0275	1.0275	1.0292e-05	0.00044558	TRUE	171.322	16.6247	3.3653	8.168e-35	1.2791e-32	TRUE
Novel01679	4.44722	1.90147	1.2258	0.41498	0.99993	FALSE	3.97492	22.6963	-2.5135	0.00022505	0.0044405	TRUE
Novel01771	595.031	168.85	1.8172	1.2731e-42	3.2428e-40	TRUE	531.839	466.387	0.18946	0.0042804	0.057988	FALSE
Novel01828	11.8379	8.20007	0.52971	0.669	0.99993	FALSE	10.5807	68.06	-2.6854	3.1916e-11	1.5827e-09	TRUE
Novel01915	16.2851	16.0198	0.023695	0.6518	0.99993	FALSE	14.5557	48.7464	-1.7437	2.3317e-05	0.00056866	TRUE
Novel01918	8.4785	33.0617	-1.9633	8.5091e-06	0.00037914	TRUE	7.57809	0	6.449	0.0040005	0.054903	FALSE
Novel01937	5.695	5.06265	0.1698	0.92517	0.99993	FALSE	5.09019	26.773	-2.395	9.9661e-05	0.0021211	TRUE
Novel01961	23.8038	19.6802	0.27445	0.95972	0.99993	FALSE	21.2759	2.89125	2.8795	5.0923e-05	0.0011496	TRUE
Novel01999	6.87879	4.2783	0.68512	0.62061	0.99993	FALSE	6.14826	29.7509	-2.2747	7.1369e-05	0.0015614	TRUE
Novel02019	0	0	0.30325	0.98877	0.99993	FALSE	0	21.5398	-6.0975	1.8809e-06	5.6188e-05	TRUE
Novel02029	73.651	30.6374	1.2654	0.00060618	0.017646	FALSE	65.8293	201.809	-1.6162	4.3171e-16	3.1795e-14	TRUE
Novel02082	62.7089	44.0189	0.51055	0.35805	0.99993	FALSE	56.0493	17.4631	1.6824	1.5144e-06	4.598e-05	TRUE
Novel02143	103.534	16.5665	2.6438	4.1069e-14	3.9788e-12	TRUE	92.5385	261.542	-1.4989	2.6005e-18	2.2234e-16	TRUE
Novel02144	139.687	39.1702	1.8344	2.359e-11	1.9383e-09	TRUE	124.853	449.473	-1.848	5.7012e-41	9.749e-39	TRUE
DEGs between bd/bd and Dazao and between bd/bd and +/bd.
