# Supplementary material for: Comparative analysis of the integument transcriptomes of the black dilute mutant and the wild-type silkworm Bombyx mori
Source: Sci Rep. 2016 May 19;6:26114. doi: 10.1038/srep26114 (PMC4872147; doi:10.1038/srep26114)
Supplement: Supplementary Dataset 5 [file srep26114-s5.xls]

## Sheet: Sheet1
Additional file 9: Table S5. GO and KEGG annotations of DEGs between bd/bd and +/bd
GO annotations
GO_accession	Description	Term_type	Over_represented_pValue	Corrected_pValue	DEG_item	DEG_list	Bg_item	Bg_list	Up	Up_Gene_names	Down	Down_Gene_names
GO:0005576	extracellular region	cellular_component	2.079e-07	0.00081019	25	125	609	10118	17	BGIBMGA011298,BGIBMGA006885,BGIBMGA014040,BGIBMGA002747,BGIBMGA001713,BGIBMGA011901,Novel02143,BGIBMGA002739,BGIBMGA014292,BGIBMGA003773,BGIBMGA013881,BGIBMGA010240,BGIBMGA005119,BGIBMGA008841,BGIBMGA000039,BGIBMGA014039,BGIBMGA013448	8	BGIBMGA007250,BGIBMGA010029,BGIBMGA004397,BGIBMGA011016,BGIBMGA006874,BGIBMGA008815,BGIBMGA004398,BGIBMGA002432
GO:0042302	structural constituent of cuticle	molecular_function	4.9131e-05	0.084617	9	125	146	10118	7	BGIBMGA011094,BGIBMGA005277,BGIBMGA000329,BGIBMGA005278,BGIBMGA000341,BGIBMGA002549,BGIBMGA002548	2	BGIBMGA012601,BGIBMGA000326
GO:0006030	chitin metabolic process	biological_process	8.6854e-05	0.084617	6	125	56	10118	3	BGIBMGA008709,BGIBMGA003773,BGIBMGA010240	3	BGIBMGA006874,BGIBMGA007250,BGIBMGA010029
GO:1901071	glucosamine-containing compound metabolic process	biological_process	8.6854e-05	0.084617	6	125	56	10118	3	BGIBMGA003773,BGIBMGA010240,BGIBMGA008709	3	BGIBMGA007250,BGIBMGA006874,BGIBMGA010029
GO:0006040	amino sugar metabolic process	biological_process	0.00011454	0.089274	6	125	59	10118	3	BGIBMGA003773,BGIBMGA010240,BGIBMGA008709	3	BGIBMGA007250,BGIBMGA006874,BGIBMGA010029
GO:0006959	humoral immune response	biological_process	0.00038237	0.20408	2	125	3	10118	2	BGIBMGA008841,BGIBMGA013881	0
GO:0042381	hemolymph coagulation	biological_process	0.00038237	0.20408	2	125	3	10118	2	BGIBMGA008841,BGIBMGA013881	0
GO:0008061	chitin binding	molecular_function	0.00044825	0.20408	5	125	50	10118	2	BGIBMGA010240,BGIBMGA003773	3	BGIBMGA010029,BGIBMGA006874,BGIBMGA007250
GO:0006022	aminoglycan metabolic process	biological_process	0.00047133	0.20408	6	125	77	10118	3	BGIBMGA008709,BGIBMGA003773,BGIBMGA010240	3	BGIBMGA007250,BGIBMGA006874,BGIBMGA010029
GO:0005578	proteinaceous extracellular matrix	cellular_component	0.00052884	0.20609	6	125	76	10118	5	BGIBMGA014040,BGIBMGA006885,BGIBMGA014039,BGIBMGA013448,BGIBMGA011901	1	BGIBMGA008815
GO:0097367	carbohydrate derivative binding	molecular_function	0.00068215	0.22798	5	125	55	10118	2	BGIBMGA010240,BGIBMGA003773	3	BGIBMGA010029,BGIBMGA007250,BGIBMGA006874
GO:0016705	oxidoreductase activity, acting on paired donors, with incorporation or reduction of molecular oxygen	molecular_function	0.00070202	0.22798	9	125	192	10118	5	BGIBMGA012997,Novel01771,BGIBMGA006916,BGIBMGA009523,BGIBMGA009522	4	BGIBMGA013009,BGIBMGA001753,BGIBMGA001162,BGIBMGA012862
GO:0000255	allantoin metabolic process	biological_process	0.0012529	0.29631	2	125	5	10118	0		2	Novel00078,BGIBMGA008029
GO:0000256	allantoin catabolic process	biological_process	0.0012529	0.29631	2	125	5	10118	0		2	BGIBMGA008029,Novel00078
GO:0004037	allantoicase activity	molecular_function	0.0012529	0.29631	2	125	5	10118	0		2	Novel00078,BGIBMGA008029
GO:0043605	cellular amide catabolic process	biological_process	0.0012529	0.29631	2	125	5	10118	0		2	BGIBMGA008029,Novel00078
GO:0045087	innate immune response	biological_process	0.0012926	0.29631	2	125	4	10118	2	BGIBMGA008841,BGIBMGA013881	0
GO:0031012	extracellular matrix	cellular_component	0.0013766	0.29803	6	125	92	10118	5	BGIBMGA006885,BGIBMGA014040,BGIBMGA011901,BGIBMGA014039,BGIBMGA013448	1	BGIBMGA008815
GO:0004553	hydrolase activity, hydrolyzing O-glycosyl compounds	molecular_function	0.0015947	0.32707	8	125	175	10118	5	BGIBMGA008709,BGIBMGA005278,BGIBMGA010439,BGIBMGA005785,BGIBMGA010240	3	BGIBMGA011607,BGIBMGA006874,BGIBMGA009518
GO:0016798	hydrolase activity, acting on glycosyl bonds	molecular_function	0.0021816	0.41515	8	125	184	10118	5	BGIBMGA005278,BGIBMGA008709,BGIBMGA010240,BGIBMGA010439,BGIBMGA005785	3	BGIBMGA011607,BGIBMGA006874,BGIBMGA009518
GO:0006720	isoprenoid metabolic process	biological_process	0.0023919	0.41515	5	125	74	10118	3	BGIBMGA012997,Novel01771,BGIBMGA009744	2	BGIBMGA013009,BGIBMGA012862
GO:0008299	isoprenoid biosynthetic process	biological_process	0.0023919	0.41515	5	125	74	10118	3	BGIBMGA012997,Novel01771,BGIBMGA009744	2	BGIBMGA013009,BGIBMGA012862
GO:0070011	peptidase activity, acting on L-amino acid peptides	molecular_function	0.0024502	0.41515	15	125	535	10118	11	BGIBMGA001968,BGIBMGA005320,BGIBMGA001891,BGIBMGA006885,BGIBMGA003461,BGIBMGA004421,BGIBMGA009750,BGIBMGA011342,BGIBMGA009184,BGIBMGA005695,BGIBMGA009743	4	BGIBMGA013737,BGIBMGA010763,BGIBMGA002592,Novel00038
GO:0005581	collagen	cellular_component	0.0032112	0.47376	2	125	6	10118	2	BGIBMGA014039,BGIBMGA014040	0
GO:0009791	post-embryonic development	biological_process	0.0034039	0.47376	2	125	8	10118	2	BGIBMGA000023,BGIBMGA000021	0
GO:0009878	nodule morphogenesis	biological_process	0.0034039	0.47376	2	125	8	10118	2	BGIBMGA000021,BGIBMGA000023	0
GO:0009886	post-embryonic morphogenesis	biological_process	0.0034039	0.47376	2	125	8	10118	2	BGIBMGA000021,BGIBMGA000023	0
GO:0044111	development involved in symbiotic interaction	biological_process	0.0034039	0.47376	2	125	8	10118	2	BGIBMGA000023,BGIBMGA000021	0
GO:0005201	extracellular matrix structural constituent	molecular_function	0.0041621	0.49059	2	125	7	10118	2	BGIBMGA014040,BGIBMGA014039	0
GO:0005198	structural molecule activity	molecular_function	0.0041676	0.49059	16	125	622	10118	11	BGIBMGA000341,BGIBMGA005278,BGIBMGA014039,BGIBMGA002549,BGIBMGA002548,BGIBMGA011094,BGIBMGA005277,BGIBMGA011901,BGIBMGA000329,BGIBMGA005658,BGIBMGA014040	5	BGIBMGA004655,BGIBMGA000326,BGIBMGA012601,BGIBMGA000319,BGIBMGA002430
KEGG annotations
##The most enriched pathway or disease terms:
##Statistic method: hypergeometric test
##FDR correction method: Benjamini and Hochberg (1995)
#Term	Database	Id	Sample number	Background number	P-Value	Corrected P-Value	Genes	KEGG_ID/KO	Entrez_ID	Hyperlink
ECM-receptor interaction (domestic silkworm)	KEGG PATHWAY	bmor04512	3	16	0.000315923	0.0350675	BGIBMGA014040|BGIBMGA002430|BGIBMGA006694	bmor:101736620|bmor:101742903|bmor:692743|	101736620|101742903|692743|	http://www.genome.jp/kegg-bin/show_pathway?bmor04512
Insect hormone biosynthesis (domestic silkworm)	KEGG PATHWAY	bmor00981	2	8	0.00200638	0.111354	BGIBMGA001753|BGIBMGA006916	bmor:100127052|bmor:100036578|	100127052|100036578|	http://www.genome.jp/kegg-bin/show_pathway?bmor00981
Lysosome (domestic silkworm)	KEGG PATHWAY	bmor04142	3	59	0.0141912	0.525073	BGIBMGA002432|BGIBMGA009518|BGIBMGA011342	bmor:101742516|bmor:101736031|bmor:693031|	101742516|101736031|693031|	http://www.genome.jp/kegg-bin/show_pathway?bmor04142
Fatty acid metabolism (domestic silkworm)	KEGG PATHWAY	bmor01212	2	35	0.0368003	0.836237	BGIBMGA004655|BGIBMGA010681	bmor:101743735|bmor:692568|	101743735|692568|	http://www.genome.jp/kegg-bin/show_pathway?bmor01212
Fatty acid biosynthesis (domestic silkworm)	KEGG PATHWAY	bmor00061	1	5	0.0429173	0.836237	BGIBMGA004655	bmor:101743735|	101743735|	http://www.genome.jp/kegg-bin/show_pathway?bmor00061
Amino sugar and nucleotide sugar metabolism (domestic silkworm)	KEGG PATHWAY	bmor00520	2	41	0.0490987	0.836237	BGIBMGA006874|BGIBMGA010240	bmor:692403|bmor:693039|	692403|693039|	http://www.genome.jp/kegg-bin/show_pathway?bmor00520
GO and KEGG annotations of DEGs detected between bd/bd and +/bd. Red indicates an item of interest.
